# Supplementary material for: Multimodal reasoning based on knowledge graph embedding for specific diseases
Source: Bioinformatics. 2022 Feb 12;38(8):2235–45. doi: 10.1093/bioinformatics/btac085 (PMC9004655; doi:10.1093/bioinformatics/btac085)
Supplement: btac085_supplementary_data [file btac085_supplementary_data.zip]

Archive with 6 entries (6 files):
- Supplementary Appendix.docx
- Supplementary Table S1 (statistical analysis of entity prediction).xlsx
- Supplementary Table S2 (drug-gene new inferred knowledge).xlsx
- Supplementary Table S3 (gene-disease new inferred knowledge).xlsx
- Supplementary Table S4 (disease-drug new inferred knowledge).xlsx
- Supplementary Table S5 (closed-triplets).xlsx
