# Supplementary material for: Multimodal reasoning based on knowledge graph embedding for specific diseases
Source: Bioinformatics. 2022 Feb 12;38(8):2235–45. doi: 10.1093/bioinformatics/btac085 (PMC9004655; doi:10.1093/bioinformatics/btac085)
Supplement: btac085_supplementary_data [file btac085_supplementary_data.zip › Supplementary Table S1 (statistical analysis of entity prediction).xlsx]

## Sheet: Result
	Robust Two-way ANOVA using M-estimators and median by R package WSR2
	SDKG\Comparisons	ConvKB vs. TransE			ConvKB vs. TransH			S+C+D vs. S			S+C+D vs. S+C			S+C+D vs. S+D
		Mean Difference	p_MOM	p_Median	Mean Difference	p_MOM	p_Median	Mean Difference	p_MOM	p_Median	Mean Difference	p_MOM	p_Median	Mean Difference	p_MOM	p_Median
	Colon cancer	-62.7685	0	0	-38.7298	0.373957	0.373957	-122.269	0	0	-48.4874	0	0	3.12	0.27212	0.323873
	Gallbladder cancer	-40.1318	0.375626	0.188648	-34.3836	0.186978	0.190317	-45.6434	0	0	-31.5754	0.00166945	0	-6.08452	0.387312	0.263773
	Gastric cancer	-53.6127	0	0	-57.9655	0	0	-78.0878	0	0	-30.9397	0	0	2.14726	0.350584	0.365609
	Liver cancer	-100.64	0.465776	0.198664	-68.7267	0.0233723	0.390651	-172.293	0	0	-70.0408	0.00166945	0	-6.24116	0.470785	0.343907
	Lung cancer	-97.7535	0	0	-84.3954	0	0	-152.744	0	0	-57.3108	0.0317195	0.00834725	-3.66304	0.267112	0.228715
	Cancer5	-84.6532	0	0	-90.6512	0	0	-232.249	0	0	-135.025	0	0	-12.123	0.0500835	0.0500835
	Alzheimer's disease	-66.5263	0	0	-33.7216	0	0	-80.8272	0	0	-42.8751	0	0	-12.2443	0.0884808	0.0534224
	COPD	-40.9493	0	0	-30.0018	0.00166945	0	-35.9264	0	0	-10.3795	0	0	-1.54418	0.42404	0.452421
	Coronary heart disease	-46.5473	0	0	-48.6602	0	0	-72.1096	0	0	-35.1535	0	0	-10.5426	0.0701169	0.0400668
	Diabetes	-72.7276	0.0233723	0.00166945	-53.0507	0.0250417	0.0033389	-105.348	0	0	-53.9007	0	0	-0.0130931	0.315526	0.387312
	Heart failure	-72.1728	0.0317195	0.00500835	-49.8287	0	0	-88.9816	0	0	-48.1543	0	0	0.562823	0.297162	0.278798
	Rheumatoid arthritis	-67.8219	0	0	-39.0445	0.0033389	0.00166945	-71.8978	0	0	-39.879	0	0	-0.965478	0.267112	0.230384
	Disease11	-118.088	0	0	-105.145	0	0	-235.198	0	0	-130.024	0	0	-11.2961	0	0.00166945
	PharmKG	-28.1448	0.02003	0.01	-19.1027	0	0	-24.2087	0	0.00668	-13.5899	0.00501	0.00668	-4.57873	0.065	0.00668
	One-tailed Wilcoxon test												p_MOM: p-value based on the location estimation using Median-of-Means
	SDKG\Comparisons	ConvKB is superior to		ConvKB is inferior to		S+C+D is superior to			S+C+D is inferior to				p_Median: p-value based on the location estimation using Median
		TansE	TansH	TansE	TansH	S	S+C	S+D	S	S+C	S+D
	Colon cancer	5.142e-13	4.107e-05	1	1	0	8.651e-39	0.323	1	1	0.677
	Gallbladder cancer	2.98e-05	0.003656	1	0.9963	3.294e-11	9.26e-07	0.255	1	1	0.745
	Gastric cancer	5.426e-23	1.285e-08	1	1	1.075e-71	4.862e-18	0.3188	1	1	0.6812
	Liver cancer	1.852e-08	2.207e-06	1	1	0	3.345e-18	0.2763	1	1	0.7237
	Lung cancer	3.096e-24	0.001191	1	0.9988	1.651e-78	4.561e-08	0.3593	1	1	0.6407
	Cancer5	0.7872	1	0.2128	3.366e-35	0	3.625e-59	0.0719	1	1	0.9281
	Alzheimer's disease	5.508e-12	0.1375	1	0.8625	2.221e-71	1.43e-22	0.01282	1	1	0.9872
	COPD	8.974e-12	7.555e-06	1	1	3.305e-29	1.004e-09	0.4981	1	1	0.5019
	Coronary heart disease	2.64e-14	0.001187	1	0.9988	1.154e-38	3.138e-13	0.06724	1	1	0.9328
	Diabetes	3.687e-12	0.0001178	1	0.9999	0	1.023e-57	0.5813	1	1	0.4187
	Heart failure	8.261e-07	0.184	1	0.816	2.024e-35	1.368e-18	0.7304	1	1	0.2696
	Rheumatoid arthritis	3.53e-18	4.695e-05	1	1	7.381e-85	2.809e-33	0.3839	1	1	0.6161
	Disease11	2.86e-13	1	1	4.072e-08	0	0.0128	0.8636	1	0.9872	0.1364
	PharmKG	3.743e-55	1.896e-60	1	1	5.977e-63	1.998e-08	0.003435	1	1	0.9966
