# Supplementary material for: Multimodal reasoning based on knowledge graph embedding for specific diseases
Source: Bioinformatics. 2022 Feb 12;38(8):2235–45. doi: 10.1093/bioinformatics/btac085 (PMC9004655; doi:10.1093/bioinformatics/btac085)
Supplement: btac085_supplementary_data [file btac085_supplementary_data.zip › Supplementary Table S2 (drug-gene new inferred knowledge).xlsx]

## Sheet: Disease11
Rank	Score	Drug-Name	Drug-ID	Gene-Name	Gene-ID
39	18.522	Interferon Gamma	15753	IFNB1	3456
50	17.99	Nerve Growth Factor	12620	NGF	4803
54	17.874	Interferon alfa	05258	IL22	50616
58	17.817	Interferon Gamma	15753	CASP3	836
121	16.086	Insulin beef	09456	FGF21	26291
122	16.086	Interferon Kappa	15749	IFNG	3458
140	15.814	Thrombin	11300	CD177	57126
154	15.624	Docetaxel	01248	SERPINB3	6317
159	15.534	Interferon Gamma	15753	IFNG	3458
175	15.375	Interleukin-7	05529	FOXP3	50943
199	15.118	Dibotermin alfa	11639	PTK2	5747
246	14.715	Insulin-like growth factor II	14472	MAPT	4137
250	14.683	Human interleukin-2	14865	IGKV1-27	28935
263	14.548	Interferon alfa	05258	IFNG	3458
270	14.467	Interferon Gamma	15753	COPD	260431
278	14.385	Interleukin-10	12880	MMP9	4318
282	14.354	Interleukin-10	12880	COPD	260431
287	14.29	Regramostim	05386	STAT3	6774
288	14.288	Interferon Gamma	15753	SIRT1	23411
295	14.243	Nicotine	00184	COPD	260431
301	14.218	Human interleukin-2	14865	IL10	3586
330	14.049	Dibotermin alfa	11639	SMAD4	4089
335	14.031	Alteplase	00009	OAP	4937
343	13.928	Interferon Gamma	15753	AHR	196
362	13.832	Interferon Gamma	15753	MIR122	406906
370	13.773	Everolimus	01590	MTLN	205251
387	13.654	Inosine	04335	NFE2L2	4780
390	13.645	Dibotermin alfa	11639	SMAD3	4088
398	13.6	Nepidermin	14145	SP1	6667
420	13.499	Nepidermin	14145	FN1	2335
423	13.484	Regramostim	05386	IL4	3565
428	13.452	Insulin pork	00071	CREB1	1385
429	13.45	Inosine	04335	MAPK1	5594
430	13.447	Dibotermin alfa	11639	TWIST1	7291
435	13.428	Basic Fibroblast Growth Factor	14131	FN1	2335
437	13.414	Basic Fibroblast Growth Factor	14131	PIK3CG	5294
478	13.155	Angiotensin II	11842	NOS3	4846
501	13.047	Alpha-1-proteinase inhibitor	00058	ERVK-8	619465
504	13.042	Insulin-like growth factor II	14472	BCL2	596
507	13.033	Interleukin-7	05529	TLR4	7099
512	13.011	Vitamin D3	00169	GBAP1	2630
531	12.89	Interleukin-7	05529	IL10	3586
544	12.831	Interferon Kappa	15749	NFATC1	4772
565	12.714	Insulin pork	00071	GLP1R	2740
566	12.707	Interferon Gamma	15753	IGKV1-27	28935
572	12.688	Interleukin-10	12880	CCL5	6352
573	12.688	Glucagon	00040	NEUROD1	4760
574	12.686	Nepidermin	14145	JUN	3725
585	12.639	Vitamin D	11094	DFFB	1677
590	12.63	Interferon Gamma	15753	IL17A	3605
593	12.624	Filgrastim	00099	IFNG	3458
601	12.593	Insulin beef	09456	LPL	4023
606	12.581	Rasagiline	01367	PTGS2	5743
612	12.561	Interferon Gamma	15753	MAPK14	1432
619	12.537	Insulin-like growth factor II	14472	EGR1	1958
621	12.534	Hepatitis B Vaccine (Recombinant)	10308	ATG7	10533
624	12.521	Insulin beef	09456	FOXO3	2309
626	12.517	Basic Fibroblast Growth Factor	14131	NME1	4830
630	12.501	Interleukin-10	12880	TNFSF11	8600
640	12.446	Oprelvekin	00038	COPD	260431
641	12.444	Rasagiline	01367	SLC2A1	6513
647	12.42	Insulin beef	09456	ATF3	467
649	12.411	Interleukin-10	12880	IL18	3606
657	12.377	Fibronectin	15150	SMAD3	4088
668	12.32	Fibronectin	15150	RAF1	5894
680	12.288	Inosine	04335	CCL5	6352
695	12.226	Interferon Gamma	15753	MAPK8	5599
711	12.17	Interleukin-10	12880	NFATC1	4772
729	12.122	Edodekin alfa	15631	IL2	3558
739	12.087	Becaplermin	00102	MAPK8	5599
749	12.05	Binetrakin	12182	TLR2	7097
766	11.956	Interferon Gamma	15753	IL2	3558
767	11.956	Valoctocogene roxaparvovec	15561	GLS	2744
768	11.954	Insulin-like growth factor II	14472	STAT3	6774
784	11.884	Hepatitis B Vaccine (Recombinant)	10308	FRTS1	65211
816	11.762	Interferon Gamma	15753	NFKBIA	4792
820	11.74	Interleukin-10	12880	INS	3630
831	11.681	Interleukin-10	12880	CAD	790
852	11.606	Insulin beef	09456	HDAC9	9734
860	11.587	Zinc	01593	IMPACT	55364
872	11.563	Inosine	04335	MAPK14	1432
877	11.547	Interferon alfa	05258	MAPK8	5599
894	11.492	Interferon alfa	05258	TNFSF11	8600
899	11.469	Celecoxib	00482	ACF	387569
902	11.458	Cetuximab	00002	ITK	3702
910	11.426	Regramostim	05386	ABCB1	5243
911	11.425	Rasagiline	01367	CCND1	595
916	11.423	Nerve Growth Factor	12620	NTF3	4908
926	11.364	Basic Fibroblast Growth Factor	14131	EGFR	1956
938	11.331	Sirolimus	00877	MTLN	205251
984	11.158	Interferon Kappa	15749	IL17A	3605
990	11.144	Interleukin-10	12880	MIR122	406906
995	11.128	Interferon alfa	05258	TNFRSF1A	7132
996	11.123	Thrombin	11300	ICAM1	3383
998	11.113	Regramostim	05386	PRRT2	112476
1007	11.063	Basic Fibroblast Growth Factor	14131	SRC	6714
1014	11.045	Insulin human	00030	SIRT1	23411
1020	11.028	Interferon Gamma	15753	ASF1A	25842
1027	11.007	Leptin	05098	CCL5	6352
1034	10.981	Interferon Gamma	15753	MAP3K8	1326
1035	10.981	Human immunoglobulin G	00028	PSS	780904
1039	10.965	Insulin human	00030	MAPK14	1432
1040	10.96	Epigallocatechin gallate	12116	ACF	387569
1043	10.948	Fibronectin	15150	SMAD2	4087
1045	10.947	Metformin	00331	IMPACT	55364
1046	10.94	Basic Fibroblast Growth Factor	14131	CDKN1A	1026
1048	10.937	Insulin beef	09456	HNF4A	3172
1049	10.937	Binetrakin	12182	BCL2	596
1050	10.937	Interferon alfa	05258	TNFAIP3	7128
1055	10.926	Interleukin-7	05529	PDCD1	5133
1063	10.896	Leptin	05098	PPARGC1A	10891
1069	10.869	Basic Fibroblast Growth Factor	14131	BID	637
1078	10.841	Nepidermin	14145	EGFR	1956
1081	10.834	Streptozocin	00428	NEUROD1	4760
1084	10.831	Interleukin-10	12880	CD68	968
1085	10.831	Basic Fibroblast Growth Factor	14131	PIK3CA	5290
1092	10.783	Dibotermin alfa	11639	BMP4	652
1098	10.761	Interferon Gamma	15753	CYP2C19	1557
1105	10.73	Thrombin	11300	TNFRSF1A	7132
1114	10.701	Basic Fibroblast Growth Factor	14131	TGFB1	7040
1119	10.679	Fibronectin	15150	SETD2	29072
1120	10.678	Fibronectin	15150	MIR21	406991
1123	10.66	Melatonin	01065	ASF1A	25842
1142	10.604	Thrombin	11300	MET	4233
1143	10.602	Insulin beef	09456	STAT1	6772
1149	10.579	Basic Fibroblast Growth Factor	14131	ERBB2	2064
1157	10.527	Interferon Kappa	15749	JAK1	3716
1173	10.501	Thrombin	11300	PDR	5171
1174	10.5	Interferon alfa	05258	MIR20A	406982
1182	10.47	Angiotensin II	11842	NOS1	4842
1183	10.47	Human interferon omega-1	05472	COPD	260431
1184	10.465	Platelet Activating Factor	02261	BCL2	596
1186	10.459	Rasagiline	01367	PTEN	5728
1194	10.429	Fibronectin	15150	IL6	3569
1201	10.402	Rasagiline	01367	IL6	3569
1220	10.355	Insulin pork	00071	PPARA	5465
1232	10.326	Interferon Gamma	15753	FOS	2353
1240	10.304	Nepidermin	14145	MET	4233
1242	10.301	Oprelvekin	00038	VEGFA	7422
1268	10.216	Interleukin-10	12880	JUN	3725
1271	10.203	Basic Fibroblast Growth Factor	14131	IGF1R	3480
1275	10.198	Thioredoxin	11298	ERN1	2081
1308	10.115	Alteplase	00009	CD177	57126
1310	10.108	Human interleukin-2	14865	BTLA	151888
1311	10.107	Human interleukin-2	14865	CCL2	6347
1313	10.101	Interleukin-10	12880	RETN	56729
1314	10.099	Cetuximab	00002	MSH2	4436
1323	10.076	Interferon Gamma	15753	SRC	6714
1325	10.069	Inosine	04335	IGKV1-27	28935
1326	10.066	Leptin	05098	NR3C2	4306
1329	10.05	Fibronectin	15150	PTK2B	2185
1343	10.018	Interferon Gamma	15753	FASLG	356
1351	10.003	Interferon alfa	05258	DDIT3	1649
1355	9.988	Insulin beef	09456	LEPR	3953
1364	9.967	Interferon Gamma	15753	IL17RA	23765
1377	9.949	Insulin-like growth factor II	14472	VEGFA	7422
1388	9.923	Human interleukin-2	14865	IDO1	3620
1391	9.914	Becaplermin	00102	BCL2	596
1398	9.893	Human interleukin-2	14865	STAT1	6772
1402	9.874	Human interleukin-2	14865	CD8A	925
1417	9.832	Collagenase clostridium histolyticum	00048	IL6	3569
1430	9.8	Human immunoglobulin G	00028	CD40	958
1434	9.794	Human interleukin-2	14865	IFNA1	3439
1436	9.79	Anakinra	00026	CD68	968
1437	9.787	Interferon Gamma	15753	MAPK9	5601
1439	9.777	Hepatitis B Vaccine (Recombinant)	10308	MYC	4609
1441	9.773	Inosine	04335	CYBB	1536
1445	9.76	Endostatin	06423	TWIST1	7291
1454	9.746	Insulin-like growth factor II	14472	PCK2	5106
1455	9.743	Inosine	04335	AKT1	207
1460	9.732	Regramostim	05386	CELIAC2	317782
1461	9.73	Rasagiline	01367	STAT3	6774
1467	9.707	Dibotermin alfa	11639	FN1	2335
1493	9.65	Tretinoin	00755	HCCS	3052
1496	9.644	Anakinra	00026	ACCS	84680
1504	9.623	Urokinase	00013	MMP13	4322
1520	9.587	Vitamin D	11094	IMPACT	55364
1526	9.566	Nepidermin	14145	RELA	5970
1528	9.556	Interferon Gamma	15753	ERBB2	2064
1529	9.556	Insulin pork	00071	GCK	2645
1532	9.548	Insulin beef	09456	DDIT3	1649
1535	9.542	Vorinostat	02546	MTLN	205251
1536	9.541	Rasagiline	01367	ITK	3702
1549	9.524	Vitamin D	11094	ACCS	84680
1555	9.516	Thrombin	11300	CAV1	857
1558	9.513	Oprelvekin	00038	IL1B	3553
1561	9.502	Binetrakin	12182	CCND1	595
1564	9.498	Binetrakin	12182	IGKV1-27	28935
1566	9.495	Human interferon omega-1	05472	CAD	790
1568	9.49	Fibrinogen human	09222	IL17A	3605
1569	9.49	Interferon alfa	05258	NFATC1	4772
1575	9.478	Thrombin	11300	MMP13	4322
1576	9.477	Interleukin-10	12880	ICAM1	3383
1589	9.455	Basic Fibroblast Growth Factor	14131	MMP2	4313
1603	9.42	Interleukin-7	05529	FOSL1	8061
1605	9.415	Basic Fibroblast Growth Factor	14131	IL17A	3605
1606	9.414	Fibronectin	15150	RAC1	5879
1612	9.397	Fibronectin	15150	PPARA	5465
1618	9.385	Leptin	05098	NEUROD1	4760
1620	9.382	Basic Fibroblast Growth Factor	14131	GDF15	9518
1626	9.373	Edodekin alfa	15631	PROC	5624
1631	9.358	Interleukin-10	12880	RELB	5971
1637	9.337	Interleukin-10	12880	IGKV1-27	28935
1640	9.326	Vitamin D	11094	CAD	790
1642	9.322	Leptin	05098	CREB1	1385
1650	9.301	Quercetin	04216	COPD	260431
1654	9.289	Nepidermin	14145	MMP2	4313
1659	9.269	Insulin human	00030	RETN	56729
1661	9.266	Interferon Gamma	15753	SLC2A1	6513
1662	9.265	Nepidermin	14145	RAF1	5894
1667	9.253	Dibotermin alfa	11639	VEGFA	7422
1668	9.252	Leptin	05098	ADIPOQ	9370
1677	9.223	Pembrolizumab	09037	FBN2	2201
1680	9.216	Rasagiline	01367	EPHB2	2048
1682	9.215	Endothelin-1	12652	CAD	790
1683	9.211	Interleukin-10	12880	TLR4	7099
1686	9.2	Hyaluronic acid	08818	ASF1A	25842
1696	9.188	Vitamin D	11094	ACOD1	730249
1699	9.183	Insulin human	00030	FGF21	26291
1701	9.177	Epigallocatechin gallate	12116	MTLN	205251
1705	9.164	Pioglitazone	01132	DFFB	1677
1708	9.161	Oprelvekin	00038	CD4	920
1718	9.141	Rasagiline	01367	SCLC1	7864
1724	9.133	Interleukin-10	12880	IL1RN	3557
1725	9.131	Melatonin	01065	NEUROD1	4760
1727	9.13	Regramostim	05386	IGKV1-27	28935
1728	9.129	Edodekin alfa	15631	CD4	920
1729	9.125	Thrombomodulin Alfa	05777	CAD	790
1737	9.111	N-acetylsulfanilyl chloride	12337	H3P10	115482713
1744	9.091	Fibronectin	15150	NME1	4830
1745	9.088	Interferon alfa	05258	ETS1	2113
1755	9.074	Regramostim	05386	MAPK8	5599
1758	9.068	Hepatitis B Vaccine (Recombinant)	10308	STAT5A	6776
1764	9.052	Leptin	05098	APOE	348
1765	9.049	Interleukin-7	05529	IDO1	3620
1767	9.042	N,N-dimethylarginine	01686	DMPK	1760
1768	9.037	Interleukin-10	12880	NLRP3	114548
1770	9.024	Endothelin-1	12652	DFFB	1677
1773	9.019	Interferon Gamma	15753	CD8A	925
1782	8.972	Basic Fibroblast Growth Factor	14131	OAP	4937
1787	8.961	Inosine	04335	PPARGC1A	10891
1790	8.96	Rasagiline	01367	MCL1	4170
1797	8.932	Rasagiline	01367	NRP1	8829
1803	8.925	Interferon Gamma	15753	CEBPB	1051
1809	8.909	[2-Aminomethyl-5-Oxo-4-(4-Oxo-Cyclohexa-2,5-Dienylmethyl)-4,5-Dihydro-Imidazol-1-Yl] -Acetaldehyde	02275	GLS	2744
1812	8.895	Interleukin-10	12880	SOD1	6647
1814	8.888	Insulin-like growth factor II	14472	TTR	7276
1820	8.872	Leptin	05098	IGF1	3479
1822	8.846	N-acetylsulfanilyl chloride	12337	ATF3	467
1830	8.826	Human interferon omega-1	05472	PRDM1	639
1846	8.798	Becaplermin	00102	MMP2	4313
1855	8.784	Inosine	04335	HGF	3082
1858	8.776	Dibotermin alfa	11639	PROM1	8842
1860	8.773	Interferon Gamma	15753	CA2	760
1868	8.743	Glutathione	00143	COPD	260431
1869	8.743	Leptin	05098	IRS1	3667
1871	8.738	N-acetylsulfanilyl chloride	12337	MIR143	406935
1884	8.7	Fibronectin	15150	MMP2	4313
1886	8.694	Inosine	04335	STAT1	6772
1888	8.687	Regramostim	05386	SLC2A1	6513
1893	8.677	Rasagiline	01367	ESR1	2099
1897	8.672	Leptin	05098	CXCR4	7852
1899	8.67	Interferon alfa	05258	SPI1	6688
1905	8.66	Regramostim	05386	IL1RN	3557
1906	8.659	Angiotensin II	11842	IL4	3565
1908	8.655	Actinium	12860	GCA	25801
1909	8.653	Interferon alfa	05258	MAP2K7	5609
1910	8.648	Nepidermin	14145	STAT5A	6776
1914	8.643	Methionine	00134	SOD1	6647
1920	8.617	Trastuzumab	00072	MTLN	205251
1922	8.616	Regramostim	05386	LRP1	4035
1927	8.61	N-acetylsulfanilyl chloride	12337	FN1	2335
1928	8.609	Regramostim	05386	DDX58	23586
1935	8.586	Regramostim	05386	STAT1	6772
1936	8.585	Angiotensin II	11842	ADIPOQ	9370
1939	8.576	Inosine	04335	ELAVL1	1994
1941	8.572	Filgrastim	00099	STAT1	6772
1943	8.571	Oprelvekin	00038	STAT5A	6776
1946	8.57	Nerve Growth Factor	12620	IGFBP3	3486
1948	8.566	Nesiritide	04899	CHDH	55349
1949	8.558	Interleukin-10	12880	SERPINB3	6317
1951	8.555	L-Glutamine	00130	NEUROD1	4760
1955	8.541	Fibrinogen human	09222	MARCHF8	220972
1956	8.541	Zinc	01593	INSR	3643
1957	8.532	Interferon alfa	05258	TIMP1	7076
1958	8.531	Insulin-like growth factor II	14472	HNF4A	3172
1960	8.53	Vitamin D3	00169	GSTT1	2952
1962	8.522	Vitamin D3	00169	GLS	2744
1963	8.52	Ibuprofen	01050	GBAP1	2630
1970	8.503	Basic Fibroblast Growth Factor	14131	TNFSF10	8743
1974	8.493	Inosine	04335	GSTP1	2950
1975	8.489	Insulin beef	09456	ADIPOR1	51094
1977	8.487	Thrombin	11300	SHC1	6464
1980	8.485	Insulin-like growth factor II	14472	JUN	3725
1983	8.479	Basic Fibroblast Growth Factor	14131	TIMP3	7078
1989	8.468	Rasagiline	01367	RPS6	6194
1990	8.468	Basic Fibroblast Growth Factor	14131	EGR1	1958
1991	8.468	Melatonin	01065	IMPACT	55364
1993	8.466	Inosine	04335	MCL1	4170
1995	8.463	Nitric Oxide	00435	DMPK	1760
1996	8.463	Binetrakin	12182	IFNA1	3439
1999	8.455	Regramostim	05386	OSM	5008
2000	8.453	Endothelin-1	12652	TLR4	7099
2003	8.448	Insulin pork	00071	PPARG	5468
2007	8.435	Celecoxib	00482	FBN2	2201
2018	8.409	Fibronectin	15150	VEGFA	7422
2022	8.402	Becaplermin	00102	SETD2	29072
2029	8.386	Basic Fibroblast Growth Factor	14131	CCN2	1490
2030	8.385	Cetuximab	00002	AHR	196
2031	8.384	Recombinant CD40-ligand	15015	TNFRSF11B	4982
2036	8.371	Insulin pork	00071	PRKAA2	5563
2038	8.368	Nepidermin	14145	EIF2S1	1965
2041	8.357	Dibotermin alfa	11639	SETD2	29072
2044	8.353	Insulin pork	00071	IGFBP3	3486
2046	8.35	Basic Fibroblast Growth Factor	14131	PSD4	23550
2056	8.332	Interferon Gamma	15753	NFATC1	4772
2058	8.327	Inosine	04335	CAD	790
2059	8.327	Insulin pork	00071	NR0B1	190
2062	8.314	Basic Fibroblast Growth Factor	14131	RAF1	5894
2064	8.306	Inosine	04335	ZEB1	6935
2066	8.299	Dibotermin alfa	11639	RAC1	5879
2067	8.297	Ethanol	00898	ACCS	84680
2069	8.296	Interferon Gamma	15753	AICDA	57379
2072	8.288	Fibronectin	15150	MAPK14	1432
2078	8.282	Regramostim	05386	CYP3A4	1576
2079	8.281	Interferon alfa	05258	MTOR	2475
2080	8.28	Leptin	05098	IL18	3606
2081	8.275	Rasagiline	01367	EGF	1950
2087	8.273	Interleukin-10	12880	CD14	929
2089	8.268	Becaplermin	00102	STAT3	6774
2090	8.266	Insulin-like growth factor II	14472	EREG	2069
2092	8.263	Interferon alfa	05258	BCL2	596
2097	8.255	Interferon Kappa	15749	IL13	3596
2110	8.218	Interferon Gamma	15753	ZFP36	7538
2111	8.217	Leptin	05098	MAPK8	5599
2112	8.215	Interferon Gamma	15753	VCAM1	7412
2117	8.208	Nepidermin	14145	PRRT2	112476
2118	8.205	Endothelin-1	12652	ACOD1	730249
2122	8.195	Butylene glycol	14110	INS	3630
2123	8.194	Leptin	05098	SOD2	6648
2124	8.193	Basic Fibroblast Growth Factor	14131	SMAD2	4087
2128	8.183	Dasatinib	01254	SERPINB3	6317
2132	8.178	Insulin beef	09456	ESR1	2099
2138	8.164	Nepidermin	14145	MAPK3	5595
2140	8.154	Interleukin-10	12880	SIRT1	23411
2141	8.151	Zinc	01593	ACOD1	730249
2143	8.149	Basic Fibroblast Growth Factor	14131	SETD2	29072
2144	8.148	Regramostim	05386	TLR2	7097

## Sheet: Cancer5
Rank	Score	Drug-Name	Drug-ID	Gene-Name	Gene-ID
192	14.31	Rasagiline	01367	IL6	3569
213	14.07	Interferon alfa	05258	STAT5A	6776
228	13.934	Regramostim	05386	IL4	3565
292	13.437	Inosine	04335	TLR4	7099
293	13.427	Fibronectin	15150	TNFSF10	8743
327	13.198	Oprelvekin	00038	AREG	374
332	13.166	Vitamin D3	00169	MRC1	4360
333	13.158	Rasagiline	01367	HGF	3082
354	12.991	Fluorouracil	00544	BTC	685
368	12.881	Interleukin-10	12880	IL10	3586
374	12.843	Vitamin D3	00169	ACF	387569
392	12.669	Fibronectin	15150	CD44	960
393	12.661	Actinium	12860	CCL20	6364
400	12.586	N-acetylsulfanilyl chloride	12337	FSCN1	6624
408	12.548	Vitamin D3	00169	MSH2	4436
423	12.438	Vitamin D3	00169	CEACAM5	1048
433	12.366	N-acetylsulfanilyl chloride	12337	ERVK-11	100862688
436	12.345	Valproic acid	00313	MTLN	205251
467	12.185	Vitamin D3	00169	DPYD	1806
474	12.113	Insulin pork	00071	MAPK14	1432
484	12.03	Interferon Gamma	15753	IFNG	3458
485	12.027	Nepidermin	14145	MAP2K7	5609
507	11.816	Vitamin D3	00169	CCL20	6364
514	11.769	Rasagiline	01367	EPHB2	2048
523	11.725	Leptin	05098	PPARA	5465
527	11.699	Leptin	05098	NR3C1	2908
533	11.661	Human interleukin-2	14865	IFNG	3458
535	11.653	Hepatitis B Vaccine (Recombinant)	10308	PDCD1	5133
543	11.605	Edodekin alfa	15631	IFNA1	3439
554	11.539	Vitamin D3	00169	ATM	472
557	11.481	Nepidermin	14145	AR	367
574	11.404	Basic Fibroblast Growth Factor	14131	FGF2	2247
578	11.381	N-acetylsulfanilyl chloride	12337	SCLC1	7864
583	11.361	N-acetylsulfanilyl chloride	12337	CD274	29126
593	11.264	Human interleukin-2	14865	CCL2	6347
599	11.234	Hepatitis B Vaccine (Recombinant)	10308	STAT5A	6776
606	11.218	Vitamin D3	00169	ASPH	444
607	11.212	Regramostim	05386	CD40	958
618	11.119	Insulin-like growth factor II	14472	SMAD3	4088
620	11.104	Insulin-like growth factor II	14472	MMP9	4318
636	10.995	Insulin pork	00071	SOCS3	9021
637	10.988	N-acetylsulfanilyl chloride	12337	TGFB1	7040
649	10.913	Leptin	05098	PPARG	5468
656	10.856	Interferon alfa	05258	SLC5A5	6528
657	10.847	Inosine	04335	JUNB	3726
659	10.837	Vitamin D3	00169	ADM	133
661	10.829	Regramostim	05386	CCL5	6352
681	10.722	Interleukin-10	12880	CCL2	6347
707	10.585	Fibronectin	15150	CASP3	836
723	10.521	Interferon alfa	05258	HCCS	3052
735	10.456	Insulin-like growth factor II	14472	SERPINB3	6317
743	10.432	Fibronectin	15150	SPP1	6696
773	10.302	Fibronectin	15150	MMP3	4314
775	10.286	Inosine	04335	IGKV1-27	28935
777	10.282	Interferon Gamma	15753	CCL5	6352
779	10.275	N-acetylsulfanilyl chloride	12337	MMP9	4318
780	10.275	Vitamin D3	00169	IFNA1	3439
789	10.241	Interferon Kappa	15749	DDX58	23586
791	10.229	Interferon Kappa	15749	IL1B	3553
792	10.215	Dexamethasone	01234	SCLC1	7864
793	10.215	Insulin pork	00071	NR0B2	8431
807	10.144	Interferon Gamma	15753	SOD2	6648
810	10.13	Hepatitis B Vaccine (Recombinant)	10308	FRTS1	65211
811	10.126	Vitamin D3	00169	STAT3	6774
813	10.12	Insulin pork	00071	PRKAA1	5562
815	10.101	Insulin-like growth factor II	14472	PPARG	5468
817	10.092	Regramostim	05386	CEBPB	1051
821	10.06	Rasagiline	01367	CDKN1A	1026
824	10.047	Aspirin	00945	FRTS1	65211
827	10.037	Vitamin D3	00169	FBN2	2201
828	10.025	Vitamin D3	00169	MSH3	4437
830	10.017	Basic Fibroblast Growth Factor	14131	HSPG2	3339
842	9.957	Tamoxifen	00675	BTC	685
846	9.947	Rasagiline	01367	CREBBP	1387
853	9.924	Rasagiline	01367	STAT5A	6776
856	9.909	Insulin pork	00071	PPARA	5465
860	9.904	Nepidermin	14145	NR5A2	2494
863	9.896	Interferon Kappa	15749	HCCS	3052
867	9.866	Insulin-like growth factor II	14472	DAND5	199699
871	9.836	Hepatitis B Vaccine (Recombinant)	10308	CD274	29126
872	9.821	Rasagiline	01367	RAC1	5879
883	9.778	Vitamin D3	00169	CYP1A1	1543
895	9.72	Insulin-like growth factor II	14472	FBN2	2201
901	9.702	Fibronectin	15150	SERPINE1	5054
902	9.691	Vitamin D3	00169	MUC5AC	4586
914	9.611	Vitamin D3	00169	FRTS1	65211
915	9.599	Fibronectin	15150	IL1B	3553
921	9.575	Insulin-like growth factor II	14472	ATM	472
945	9.466	Nepidermin	14145	EGF	1950
946	9.458	Fibronectin	15150	FN1	2335
959	9.382	Paclitaxel	01229	FBN2	2201
960	9.373	Rasagiline	01367	SERPINB3	6317
977	9.321	Vitamin D3	00169	PTPRC	5788
983	9.307	Paclitaxel	01229	MTLN	205251
987	9.302	Leptin	05098	IL6	3569
1014	9.172	Vitamin D3	00169	CCL2	6347
1018	9.155	Fibronectin	15150	SMAD4	4089
1035	9.077	Rasagiline	01367	PROM1	8842
1036	9.068	Interferon alfa	05258	HSP90AA1	3320
1037	9.064	Rasagiline	01367	RHOA	387
1039	9.056	Fibronectin	15150	CXCR4	7852
1044	9.041	Fibronectin	15150	IGFBP3	3486
1046	9.035	Inosine	04335	NFE2L2	4780
1048	8.999	Vitamin D3	00169	TCN1	6947
1061	8.96	Niclosamide	06803	TSC1	7248
1062	8.959	Inosine	04335	KLF6	1316
1065	8.945	Interferon alfa	05258	MYC	4609
1066	8.945	Rasagiline	01367	PTEN	5728
1075	8.9	Interferon Gamma	15753	TNFSF10	8743
1078	8.894	Ursodeoxycholic acid	01586	ABCD1	215
1088	8.868	Human interleukin-2	14865	MMP3	4314
1090	8.866	Rasagiline	01367	SCLC1	7864
1091	8.863	Vitamin D3	00169	TYMS	7298
1093	8.86	Interleukin-10	12880	COPD	260431
1108	8.807	Vitamin D3	00169	IL2	3558
1109	8.795	Vitamin D3	00169	OGG1	4968
1113	8.777	Insulin-like growth factor II	14472	BAX	581
1116	8.763	Hepatitis B Vaccine (Recombinant)	10308	DDIT3	1649
1118	8.745	Insulin-like growth factor II	14472	NOTCH1	4851
1123	8.729	Insulin-like growth factor II	14472	PPARA	5465
1125	8.722	Doxorubicin	00997	MTLN	205251
1130	8.708	Filgrastim	00099	CD274	29126
1147	8.584	Rasagiline	01367	AXIN1	8312
1149	8.577	Inosine	04335	SOD2	6648
1153	8.548	N-acetylsulfanilyl chloride	12337	CDK4	1019
1160	8.502	Interleukin-7	05529	IFNG	3458
1162	8.499	Insulin-like growth factor II	14472	CD44	960
1166	8.488	Interleukin-10	12880	AFP	174
1168	8.486	Regramostim	05386	MAP2K7	5609
1172	8.48	Insulin beef	09456	IRS1	3667
1177	8.463	Insulin-like growth factor II	14472	HNF4A	3172
1178	8.459	Interferon Kappa	15749	HSPG2	3339
1183	8.424	Vitamin D3	00169	KAT2B	8850
1185	8.424	Insulin pork	00071	PIK3CD	5293
1194	8.393	N-acetylsulfanilyl chloride	12337	IL6	3569
1195	8.39	Rasagiline	01367	STAT3	6774
1208	8.335	Fibronectin	15150	TNFRSF10B	8795
1213	8.32	N-acetylsulfanilyl chloride	12337	EPHB2	2048
1216	8.312	N-acetylsulfanilyl chloride	12337	COPD	260431
1218	8.31	N-acetylsulfanilyl chloride	12337	PECAM1	5175
1219	8.305	Insulin beef	09456	NR0B2	8431
1220	8.303	N-acetylsulfanilyl chloride	12337	PTK2	5747
1221	8.296	Interferon Kappa	15749	IFNG	3458
1223	8.288	Regramostim	05386	IL10	3586
1228	8.275	N-acetylsulfanilyl chloride	12337	CD44	960
1229	8.273	Gemcitabine	00441	FBN2	2201
1233	8.244	Interferon Kappa	15749	RUNX3	864
1234	8.24	Human interferon omega-1	05472	MIR21	406991
1235	8.235	Basic Fibroblast Growth Factor	14131	EGFR	1956
1239	8.196	Insulin beef	09456	PRKAA1	5562
1242	8.19	Interferon Gamma	15753	CA2	760
1249	8.163	Regramostim	05386	IL13	3596
1250	8.156	Vitamin D3	00169	MARCHF8	220972
1252	8.152	Leptin	05098	PRKAB1	5564
1255	8.142	Interleukin-10	12880	SOD2	6648
1262	8.105	Insulin pork	00071	MAPK8	5599
1269	8.088	Human interleukin-2	14865	PXN	5829
1273	8.056	Interferon alfa	05258	LRP1	4035
1274	8.052	Natural Killer Cell	15721	FBN2	2201
1289	8.011	Insulin-like growth factor II	14472	SETD2	29072
1291	8.006	Rasagiline	01367	CD44	960
1293	7.988	Vitamin D3	00169	GSTM1	2944
1300	7.967	Interleukin-10	12880	CD4	920
1303	7.952	Hepatitis B Vaccine (Recombinant)	10308	CD4	920
1305	7.932	Insulin pork	00071	EPHB2	2048
1306	7.932	Gefitinib	00317	SCLC1	7864
1309	7.923	Ethanol	00898	FBN2	2201
1312	7.916	Interferon Gamma	15753	TIMP1	7076
1315	7.909	Interferon alfa	05258	SOD2	6648
1319	7.893	Insulin pork	00071	PTEN	5728
1320	7.893	Gemcitabine	00441	MTLN	205251
1322	7.885	Insulin-like growth factor II	14472	PIK3CA	5290
1329	7.859	Interleukin-10	12880	CD14	929
1330	7.85	Inosine	04335	ELAVL1	1994
1331	7.848	Pemetrexed	00642	SCLC1	7864
1332	7.839	Rasagiline	01367	MAPK8	5599
1335	7.836	Rasagiline	01367	NKX2-1	7080
1336	7.832	Rasagiline	01367	TGFB1	7040
1338	7.817	N-acetylsulfanilyl chloride	12337	JAK2	3717
1340	7.809	Insulin-like growth factor II	14472	SP1	6667
1341	7.807	Thrombin	11300	MAPK3	5595
1345	7.796	Fibronectin	15150	EGR1	1958
1347	7.788	Interferon alfa	05258	MUC1	4582
1352	7.769	Rasagiline	01367	PPARG	5468
1356	7.762	Gefitinib	00317	MTLN	205251
1357	7.754	Interleukin-10	12880	GLYAT	10249
1360	7.736	Leptin	05098	LEP	3952
1362	7.725	Rasagiline	01367	IRS2	8660
1364	7.712	Interferon alfa	05258	FRTS1	65211
1366	7.704	Rasagiline	01367	NFE2L2	4780
1368	7.699	Interferon Gamma	15753	ITK	3702
1372	7.691	Hepatitis B Vaccine (Recombinant)	10308	IL1B	3553
1373	7.685	Leptin	05098	HNF4A	3172
1375	7.676	N-acetylsulfanilyl chloride	12337	GLI1	2735
1378	7.661	Actinium	12860	GSTM1	2944
1382	7.651	Gefitinib	00317	FRTS1	65211
1387	7.629	Hepatitis B Vaccine (Recombinant)	10308	PCNA	5111

## Sheet: colon_cancer
Rank	Score	Drug-Name	Drug-ID	Gene-Name	Gene-ID
114	10.83	Interferon Gamma	15753	IFNG	3458
179	9.315	Inosine	04335	IL17A	3605
181	9.282	Interleukin-10	12880	PDCD1	5133
196	8.832	Interleukin-10	12880	MAPK8	5599
198	8.771	Rasagiline	01367	PIK3CA	5290
201	8.744	Rasagiline	01367	RHOA	387
219	8.446	Interferon Kappa	15749	IFNG	3458
249	7.696	Rasagiline	01367	CD44	960
255	7.439	Interleukin-10	12880	CA2	760
265	7.311	Leptin	05098	ITK	3702
272	7.079	Calcium	01373	ACF	387569
284	6.676	Interleukin-10	12880	HMOX1	3162
285	6.674	Celecoxib	00482	PTGS2	5743
289	6.496	Inosine	04335	CA2	760
290	6.479	Rasagiline	01367	CDKN1A	1026
295	6.278	Interferon Gamma	15753	NFKB1	4790
296	6.271	Cetuximab	00002	CD44	960
297	6.225	Insulin-like growth factor II	14472	MYC	4609
298	6.225	Inosine	04335	STAT3	6774
300	5.997	Interleukin-10	12880	PTGS2	5743
301	5.99	Ethanol	00898	ITK	3702
307	5.913	Rofecoxib	00533	HCA1	266790
309	5.822	Insulin pork	00071	PDXP	57026
310	5.677	Insulin pork	00071	STAT3	6774
311	5.651	Vitamin D	11094	ACF	387569
315	5.566	Bortezomib	00188	ERVK-9	100616102
317	5.521	Rasagiline	01367	IL6	3569
322	5.462	Regramostim	05386	TNF	7124
323	5.458	Interferon Gamma	15753	IL1B	3553
324	5.202	Insulin-like growth factor II	14472	PPARG	5468
326	5.167	Interferon Gamma	15753	IFNA1	3439
327	5.162	Cetuximab	00002	ERBB2	2064
328	5.072	Interferon Gamma	15753	CDKN2A	1029
329	5.045	Rasagiline	01367	MIR143	406935
331	5.002	Rasagiline	01367	MYC	4609
332	4.953	Apigenin	07352	PDXP	57026
333	4.939	Insulin-like growth factor II	14472	CDKN1A	1026
335	4.765	Rasagiline	01367	ITK	3702
337	4.748	Regramostim	05386	BRAF	673
338	4.729	Vitamin D3	00169	TYMS	7298
339	4.664	Myricetin	02375	MAPK1	5594
340	4.515	Insulin-like growth factor II	14472	CD44	960

## Sheet: gallbladder_cancer
Rank	Score	Drug-Name	Drug-ID	Gene-Name	Gene-ID
26	3.153	Fludeoxyglucose (18F)	09150	BTC	685
31	1.615	Fludeoxyglucose (18F)	09150	MUC1	4582
33	1.56	Fludeoxyglucose (18F)	09150	PTGS2	5743
35	1.247	Fludeoxyglucose (18F)	09150	AFP	174
36	1.183	Fludeoxyglucose (18F)	09150	MINDY4	84182

## Sheet: gastric_cancer
Rank	Score	Drug-Name	Drug-ID	Gene-Name	Gene-ID
75	6.072	Celecoxib	00482	VEGFA	7422
77	5.572	Interleukin-10	12880	GCA	25801
81	5.075	Inosine	04335	S100A8	6279
94	1.714	Trastuzumab	00072	GCA	25801
97	1.255	Interferon Kappa	15749	MDM2	4193
98	0.909	Inosine	04335	MAPK1	5594
99	0.839	Inosine	04335	IL31RA	133396
101	0.694	Dibotermin alfa	11639	PIK3CA	5290
102	0.694	Sirolimus	00877	GC	2638
103	0.636	Interleukin-10	12880	MAPK1	5594
104	0.538	Trastuzumab	00072	KRAS	3845
105	0.462	Inosine	04335	TGFB1	7040
108	0.329	Interleukin-10	12880	GC	2638
111	-0.008	Basic Fibroblast Growth Factor	14131	MMP2	4313
112	-0.12	Fluorouracil	00544	GCLC	2729

## Sheet: liver_cancer
Rank	Score	Drug-Name	Drug-ID	Gene-Name	Gene-ID
73	13.289	Insulin human	00030	PPARA	5465
90	12.859	Leptin	05098	PPARA	5465
94	12.796	Interferon alfa	05258	MMP9	4318
98	12.576	Insulin beef	09456	TNF	7124
134	11.887	Interleukin-10	12880	IL1B	3553
162	11.421	Interferon Gamma	15753	IFNG	3458
164	11.407	Inosine	04335	IL18	3606
192	10.969	Fibronectin	15150	CCND1	595
280	10.009	Insulin-like growth factor II	14472	TP53	7157
282	9.98	Filgrastim	00099	NLRP3	114548
288	9.92	Cisplatin	00515	HCCS	3052
298	9.8	Somatotropin	00052	NLRP3	114548
328	9.45	Interleukin-10	12880	IL10	3586
335	9.319	Inosine	04335	HMGB1	3146
342	9.267	Leptin	05098	FASN	2194
348	9.251	Inosine	04335	SLC25A3	5250
352	9.223	Leptin	05098	IL6	3569
353	9.223	Insulin-like growth factor II	14472	KLF4	9314
360	9.133	Interleukin-10	12880	NLRP3	114548
364	9.095	Leptin	05098	SOAT1	6646
370	9.063	Inosine	04335	CD40	958
379	8.952	Insulin beef	09456	MTOR	2475
382	8.945	Insulin beef	09456	PPARGC1A	10891
430	8.308	Fibronectin	15150	STAT3	6774
447	8.139	Inosine	04335	ICAM1	3383
452	8.08	Insulin pork	00071	AKT1	207
466	7.918	Inosine	04335	STAT3	6774
470	7.896	Interferon Gamma	15753	IFNA1	3439
486	7.735	Interferon Gamma	15753	TLR4	7099
487	7.735	Interferon alfa	05258	MMP2	4313
493	7.671	Interferon Kappa	15749	TLR4	7099
496	7.644	Insulin-like growth factor II	14472	HDAC9	9734
498	7.586	Insulin beef	09456	MAPK8	5599
512	7.362	Basic Fibroblast Growth Factor	14131	MAPK8	5599
518	7.318	Vitamin D3	00169	HSPG2	3339
519	7.317	Insulin-like growth factor II	14472	NFKB1	4790
520	7.275	Insulin-like growth factor II	14472	TNF	7124
524	7.247	Interferon alfa	05258	TNFSF10	8743
526	7.225	Interleukin-10	12880	IL6	3569
534	7.163	Rasagiline	01367	CCND1	595
544	7.02	Interferon alfa	05258	JUN	3725
550	6.958	Insulin-like growth factor II	14472	MAPK8	5599
553	6.937	Inosine	04335	IGKV1-27	28935
554	6.925	Insulin pork	00071	PPARA	5465
567	6.786	Insulin pork	00071	PPARG	5468
570	6.698	Insulin-like growth factor II	14472	TLR4	7099
571	6.696	Albumin human	00062	GPT	2875
572	6.673	Edodekin alfa	15631	NLRP3	114548
574	6.575	Filgrastim	00099	MAPK8	5599
576	6.555	Inosine	04335	MYD88	4615
578	6.534	Alpha-1-proteinase inhibitor	00058	HCA1	266790
582	6.491	Insulin pork	00071	ESR1	2099
586	6.451	Insulin-like growth factor II	14472	AKT1	207
587	6.443	Leptin	05098	PCK2	5106
590	6.419	Insulin pork	00071	ICAM1	3383
591	6.415	Nepidermin	14145	AKT1	207
593	6.402	Interferon alfa	05258	XIAP	331
596	6.375	Inosine	04335	MET	4233
598	6.346	Interferon alfa	05258	STAT5A	6776
601	6.321	Endostatin	06423	AKT1	207
604	6.219	Inosine	04335	PRRT2	112476
605	6.216	Sunitinib	01268	VHL	7428
606	6.19	Leptin	05098	IRS1	3667
607	6.171	Insulin pork	00071	MAPK8	5599
608	6.162	Fibronectin	15150	EGFR	1956
610	6.136	Insulin beef	09456	NR1H4	9971
611	6.132	Interferon alfa	05258	FAS	355
619	5.967	Insulin beef	09456	PRKAA1	5562
621	5.959	Interferon alfa	05258	FASLG	356
623	5.899	Curcumin	11672	TERT	7015
624	5.886	Oprelvekin	00038	IL6	3569
629	5.849	Inosine	04335	TLR4	7099
634	5.776	Interferon Gamma	15753	ICAM1	3383
635	5.762	Insulin pork	00071	IL1B	3553
636	5.754	Albumin human	00062	NLRP3	114548
638	5.753	Insulin-like growth factor II	14472	RB1	5925
640	5.719	Interferon Gamma	15753	SETD2	29072
641	5.711	Filgrastim	00099	NFKB1	4790
645	5.662	Inosine	04335	IL4	3565
646	5.631	Endostatin	06423	HCA1	266790
647	5.63	Somatotropin	00052	STAT5A	6776
649	5.619	Zinc	01593	SLC25A3	5250
650	5.618	Leptin	05098	CPT1A	1374
651	5.592	Interferon Gamma	15753	CYP2E1	1571
657	5.559	Inosine	04335	MAPK1	5594
658	5.551	Insulin-like growth factor II	14472	IL6	3569
660	5.547	Bortezomib	00188	HSPG2	3339
663	5.526	Hepatitis B Vaccine (Recombinant)	10308	IFNG	3458

## Sheet: lung_cancer
Rank	Score	Drug-Name	Drug-ID	Gene-Name	Gene-ID
84	12.729	Regramostim	05386	MAPK8	5599
177	10.548	Human interleukin-2	14865	STAT3	6774
191	10.286	Rasagiline	01367	MAPK1	5594
194	10.262	Regramostim	05386	MMP9	4318
197	10.234	Interferon Kappa	15749	CD4	920
238	9.609	Edodekin alfa	15631	IFNA1	3439
252	9.444	Human interleukin-2	14865	IL6	3569
266	9.325	Interferon Gamma	15753	NOS2	4843
291	8.997	Inosine	04335	FOS	2353
301	8.905	Basic Fibroblast Growth Factor	14131	EP300	2033
306	8.785	Gefitinib	00317	SCLC1	7864
316	8.665	Interferon Gamma	15753	IFNA1	3439
326	8.502	Interferon Gamma	15753	CDK2	1017
336	8.341	Interferon Gamma	15753	IFNG	3458
349	8.208	Interferon Gamma	15753	TGFB1	7040
370	8.022	Basic Fibroblast Growth Factor	14131	IL6	3569
380	7.896	Regramostim	05386	CXCL8	3576
383	7.829	Interleukin-10	12880	TGFB1	7040
389	7.752	Human interleukin-2	14865	CCL2	6347
390	7.745	Regramostim	05386	IFNA1	3439
401	7.581	Fibronectin	15150	TNF	7124
406	7.553	Regramostim	05386	JAK2	3717
410	7.52	Basic Fibroblast Growth Factor	14131	JUN	3725
412	7.474	Rasagiline	01367	ATM	472
427	7.219	Cisplatin	00515	ATM	472
431	7.175	Fibronectin	15150	EGF	1950
432	7.125	Regramostim	05386	EGR1	1958
439	6.939	Cetuximab	00002	RB1	5925
445	6.846	Human interleukin-2	14865	STAT1	6772
450	6.747	Basic Fibroblast Growth Factor	14131	PIK3CB	5291
454	6.698	Basic Fibroblast Growth Factor	14131	PARP1	142
457	6.625	Regramostim	05386	IL4	3565
458	6.62	Fibronectin	15150	NKX2-1	7080
459	6.617	Basic Fibroblast Growth Factor	14131	CD8A	925
462	6.576	Interferon alfa	05258	VEGFA	7422
463	6.562	Interleukin-10	12880	ICAM1	3383
467	6.542	Rasagiline	01367	PTEN	5728
471	6.428	Human interleukin-2	14865	MUC5AC	4586
473	6.382	Inosine	04335	ICAM1	3383
476	6.371	Human interleukin-2	14865	PLAU	5328
477	6.344	Edodekin alfa	15631	MAPK8	5599
478	6.33	Basic Fibroblast Growth Factor	14131	EGF	1950
482	6.273	Basic Fibroblast Growth Factor	14131	TNFRSF10B	8795
483	6.249	Fibronectin	15150	MAPK1	5594
484	6.247	Interleukin-10	12880	EPHB2	2048
489	6.097	Arsenic trioxide	01169	SCLC1	7864
491	6.063	Inosine	04335	IL6	3569
492	6.013	Interferon Gamma	15753	MMP9	4318
494	5.992	Basic Fibroblast Growth Factor	14131	NFKB1	4790
495	5.972	Gefitinib	00317	SERPINB3	6317
496	5.951	Rasagiline	01367	MET	4233
497	5.911	Edodekin alfa	15631	IL6	3569
498	5.864	Regramostim	05386	CCL5	6352
500	5.824	Human interleukin-2	14865	CD8A	925
501	5.806	Fibronectin	15150	SRC	6714
503	5.758	Basic Fibroblast Growth Factor	14131	IFNG	3458
505	5.673	Human interleukin-2	14865	ICAM1	3383
506	5.667	Fibronectin	15150	DUSP1	1843
507	5.653	Interferon Gamma	15753	MAPK8	5599
509	5.618	Interferon Gamma	15753	NFKBIA	4792
511	5.595	Fibronectin	15150	EGR1	1958
513	5.538	Edodekin alfa	15631	NFKB1	4790
515	5.488	Human interleukin-2	14865	FASLG	356
517	5.467	Inosine	04335	TLR2	7097
518	5.451	Interferon Gamma	15753	RELA	5970
519	5.438	Crizotinib	08700	MTLN	205251
522	5.422	Rasagiline	01367	NKX2-1	7080
523	5.408	Basic Fibroblast Growth Factor	14131	TNFSF10	8743

## Sheet: alzheimer_disease
Rank	Score	Drug-Name	Drug-ID	Gene-Name	Gene-ID
95	8.172	Insulin beef	09456	BDNF-AS	497258
104	7.47	Inosine	04335	STAT3	6774
113	6.842	Interleukin-10	12880	CLU	1191
125	6.053	Interleukin-10	12880	TNF	7124
133	5.08	Insulin pork	00071	MAPK1	5594
137	4.239	Insulin beef	09456	APOA1	335
138	4.216	Thyroid, porcine	09100	APOE	348
139	4.186	Insulin beef	09456	CCL2	6347
145	3.672	Insulin beef	09456	IGF1	3479
146	3.672	Interleukin-10	12880	PTGS2	5743
147	3.623	Copper	09130	APOE	348
148	3.47	Interleukin-10	12880	PSEN2	5664
149	3.18	Interleukin-10	12880	STAT3	6774
151	2.986	Insulin beef	09456	AMD1P2	263
153	2.875	Insulin beef	09456	NGF	4803
155	2.71	Inosine	04335	GFAP	2670
156	2.673	Insulin pork	00071	PRRT2	112476
157	2.557	Interleukin-10	12880	CREB1	1385

## Sheet: COPD
Rank	Score	Drug-Name	Drug-ID	Gene-Name	Gene-ID
36	2.136	Basic Fibroblast Growth Factor	14131	TNF	7124
37	1.982	Quercetin	04216	COPD	260431
38	0.161	Regramostim	05386	TNF	7124
39	0.086	Salmeterol	00938	MUC5AC	4586
41	-0.19	Interferon alfa	05258	COPD	260431
42	-0.531	Vitamin D3	00169	SERPINE2	5270

## Sheet: coronary_heart_disease
Rank	Score	Drug-Name	Drug-ID	Gene-Name	Gene-ID
137	4.545	Thrombin	11300	SERPINE1	5054
144	3.565	Leptin	05098	ACOD1	730249
145	3.55	Fibrinogen human	09222	PPIAP10	140913
147	3.237	Fibrinogen human	09222	ACCS	84680
148	3.224	Human immunoglobulin G	00028	CCR2	729230
150	3.171	Vitamin D3	00169	ACCS	84680
154	2.8	Interleukin-10	12880	ACOD1	730249
156	2.394	Leptin	05098	ADIPOQ	9370
162	2.019	Vitamin D3	00169	CHDH	55349
163	1.925	Anakinra	00026	NOS3	4846
164	1.806	Thrombin	11300	ACCS	84680
168	1.33	Ethanol	00898	NOS3	4846
170	1.217	Aspirin	00945	ACOD1	730249
173	1.043	Clopidogrel	00758	CAD	790
174	1.026	Thrombin	11300	NFKB1	4790
175	1.013	Aldosterone	04630	IL6	3569
178	0.979	Fibrinogen human	09222	CCL2	6347
179	0.946	Human immunoglobulin G	00028	CCN2	1490
180	0.942	Anakinra	00026	TNF	7124
181	0.736	Fibrinogen human	09222	CHDH	55349
183	0.669	Aldosterone	04630	NOS3	4846
185	0.338	Inosine	04335	VEGFA	7422

[truncated: 3 more sheets: diabetes, heart_failure, rheumatoid_arthritis]
