# Supplementary material for: Multimodal reasoning based on knowledge graph embedding for specific diseases
Source: Bioinformatics. 2022 Feb 12;38(8):2235–45. doi: 10.1093/bioinformatics/btac085 (PMC9004655; doi:10.1093/bioinformatics/btac085)
Supplement: btac085_supplementary_data [file btac085_supplementary_data.zip › Supplementary Table S3 (gene-disease new inferred knowledge).xlsx]

## Sheet: Disease11
Rank	Score	Gene-Name	Gene-ID	Disease-Name	Disease-ID
114	23.2	MMP12	4321	PULMONARY FIBROSIS, IDIOPATHIC	178500
260	21.234	HMGA2	8091	BLADDER CANCER	109800
452	19.706	YAP1	10413	SQUAMOUS CELL CARCINOMA, HEAD AND NECK	275355
565	19.159	TIMP1	7076	SARCOIDOSIS, SUSCEPTIBILITY TO, 1	181000
573	19.098	GPI	2821	OVARIAN CANCER	167000
596	19.015	IRF8	3394	AUTOIMMUNE DISEASE	109100
602	18.988	TNFRSF25	8718	SYSTEMIC LUPUS ERYTHEMATOSUS	152700
645	18.789	SATB1	6304	SQUAMOUS CELL CARCINOMA, HEAD AND NECK	275355
654	18.755	DLEC1	9940	OVARIAN CANCER	167000
662	18.726	EPHA2	1969	BREAST CANCER	114480
768	18.269	BRCA1	672	PROSTATE CANCER	176807
785	18.207	TAS2R62P	338399	DOWN SYNDROME	190685
814	18.097	PIK3CA	5290	OVARIAN CANCER	167000
925	17.764	IDO1	3620	SYSTEMIC LUPUS ERYTHEMATOSUS	152700
1015	17.512	MAPK1	5594	TYPE 2 DIABETES MELLITUS	125853
1021	17.497	CXCL12	6387	NASOPHARYNGEAL CARCINOMA	607107
1024	17.491	NOS1	4842	PULMONARY DISEASE, CHRONIC OBSTRUCTIVE	606963
1025	17.489	CXCL12	6387	PULMONARY DISEASE, CHRONIC OBSTRUCTIVE	606963
1128	17.217	PRTN3	5657	SYSTEMIC LUPUS ERYTHEMATOSUS	152700
1145	17.164	SRC	6714	PULMONARY FIBROSIS, IDIOPATHIC	178500
1160	17.14	SOCS1	8651	TYPE 1 DIABETES MELLITUS	222100
1174	17.095	KRAS	3845	BLADDER CANCER	109800
1177	17.085	MAPT	4137	SCHIZOPHRENIA	181500
1181	17.073	NOTCH1	4851	PROSTATE CANCER	176807
1200	17.036	MIR182	406958	PANCREATIC CANCER	260350
1231	16.958	SERPINE1	5054	PANCREATIC CANCER	260350
1237	16.946	STAT4	6775	BLOOD GROUP, Ss	111740
1255	16.904	IFNG	3458	AUTOIMMUNE DISEASE	109100
1261	16.894	LAMC2	3918	PARKINSON DISEASE, LATE-ONSET	168600
1278	16.853	FTO	79068	ICHTHYOSIS, LAMELLAR, AUTOSOMAL DOMINANT	146750
1286	16.836	TNFSF11	8600	AUTOIMMUNE DISEASE	109100
1316	16.775	S100A8	6279	PANCREATIC CANCER	260350
1323	16.762	PSEN2	5664	PARKINSON DISEASE, LATE-ONSET	168600
1327	16.751	PSEN1	5663	DOWN SYNDROME	190685
1344	16.712	PTPN1	5770	BODY MASS INDEX QUANTITATIVE TRAIT LOCUS 20	618406
1378	16.63	GTF2H1	2965	PARKINSON DISEASE, LATE-ONSET	168600
1384	16.617	PTPN2	5771	SYSTEMIC LUPUS ERYTHEMATOSUS	152700
1533	16.317	PPARG	5468	BODY MASS INDEX QUANTITATIVE TRAIT LOCUS 20	618406
1556	16.273	NEUROD1	4760	MATURITY-ONSET DIABETES OF THE YOUNG	606391
1564	16.262	LEP	3952	CYSTIC FIBROSIS	219700
1566	16.257	XRCC1	7515	BREAST CANCER	114480
1579	16.239	GRN	2896	PROSTATE CANCER	176807
1580	16.238	MAPK8	5599	BREAST CANCER	114480
1589	16.22	VEGFA	7422	CHOANAL ATRESIA, POSTERIOR	608911
1600	16.201	DNMT1	1786	PANCREATIC CANCER	260350
1617	16.178	SCD	6319	BODY MASS INDEX QUANTITATIVE TRAIT LOCUS 20	618406
1636	16.135	HAVCR2	84868	SARCOIDOSIS, SUSCEPTIBILITY TO, 1	181000
1643	16.121	CIAPIN1	57019	NASOPHARYNGEAL CARCINOMA	607107
1662	16.088	PRNP	5621	SUPRANUCLEAR PALSY, PROGRESSIVE, 1	601104
1692	16.039	CXCR4	7852	CHOANAL ATRESIA, POSTERIOR	608911
1706	16	MT2A	4502	PROSTATE CANCER	176807
1715	15.988	TCF7L2	6934	PROSTATE CANCER	176807
1722	15.974	SPP1	6696	ALZHEIMER DISEASE	104300
1760	15.903	CDC42	998	BLADDER CANCER	109800
1779	15.878	HMGA2	8091	RHEUMATOID ARTHRITIS	180300
1785	15.872	MALAT1	378938	PANCREATIC CANCER	260350
1787	15.869	KIT	3815	MELANOMA, UVEAL	155720
1788	15.869	CXCR4	7852	PULMONARY DISEASE, CHRONIC OBSTRUCTIVE	606963
1843	15.767	ESR1	2099	OBESITY	601665
1867	15.732	H19	283120	BLADDER CANCER	109800
1894	15.698	PTK2	5747	LYMPHANGIOLEIOMYOMATOSIS	606690
1895	15.693	AXL	558	PANCREATIC CANCER	260350
1897	15.69	MCIDAS	345643	PARKINSON DISEASE, LATE-ONSET	168600
1900	15.685	UTS2	10911	STROKE, ISCHEMIC	601367
1908	15.677	SRC	6714	NASOPHARYNGEAL CARCINOMA	607107
1933	15.633	RASSF1	11186	BREAST CANCER	114480
1946	15.612	HLA-DRB1	3123	AUTOIMMUNE DISEASE	109100
1991	15.526	MMP9	4318	ICHTHYOSIS, LAMELLAR, AUTOSOMAL DOMINANT	146750
2002	15.516	ANXA2	302	BREAST CANCER	114480
2010	15.506	AMH	268	PULMONARY DISEASE, CHRONIC OBSTRUCTIVE	606963
2028	15.484	SYVN1	84447	PARKINSON DISEASE, LATE-ONSET	168600
2116	15.353	IRS2	8660	TYPE 2 DIABETES MELLITUS	125853
2121	15.343	YAP1	10413	MESOTHELIOMA, MALIGNANT	156240
2130	15.33	TNFSF10	8743	BLADDER CANCER	109800
2133	15.323	ABCA1	19	OBESITY	601665
2138	15.312	CHI3L1	1116	PARKINSON DISEASE, LATE-ONSET	168600
2166	15.28	PRKAA1	5562	ALZHEIMER DISEASE 3	607822
2193	15.251	ERBB3	2065	PANCREATIC CANCER	260350
2194	15.249	PIN1	5300	ALZHEIMER DISEASE 3	607822
2210	15.234	PRKAA1	5562	ICHTHYOSIS, LAMELLAR, AUTOSOMAL DOMINANT	146750
2225	15.219	SERPINB3	6317	RETINOBLASTOMA	180200
2232	15.202	MIR31	407035	OVARIAN CANCER	167000
2250	15.179	MMP9	4318	OBESITY	601665
2265	15.155	MAP2K1	5604	PROSTATE CANCER	176807
2277	15.139	SFRP2	6423	ESOPHAGEAL CANCER	133239
2291	15.123	STAT3	6774	TYPE 2 DIABETES MELLITUS	125853
2329	15.084	ATM	472	PROSTATE CANCER	176807
2337	15.059	MCL1	4170	OBESITY	601665
2352	15.04	AKT1	207	TYPE 2 DIABETES MELLITUS	125853
2358	15.032	NT5E	4907	PANCREATIC CANCER	260350
2380	15.004	TARDBP	23435	SUPRANUCLEAR PALSY, PROGRESSIVE, 1	601104
2408	14.977	MTDH	92140	NASOPHARYNGEAL CARCINOMA	607107
2416	14.968	CALCA	796	SARCOIDOSIS, SUSCEPTIBILITY TO, 1	181000
2418	14.964	TCF7L2	6934	PANCREATIC CANCER	260350
2443	14.919	LGALS3	3958	PANCREATIC CANCER	260350
2454	14.896	EREG	2069	OBESITY	601665
2479	14.869	PODXL	5420	MELANOMA, CUTANEOUS MALIGNANT, SUSCEPTIBILITY TO, 1	155600
2480	14.868	E2F1	1869	BREAST CANCER	114480
2500	14.847	TLR2	7097	AUTOIMMUNE DISEASE	109100
2508	14.839	MAPT	4137	HUNTINGTON DISEASE	143100
2519	14.825	PPIAP10	140913	ICHTHYOSIS, LAMELLAR, AUTOSOMAL DOMINANT	146750
2549	14.782	CXCL12	6387	ALZHEIMER DISEASE	104300
2617	14.708	PIK3CB	5291	NASOPHARYNGEAL CARCINOMA	607107
2624	14.701	WIF1	11197	BREAST CANCER	114480
2643	14.681	BDNF-AS	497258	BODY MASS INDEX QUANTITATIVE TRAIT LOCUS 20	618406
2654	14.665	SLC6A4	6532	ICHTHYOSIS, LAMELLAR, AUTOSOMAL DOMINANT	146750
2656	14.664	ZEB1	6935	CHOANAL ATRESIA, POSTERIOR	608911
2658	14.66	E2F1	1869	PANCREATIC CANCER	260350
2675	14.645	TLR4	7099	BLOOD GROUP, Ss	111740
2676	14.645	NLRP3	114548	OBESITY	601665
2686	14.627	NQO1	1728	BODY MASS INDEX QUANTITATIVE TRAIT LOCUS 20	618406
2690	14.625	SERPINB3	6317	BREAST CANCER	114480
2691	14.625	CELIAC2	317782	CYSTIC FIBROSIS	219700
2701	14.61	UCA1	652995	SQUAMOUS CELL CARCINOMA, HEAD AND NECK	275355
2711	14.599	CSNK1A1	1452	HUNTINGTON DISEASE	143100
2723	14.589	IL6	3569	PANCREATIC CANCER	260350
2731	14.584	RETN	56729	TYPE 1 DIABETES MELLITUS	222100
2740	14.575	STAT3	6774	PROSTATE CANCER	176807
2745	14.569	SMPD1	6609	SARCOIDOSIS, SUSCEPTIBILITY TO, 1	181000
2749	14.561	PKM	5315	CARONTE	604172
2762	14.547	KCNJ11	3767	OBESITY	601665
2764	14.544	HAVCR2	84868	TYPE 1 DIABETES MELLITUS	222100
2781	14.531	ICAM1	3383	STROKE, ISCHEMIC	601367
2786	14.527	TNFSF10	8743	CHOANAL ATRESIA, POSTERIOR	608911
2790	14.526	PDCD1	5133	PANCREATIC CANCER	260350
2802	14.515	DYRK1A	1859	HUNTINGTON DISEASE	143100
2811	14.499	GAB2	9846	NASOPHARYNGEAL CARCINOMA	607107
2826	14.487	PTEN	5728	ICHTHYOSIS, LAMELLAR, AUTOSOMAL DOMINANT	146750
2831	14.484	PRKAB1	5564	TYPE 2 DIABETES MELLITUS	125853
2854	14.464	MIR143	406935	NASOPHARYNGEAL CARCINOMA	607107
2867	14.451	RCAN1	1827	HUNTINGTON DISEASE	143100
2889	14.426	MIR375	494324	BREAST CANCER	114480
2897	14.423	MARCHF8	220972	PULMONARY DISEASE, CHRONIC OBSTRUCTIVE	606963
2915	14.402	ALOX5	240	BODY MASS INDEX QUANTITATIVE TRAIT LOCUS 20	618406
2926	14.393	CSF2	1437	DISORGANIZATION, MOUSE, HOMOLOG OF	223200
2935	14.384	PRKAA1	5562	OBESITY	601665
2938	14.382	AKR1B10	57016	BREAST CANCER	114480
2941	14.375	PRKAA1	5562	CHOANAL ATRESIA, POSTERIOR	608911
2973	14.335	SMAD3	4088	OBESITY	601665
2983	14.33	MIR206	406989	CHOANAL ATRESIA, POSTERIOR	608911
2996	14.317	MIR145	406937	RETINOBLASTOMA	180200
3010	14.303	FAS	355	BODY MASS INDEX QUANTITATIVE TRAIT LOCUS 20	618406
3013	14.3	MIR34A	407040	PANCREATIC CANCER	260350
3049	14.257	IQGAP1	8826	OVARIAN CANCER	167000
3051	14.253	BRAF	673	BREAST CANCER	114480
3057	14.245	IGFBP1	3484	BODY MASS INDEX QUANTITATIVE TRAIT LOCUS 20	618406
3058	14.245	MIR34A	407040	NASOPHARYNGEAL CARCINOMA	607107
3059	14.244	SERPINE1	5054	ALZHEIMER DISEASE	104300
3060	14.242	CHI3L1	1116	ICHTHYOSIS, LAMELLAR, AUTOSOMAL DOMINANT	146750
3074	14.227	CD82	3732	BREAST CANCER	114480
3100	14.202	PSEN1	5663	PARKINSON DISEASE, LATE-ONSET	168600
3129	14.172	MIR195	406971	SQUAMOUS CELL CARCINOMA, HEAD AND NECK	275355
3144	14.16	MLXIP	22877	PANCREATIC CANCER	260350
3176	14.118	SRSF1	6426	LEUKEMIA, ACUTE MYELOID	601626
3192	14.108	HSP90AA1	3320	CHOANAL ATRESIA, POSTERIOR	608911
3206	14.085	MIR203A	406986	OVARIAN CANCER	167000
3233	14.055	SERPINB3	6317	NASOPHARYNGEAL CARCINOMA	607107
3257	14.03	NFKB1	4790	ALZHEIMER DISEASE 3	607822
3322	13.963	BCL2	596	ICHTHYOSIS, LAMELLAR, AUTOSOMAL DOMINANT	146750
3326	13.96	AICDA	57379	BLADDER CANCER	109800
3337	13.948	PTTG1	9232	MELANOMA, UVEAL	155720
3357	13.931	REG1A	5967	MESOTHELIOMA, MALIGNANT	156240
3418	13.867	SPHK1	8877	KAWASAKI DISEASE	611775
3447	13.831	PSS	780904	SCHIZOPHRENIA	181500
3451	13.829	LILRB1	10859	ICHTHYOSIS, LAMELLAR, AUTOSOMAL DOMINANT	146750
3483	13.808	GLI1	2735	BREAST CANCER	114480
3522	13.776	TOMM40	10452	SCHIZOPHRENIA	181500
3530	13.769	SNCA	6622	SUPRANUCLEAR PALSY, PROGRESSIVE, 1	601104
3541	13.757	RELA	5970	RHEUMATOID ARTHRITIS	180300
3546	13.752	MAPK8	5599	OVARIAN CANCER	167000
3565	13.733	INSR	3643	TYPE 1 DIABETES MELLITUS	222100
3566	13.732	KRAS	3845	GASTROINTESTINAL STROMAL TUMOR	606764
3585	13.707	ABCG2	9429	PANCREATIC CANCER	260350
3587	13.705	TNFRSF11B	4982	SARCOIDOSIS, SUSCEPTIBILITY TO, 1	181000
3605	13.69	SLC2A1	6513	BLADDER CANCER	109800
3608	13.683	MMP2	4313	PROSTATE CANCER	176807
3628	13.668	HIF1A	3091	PANCREATIC CANCER	260350
3638	13.664	TGFBI	7045	LEUKEMIA, CHRONIC MYELOID	608232
3641	13.661	SETD2	29072	NASOPHARYNGEAL CARCINOMA	607107
3645	13.66	PLAU	5328	BREAST CANCER	114480
3647	13.658	MIR31	407035	PULMONARY DISEASE, CHRONIC OBSTRUCTIVE	606963
3668	13.642	MMP2	4313	OVARIAN CANCER	167000
3671	13.639	PTHLH	5744	PANCREATIC CANCER	260350
3682	13.627	IGHD1-14	28508	BODY MASS INDEX QUANTITATIVE TRAIT LOCUS 20	618406
3701	13.612	PPARG	5468	CYSTIC FIBROSIS	219700
3707	13.603	MTOR	2475	CHOANAL ATRESIA, POSTERIOR	608911
3725	13.585	MALAT1	378938	CONTRACTURAL ARACHNODACTYLY, CONGENITAL	121050
3726	13.585	CCL2	6347	AUTOIMMUNE DISEASE	109100
3731	13.579	NAMPT	10135	BODY MASS INDEX QUANTITATIVE TRAIT LOCUS 20	618406
3735	13.576	BDNF-AS	497258	DISORGANIZATION, MOUSE, HOMOLOG OF	223200
3758	13.563	PIK3CB	5291	CHOANAL ATRESIA, POSTERIOR	608911
3762	13.559	H3P16	644914	OVARIAN CANCER	167000
3801	13.531	AICDA	57379	APLASTIC ANEMIA	609135
3832	13.504	JUN	3725	PANCREATIC CANCER	260350
3836	13.502	MAP2K7	5609	BREAST CANCER	114480
3845	13.494	MEN1	4221	SQUAMOUS CELL CARCINOMA, HEAD AND NECK	275355
3894	13.444	LPL	4023	BODY MASS INDEX QUANTITATIVE TRAIT LOCUS 20	618406
3902	13.438	ST3GAL4	6484	HUNTINGTON DISEASE	143100
3917	13.42	PWAR4	347745	ALZHEIMER DISEASE	104300
3937	13.406	SFTPA1	653509	SARCOIDOSIS, SUSCEPTIBILITY TO, 1	181000
3944	13.399	CD274	29126	ENDOMETRIAL CANCER	608089
3949	13.395	HSPB1	3315	SYSTEMIC LUPUS ERYTHEMATOSUS	152700
3953	13.391	MYCN	4613	OVARIAN CANCER	167000
3957	13.389	NEUROD1	4760	WOLFRAM SYNDROME 1	222300
3963	13.385	MIR195	406971	BREAST CANCER	114480
3973	13.381	H19	283120	LEUKEMIA, ACUTE MYELOID	601626
3980	13.369	SMARCA4	6597	PANCREATIC CANCER	260350
3985	13.364	CREB1	1385	BODY MASS INDEX QUANTITATIVE TRAIT LOCUS 20	618406
4047	13.316	FBLN5	10516	MESOTHELIOMA, MALIGNANT	156240
4050	13.313	TNFAIP3	7128	BLOOD GROUP, Ss	111740
4054	13.31	ACOD1	730249	ALZHEIMER DISEASE	104300
4072	13.289	MIR132	406921	OVARIAN CANCER	167000
4073	13.289	CAV3	859	CARDIOMYOPATHY, DILATED, 1A	115200
4080	13.28	ICAM1	3383	TYPE 1 DIABETES MELLITUS	222100
4086	13.275	TAS2R64P	338412	ALZHEIMER DISEASE	104300
4087	13.275	STAT3	6774	ALZHEIMER DISEASE	104300
4095	13.27	GRM5	2915	HUNTINGTON DISEASE	143100
4100	13.267	KEAP1	9817	BLADDER CANCER	109800
4112	13.255	EGF	1950	CHOANAL ATRESIA, POSTERIOR	608911
4129	13.242	MIR126	406913	NASOPHARYNGEAL CARCINOMA	607107
4135	13.239	SETD2	29072	ICHTHYOSIS, LAMELLAR, AUTOSOMAL DOMINANT	146750
4140	13.231	CD274	29126	PANCREATIC CANCER	260350
4142	13.23	IDO1	3620	BLADDER CANCER	109800
4147	13.221	AICDA	57379	ICHTHYOSIS, LAMELLAR, AUTOSOMAL DOMINANT	146750
4167	13.204	NQO1	1728	PANCREATIC CANCER	260350
4170	13.203	TLR4	7099	SARCOIDOSIS, SUSCEPTIBILITY TO, 1	181000
4177	13.198	SERPINB5	5268	CONTRACTURAL ARACHNODACTYLY, CONGENITAL	121050
4181	13.194	MIR214	406996	RETINOBLASTOMA	180200
4186	13.193	PARP1	142	PANCREATIC CANCER	260350
4188	13.191	TIMP1	7076	SYSTEMIC LUPUS ERYTHEMATOSUS	152700
4217	13.163	ACOD1	730249	CYSTIC FIBROSIS	219700
4228	13.157	KDR	3791	OVARIAN CANCER	167000
4236	13.147	HGF	3082	PULMONARY DISEASE, CHRONIC OBSTRUCTIVE	606963
4241	13.14	INSR	3643	ICHTHYOSIS, LAMELLAR, AUTOSOMAL DOMINANT	146750
4251	13.131	TGFB1	7040	BODY MASS INDEX QUANTITATIVE TRAIT LOCUS 20	618406
4254	13.129	PTEN	5728	NASOPHARYNGEAL CARCINOMA	607107
4255	13.128	RB1	5925	MESOTHELIOMA, MALIGNANT	156240
4266	13.119	GREM1	26585	PANCREATIC CANCER	260350
4273	13.115	BACE1	23621	PARKINSON DISEASE, LATE-ONSET	168600
4282	13.106	CDKN1B	1027	BLADDER CANCER	109800
4283	13.105	MAPK14	1432	PULMONARY DISEASE, CHRONIC OBSTRUCTIVE	606963
4304	13.084	IGF2	3481	TYPE 2 DIABETES MELLITUS	125853
4305	13.081	MMP3	4314	NASOPHARYNGEAL CARCINOMA	607107
4318	13.068	MIR133B	442890	NASOPHARYNGEAL CARCINOMA	607107
4319	13.068	FOS	2353	PANCREATIC CANCER	260350
4321	13.067	ACOD1	730249	STROKE, ISCHEMIC	601367
4331	13.058	TNFSF11	8600	SARCOIDOSIS, SUSCEPTIBILITY TO, 1	181000
4332	13.056	MACC1	346389	BLADDER CANCER	109800
4333	13.056	EGF	1950	ALZHEIMER DISEASE	104300
4338	13.052	MIR21	406991	BREAST CANCER	114480
4342	13.05	DYRK1A	1859	ICHTHYOSIS, LAMELLAR, AUTOSOMAL DOMINANT	146750
4346	13.049	H3P16	644914	PANCREATIC CANCER	260350
4347	13.048	TBX21	30009	ICHTHYOSIS, LAMELLAR, AUTOSOMAL DOMINANT	146750
4368	13.038	UCA1	652995	NASOPHARYNGEAL CARCINOMA	607107
4376	13.03	BDNF-AS	497258	DOWN SYNDROME	190685
4428	12.994	MIR25	407014	ALZHEIMER DISEASE 3	607822
4445	12.978	CXCL12	6387	STROKE, ISCHEMIC	601367
4448	12.977	DCN	1634	PANCREATIC CANCER	260350
4456	12.972	MMP2	4313	TYPE 2 DIABETES MELLITUS	125853
4472	12.964	IGHD1-14	28508	SCHIZOPHRENIA	181500
4482	12.96	APOA1	335	SCHIZOPHRENIA	181500
4487	12.956	CD274	29126	SQUAMOUS CELL CARCINOMA, HEAD AND NECK	275355
4489	12.955	HMOX1	3162	CYSTIC FIBROSIS	219700
4491	12.955	GDF15	9518	CHOANAL ATRESIA, POSTERIOR	608911
4498	12.949	SIRT1	23411	BODY MASS INDEX QUANTITATIVE TRAIT LOCUS 20	618406
4506	12.941	SOD1	6647	OBESITY	601665
4517	12.931	ARID1A	8289	ESOPHAGEAL CANCER	133239
4527	12.926	NPM1	4869	ATAXIA-TELANGIECTASIA	208900
4559	12.903	LGR5	8549	RETINOBLASTOMA	180200
4568	12.9	CRP	1401	OBESITY	601665
4582	12.889	MTOR	2475	OVARIAN CANCER	167000
4602	12.874	ANGPTL4	51129	PANCREATIC CANCER	260350
4615	12.865	CUL4A	8451	RETINOBLASTOMA	180200
4625	12.857	RB1	5925	OVARIAN CANCER	167000
4626	12.857	MIR106B	406900	RETINOBLASTOMA	180200
4631	12.853	TP63	8626	BREAST CANCER	114480
4647	12.836	PTPN1	5770	PANCREATIC CANCER	260350
4654	12.83	DCN	1634	OVARIAN CANCER	167000
4663	12.824	RASSF1	11186	PROSTATE CANCER	176807
4665	12.823	NRP1	8829	OVARIAN CANCER	167000
4671	12.818	ATM	472	OVARIAN CANCER	167000
4686	12.806	TNFSF10	8743	LEUKEMIA, ACUTE MYELOID	601626
4693	12.792	HDAC9	9734	OBESITY	601665
4699	12.789	ROCK1	6093	PANCREATIC CANCER	260350
4762	12.757	NCOA5	57727	CYSTIC FIBROSIS	219700
4771	12.749	DNMT3A	1788	BLADDER CANCER	109800
4779	12.745	TIMP3	7078	KAWASAKI DISEASE	611775
4787	12.74	PROM1	8842	BREAST CANCER	114480
4798	12.729	CD274	29126	NASOPHARYNGEAL CARCINOMA	607107
4838	12.705	MMP2	4313	NASOPHARYNGEAL CARCINOMA	607107
4850	12.698	MAFB	9935	BODY MASS INDEX QUANTITATIVE TRAIT LOCUS 20	618406
4855	12.696	MIR346	442911	AUTOIMMUNE DISEASE	109100
4857	12.695	FBN2	2201	OBESITY	601665
4863	12.693	ABCC1	4363	LYMPHANGIOLEIOMYOMATOSIS	606690
4873	12.686	GSTM1	2944	PANCREATIC CANCER	260350
4876	12.681	IRS2	8660	BODY MASS INDEX QUANTITATIVE TRAIT LOCUS 20	618406
4877	12.681	IL23R	149233	SYSTEMIC LUPUS ERYTHEMATOSUS	152700
4882	12.678	G6PC1	2538	TYPE 2 DIABETES MELLITUS	125853
4891	12.675	TOP2A	7153	BLADDER CANCER	109800
4895	12.672	MIR34A	407040	OSTEOPOROSIS	166710
4897	12.671	CST3	1471	STROKE, ISCHEMIC	601367
4904	12.665	KRAS	3845	PROSTATE CANCER	176807
4909	12.661	TNFSF11	8600	SYSTEMIC LUPUS ERYTHEMATOSUS	152700
4940	12.632	ADNP	23394	PARKINSON DISEASE, LATE-ONSET	168600
4959	12.62	GDNF	2668	ALZHEIMER DISEASE	104300
4966	12.615	WWTR1	25937	SQUAMOUS CELL CARCINOMA, HEAD AND NECK	275355
4976	12.606	WIF1	11197	PROSTATE CANCER	176807
4980	12.604	DNMT1	1786	RETINOBLASTOMA	180200
4981	12.602	TNFRSF11B	4982	OSTEOARTHRITIS SUSCEPTIBILITY 1	165720
4991	12.596	TNF	7124	OSTEOARTHRITIS SUSCEPTIBILITY 1	165720
5004	12.584	SIRT1	23411	DISORGANIZATION, MOUSE, HOMOLOG OF	223200
5008	12.583	AMH	268	ALZHEIMER DISEASE	104300
5010	12.58	SMARCA4	6597	OVARIAN CANCER	167000
5025	12.566	KIT	3815	PULMONARY FIBROSIS, IDIOPATHIC	178500
5026	12.565	MIR21	406991	RETINOBLASTOMA	180200
5041	12.559	VDR	7421	OBESITY	601665
5048	12.555	PTGS2	5743	LYMPHANGIOLEIOMYOMATOSIS	606690
5049	12.555	HIF1A	3091	BREAST CANCER	114480
5082	12.528	PDXP	57026	ENDOMETRIAL CANCER	608089
5084	12.527	APP	351	OBESITY	601665
5098	12.516	ACE	1636	BODY MASS INDEX QUANTITATIVE TRAIT LOCUS 20	618406
5107	12.507	VEGFA	7422	TUBEROUS SCLEROSIS 2	613254
5108	12.507	MIR449A	554213	RETINOBLASTOMA	180200
5109	12.506	SLC2A1	6513	CYSTIC FIBROSIS	219700
5147	12.483	AKR1B10	57016	CHOANAL ATRESIA, POSTERIOR	608911
5150	12.482	FOXP3	50943	BLOOD GROUP, Ss	111740
5152	12.481	CREB1	1385	OVARIAN CANCER	167000
5154	12.481	UCA1	652995	CHOANAL ATRESIA, POSTERIOR	608911
5155	12.481	NQO1	1728	ALZHEIMER DISEASE 3	607822
5162	12.476	STK3	6788	PROSTATE CANCER	176807
5164	12.475	ANGPTL4	51129	STROKE, ISCHEMIC	601367
5177	12.468	ADAM17	6868	PULMONARY DISEASE, CHRONIC OBSTRUCTIVE	606963
5190	12.456	CHDH	55349	AURAL ATRESIA, CONGENITAL	607842
5196	12.454	NM	4827	SARCOIDOSIS, SUSCEPTIBILITY TO, 1	181000
5205	12.448	TCHP	84260	BLADDER CANCER	109800
5222	12.438	TARDBP	23435	PARKINSON DISEASE, LATE-ONSET	168600
5230	12.434	PSEN2	5664	DISORGANIZATION, MOUSE, HOMOLOG OF	223200
5233	12.433	CD82	3732	OVARIAN CANCER	167000
5247	12.424	EZH2	2146	RETINOBLASTOMA	180200
5252	12.418	ROS1	6098	NASOPHARYNGEAL CARCINOMA	607107
5257	12.414	NFE2L2	4780	ALZHEIMER DISEASE 3	607822
5262	12.41	PRRT2	112476	CHOANAL ATRESIA, POSTERIOR	608911
5275	12.404	PLA2G6	8398	ICHTHYOSIS, LAMELLAR, AUTOSOMAL DOMINANT	146750
5293	12.389	PRNP	5621	ICHTHYOSIS, LAMELLAR, AUTOSOMAL DOMINANT	146750
5301	12.384	ACOD1	730249	THROMBOPHILIA DUE TO THROMBIN DEFECT	188050
5309	12.381	PRKAB1	5564	PROSTATE CANCER	176807
5311	12.378	IL10	3586	SYSTEMIC LUPUS ERYTHEMATOSUS	152700
5318	12.376	SPHK1	8877	PULMONARY DISEASE, CHRONIC OBSTRUCTIVE	606963
5336	12.365	ARC	23237	PARKINSON DISEASE, LATE-ONSET	168600
5355	12.356	COPD	260431	ALPHA-1-ANTITRYPSIN DEFICIENCY	613490
5361	12.353	KAT2B	8850	CHOANAL ATRESIA, POSTERIOR	608911
5364	12.351	KLRK1	22914	BLOOD GROUP, Ss	111740
5367	12.348	SERPINB3	6317	OBESITY	601665
5375	12.344	ZEB1	6935	BREAST CANCER	114480
5390	12.336	MLH1	4292	BLADDER CANCER	109800
5401	12.333	NFKB1	4790	CHOANAL ATRESIA, POSTERIOR	608911
5407	12.33	ABCG2	9429	CHOANAL ATRESIA, POSTERIOR	608911
5418	12.319	NR3C1	2908	BREAST CANCER	114480
5421	12.318	KDR	3791	PANCREATIC CANCER	260350
5427	12.314	TNC	3371	PANCREATIC CANCER	260350
5429	12.313	TNFSF10	8743	SYSTEMIC LUPUS ERYTHEMATOSUS	152700
5434	12.311	TP73	7161	RETINOBLASTOMA	180200
5445	12.304	NPR1	4881	SARCOIDOSIS, SUSCEPTIBILITY TO, 1	181000
5446	12.304	IMPACT	55364	LI-FRAUMENI SYNDROME	151623
5473	12.28	CDKN2A	1029	OVARIAN CANCER	167000
5477	12.279	MALAT1	378938	SQUAMOUS CELL CARCINOMA, HEAD AND NECK	275355
5486	12.275	NR1I3	9970	CARONTE	604172
5488	12.273	AGO2	27161	BREAST CANCER	114480
5491	12.271	GC	2638	BREAST CANCER	114480
5505	12.264	AXIN2	8313	BLADDER CANCER	109800
5506	12.263	KLF4	9314	BREAST CANCER	114480
5507	12.263	PROC	5624	KAWASAKI DISEASE	611775
5520	12.258	MYD88	4615	PULMONARY DISEASE, CHRONIC OBSTRUCTIVE	606963
5522	12.256	IL2RA	3559	SYSTEMIC LUPUS ERYTHEMATOSUS	152700
5532	12.25	GDF15	9518	PANCREATIC CANCER	260350
5536	12.245	SNCA	6622	SCHIZOPHRENIA	181500
5547	12.237	IGFBP3	3486	PANCREATIC CANCER	260350
5551	12.235	PIK3CB	5291	BODY MASS INDEX QUANTITATIVE TRAIT LOCUS 20	618406
5565	12.228	HSP90B2P	7190	CHOANAL ATRESIA, POSTERIOR	608911
5592	12.21	H3P23	115482696	PANCREATIC CANCER	260350
5607	12.198	HT	140805	BODY MASS INDEX QUANTITATIVE TRAIT LOCUS 20	618406
5656	12.165	CTNNBL1	56259	PARKINSON DISEASE, LATE-ONSET	168600
5660	12.163	TSC2	7249	VON HIPPEL-LINDAU SYNDROME	193300
5663	12.161	IRF5	3663	AUTOIMMUNE DISEASE	109100
5669	12.155	NME1	4830	MELANOMA, UVEAL	155720
5671	12.153	IDE	3416	ALZHEIMER DISEASE 3	607822
5688	12.14	AIRE	326	TYPE 1 DIABETES MELLITUS	222100
5690	12.139	SIRT6	51548	ALZHEIMER DISEASE	104300
5696	12.132	LGALS1	3956	CHOANAL ATRESIA, POSTERIOR	608911
5697	12.132	VIP	7432	ICHTHYOSIS, LAMELLAR, AUTOSOMAL DOMINANT	146750
5720	12.117	PTPN22	26191	SCHIZOPHRENIA	181500
5726	12.114	TNC	3371	SARCOIDOSIS, SUSCEPTIBILITY TO, 1	181000
5734	12.11	CELIAC2	317782	AUTOIMMUNE DISEASE	109100
5748	12.102	HAVCR2	84868	SYSTEMIC LUPUS ERYTHEMATOSUS	152700
5761	12.093	RASSF2	9770	SQUAMOUS CELL CARCINOMA, HEAD AND NECK	275355
5762	12.093	TFEB	7942	HUNTINGTON DISEASE	143100
5770	12.08	MTDH	92140	CHOANAL ATRESIA, POSTERIOR	608911
5772	12.078	TNFSF11	8600	ICHTHYOSIS, LAMELLAR, AUTOSOMAL DOMINANT	146750
5780	12.073	SERPINA1	5265	ICHTHYOSIS, LAMELLAR, AUTOSOMAL DOMINANT	146750
5784	12.071	ABL1	25	TUBEROUS SCLEROSIS 2	613254
5793	12.067	TLR2	7097	KAWASAKI DISEASE	611775
5804	12.062	LMNA	4000	OBESITY	601665
5825	12.051	LGR5	8549	PANCREATIC CANCER	260350
5835	12.044	KDM1A	23028	GASTRIC CANCER	613659
5840	12.041	JAK2	3717	ICHTHYOSIS, LAMELLAR, AUTOSOMAL DOMINANT	146750
5841	12.041	TNC	3371	MELANOMA, CUTANEOUS MALIGNANT, SUSCEPTIBILITY TO, 1	155600
5848	12.039	ACOD1	730249	PARKINSON DISEASE, LATE-ONSET	168600
5850	12.038	PTGES	9536	CYSTIC FIBROSIS	219700
5860	12.033	S100A8	6279	NASOPHARYNGEAL CARCINOMA	607107
5874	12.026	STOML2	30968	SQUAMOUS CELL CARCINOMA, HEAD AND NECK	275355
5888	12.02	MIR93	407050	MESOTHELIOMA, MALIGNANT	156240
5897	12.014	IRF4	3662	SARCOIDOSIS, SUSCEPTIBILITY TO, 1	181000
5899	12.013	FOXA1	3169	PROSTATE CANCER	176807
5901	12.013	PIK3CB	5291	BREAST CANCER	114480
5909	12.008	AR	367	BLADDER CANCER	109800
5911	12.006	VEGFA	7422	SQUAMOUS CELL CARCINOMA, HEAD AND NECK	275355
5934	11.995	POSTN	10631	PULMONARY DISEASE, CHRONIC OBSTRUCTIVE	606963
5943	11.991	AXIN2	8313	CHOLANGITIS, PRIMARY SCLEROSING	613806
5945	11.99	SOX2	6657	LEUKEMIA, ACUTE MYELOID	601626
5946	11.989	CYP27B1	1594	AUTOIMMUNE DISEASE	109100
5950	11.988	TBX21	30009	SYSTEMIC LUPUS ERYTHEMATOSUS	152700
5960	11.985	FOXP3	50943	SYSTEMIC LUPUS ERYTHEMATOSUS	152700
5966	11.981	MICA	100507436	BILIARY CIRRHOSIS, PRIMARY, 1	109720
5967	11.981	MIR29A	407021	BODY MASS INDEX QUANTITATIVE TRAIT LOCUS 20	618406
5968	11.98	HK2	3099	CHOANAL ATRESIA, POSTERIOR	608911
5970	11.978	CDCP1	64866	SQUAMOUS CELL CARCINOMA, HEAD AND NECK	275355
5973	11.978	SRC	6714	BLADDER CANCER	109800
5975	11.976	TARDBP	23435	DEMENTIA, LEWY BODY	127750
5980	11.973	PADI4	23569	AUTOIMMUNE DISEASE	109100
5982	11.97	YAP1	10413	RETINOBLASTOMA	180200
5989	11.967	CCND1	595	LEUKEMIA, ACUTE MYELOID	601626
5996	11.962	RAF1	5894	NASOPHARYNGEAL CARCINOMA	607107
6013	11.948	HDAC6	10013	RETINOBLASTOMA	180200
6014	11.948	TRAF6	7189	AUTOIMMUNE DISEASE	109100
6023	11.941	LILRB1	10859	OVARIAN CANCER	167000
6039	11.929	PSEN1	5663	SUPRANUCLEAR PALSY, PROGRESSIVE, 1	601104
6042	11.927	LRP2	4036	PARKINSON DISEASE, LATE-ONSET	168600
6053	11.918	CXCL12	6387	OBESITY	601665
6066	11.911	KIT	3815	PANCREATIC CANCER	260350
6068	11.908	RUNX1	861	PROSTATE CANCER	176807
6072	11.904	KIT	3815	LEUKEMIA, ACUTE MYELOID	601626
6085	11.892	IL17F	112744	BLOOD GROUP, Ss	111740
6088	11.891	SPP1	6696	NASOPHARYNGEAL CARCINOMA	607107
6091	11.889	GLI2	2736	RETINOBLASTOMA	180200
6097	11.885	CREB1	1385	OBESITY	601665
6106	11.881	TNFAIP3	7128	ICHTHYOSIS, LAMELLAR, AUTOSOMAL DOMINANT	146750
6114	11.871	PPARGC1A	10891	ALZHEIMER DISEASE	104300
6122	11.867	SLC6A4	6532	SCHIZOPHRENIA	181500
6129	11.862	CASP3	836	NASOPHARYNGEAL CARCINOMA	607107
6132	11.86	TAS2R62P	338399	DISORGANIZATION, MOUSE, HOMOLOG OF	223200
6140	11.857	TNFSF10	8743	BREAST CANCER	114480
6144	11.855	PLA2G7	7941	STROKE, ISCHEMIC	601367
6146	11.855	NME1	4830	SQUAMOUS CELL CARCINOMA, HEAD AND NECK	275355
6151	11.852	CTNNB1	1499	MELANOMA, CUTANEOUS MALIGNANT, SUSCEPTIBILITY TO, 1	155600
6156	11.85	HDAC9	9734	PULMONARY FIBROSIS, IDIOPATHIC	178500
6204	11.819	TIMP1	7076	BILIARY CIRRHOSIS, PRIMARY, 1	109720
6216	11.809	IGF2	3481	TYPE 1 DIABETES MELLITUS	222100
6230	11.8	SRC	6714	PROSTATE CANCER	176807
6231	11.8	CFH	3075	STROKE, ISCHEMIC	601367
6238	11.793	IGFBP7	3490	BREAST CANCER	114480
6249	11.788	MMP14	4323	PULMONARY FIBROSIS, IDIOPATHIC	178500
6251	11.787	MAPK1	5594	TYPE 1 DIABETES MELLITUS	222100
6261	11.781	WNT5A	7474	PANCREATIC CANCER	260350
6270	11.778	SUCLA2	8803	DOWN SYNDROME	190685
6273	11.777	TGFB1	7040	PROSTATE CANCER	176807
6288	11.766	MIR146A	406938	TYPE 1 DIABETES MELLITUS	222100
6295	11.764	TREM2	54209	MAJOR DEPRESSIVE DISORDER	608516
6301	11.761	PDGFRB	5159	MESOTHELIOMA, MALIGNANT	156240
6305	11.758	HDAC9	9734	ICHTHYOSIS, LAMELLAR, AUTOSOMAL DOMINANT	146750
6310	11.756	VCAN	1462	SARCOIDOSIS, SUSCEPTIBILITY TO, 1	181000
6313	11.753	FGF19	9965	OBESITY	601665
6318	11.75	PIK3CA	5290	ALZHEIMER DISEASE	104300
6322	11.748	SRC	6714	PANCREATIC CANCER	260350
6335	11.74	PDCD1	5133	CHOANAL ATRESIA, POSTERIOR	608911
6358	11.728	MIR133B	442890	CHOANAL ATRESIA, POSTERIOR	608911
6360	11.727	TWIST1	7291	CARONTE	604172
6386	11.706	TLR9	54106	TYPE 1 DIABETES MELLITUS	222100
6388	11.704	PELP1	27043	SQUAMOUS CELL CARCINOMA, HEAD AND NECK	275355
6397	11.7	ANGPTL4	51129	BREAST CANCER	114480
6420	11.687	ABCB1	5243	CHOANAL ATRESIA, POSTERIOR	608911
6422	11.686	JUN	3725	ICHTHYOSIS, LAMELLAR, AUTOSOMAL DOMINANT	146750
6426	11.685	DUSP1	1843	PROSTATE CANCER	176807
6437	11.678	MTOR	2475	NASOPHARYNGEAL CARCINOMA	607107
6442	11.676	STAT3	6774	TYPE 1 DIABETES MELLITUS	222100
6446	11.672	SERPINF1	5176	STROKE, ISCHEMIC	601367
6457	11.662	SFRP4	6424	OBESITY	601665
6466	11.656	FOSL1	8061	NASOPHARYNGEAL CARCINOMA	607107
6478	11.646	TFAP2A	7020	ICHTHYOSIS, LAMELLAR, AUTOSOMAL DOMINANT	146750
6482	11.641	MMP14	4323	PANCREATIC CANCER	260350
6493	11.635	MIR206	406989	PANCREATIC CANCER	260350
6496	11.634	IFNG	3458	SYSTEMIC LUPUS ERYTHEMATOSUS	152700
6499	11.633	LGALS3	3958	ALZHEIMER DISEASE	104300
6504	11.63	WWTR1	25937	NASOPHARYNGEAL CARCINOMA	607107
6508	11.627	CKAP4	10970	RETINOBLASTOMA	180200
6510	11.626	IGF1	3479	CHOANAL ATRESIA, POSTERIOR	608911
6513	11.624	IL10	3586	ICHTHYOSIS, LAMELLAR, AUTOSOMAL DOMINANT	146750
6527	11.61	TNFSF10	8743	NASOPHARYNGEAL CARCINOMA	607107
6529	11.609	HDAC9	9734	TYPE 2 DIABETES MELLITUS	125853
6543	11.601	HLA-DPB1	3115	AUTOIMMUNE DISEASE	109100
6544	11.6	PTHLH	5744	OVARIAN CANCER	167000
6549	11.596	HULC	728655	PROSTATE CANCER	176807
6557	11.591	CCR2	729230	PULMONARY DISEASE, CHRONIC OBSTRUCTIVE	606963
6579	11.582	LRP6	4040	ALZHEIMER DISEASE 3	607822
6587	11.577	LEPR	3953	PROSTATE CANCER	176807
6589	11.577	KITLG	4254	LEUKEMIA, ACUTE MYELOID	601626
6599	11.573	EGR1	1958	BREAST CANCER	114480
6603	11.57	ELAVL1	1994	TYPE 1 DIABETES MELLITUS	222100
6610	11.565	IFNA1	3439	LEUKEMIA, ACUTE MYELOID	601626
6614	11.562	NDRG2	57447	PROSTATE CANCER	176807
6617	11.56	IRS1	3667	ICHTHYOSIS, LAMELLAR, AUTOSOMAL DOMINANT	146750
6619	11.558	CREB1	1385	NASOPHARYNGEAL CARCINOMA	607107
6641	11.546	NOS1	4842	ALZHEIMER DISEASE	104300
6647	11.543	UTS2R	2837	TYPE 2 DIABETES MELLITUS	125853
6651	11.541	HCCS	3052	BREAST CANCER	114480
6655	11.538	VEGFA	7422	BODY MASS INDEX QUANTITATIVE TRAIT LOCUS 20	618406
6657	11.537	CAV1	857	ALZHEIMER DISEASE 3	607822
6660	11.537	YAP1	10413	NASOPHARYNGEAL CARCINOMA	607107
6666	11.533	SELE	6401	STROKE, ISCHEMIC	601367
6675	11.528	IL27	246778	SYSTEMIC LUPUS ERYTHEMATOSUS	152700
6678	11.526	NDRG2	57447	DOWN SYNDROME	190685
6679	11.526	MMP3	4314	TYPE 2 DIABETES MELLITUS	125853
6680	11.526	NRG1	3084	PROSTATE CANCER	176807
6688	11.519	IRF1	3659	GASTRIC CANCER	613659
6694	11.516	PIK3CG	5294	OVARIAN CANCER	167000
6696	11.514	CD79A	973	AUTOIMMUNE DISEASE	109100
6698	11.514	MMP9	4318	TYPE 2 DIABETES MELLITUS	125853
6703	11.51	HMOX1	3162	ICHTHYOSIS, LAMELLAR, AUTOSOMAL DOMINANT	146750
6708	11.508	MAPK1	5594	PANCREATIC CANCER	260350
6714	11.506	LCN2	3934	GASTRIC CANCER	613659
6734	11.497	SLC2A1	6513	CHOANAL ATRESIA, POSTERIOR	608911
6792	11.47	STK11	6794	RETINOBLASTOMA	180200
6796	11.468	BRCA2	675	ESOPHAGEAL CANCER	133239
6807	11.463	BDNF-AS	497258	AUTISM	209850
6812	11.462	PTPN2	5771	AUTOIMMUNE DISEASE	109100
6815	11.461	NOTCH1	4851	PULMONARY DISEASE, CHRONIC OBSTRUCTIVE	606963
6821	11.457	SOD2	6648	PROSTATE CANCER	176807
6824	11.454	SIRT1	23411	HOMOCYSTEINEMIA	603174
6825	11.453	MIR106B	406900	ALZHEIMER DISEASE 3	607822
6834	11.448	LGALS3	3958	BODY MASS INDEX QUANTITATIVE TRAIT LOCUS 20	618406
6836	11.447	MSH2	4436	RHEUMATOID ARTHRITIS	180300
6847	11.443	LRRK2	120892	FRONTOTEMPORAL DEMENTIA	600274
6887	11.424	ICAM1	3383	PULMONARY DISEASE, CHRONIC OBSTRUCTIVE	606963
6890	11.423	HIF1A	3091	TYPE 2 DIABETES MELLITUS	125853
6892	11.422	PROM1	8842	RETINOBLASTOMA	180200
6899	11.421	VEGFA	7422	PULMONARY FIBROSIS, IDIOPATHIC	178500
6900	11.421	NEDD9	4739	SQUAMOUS CELL CARCINOMA, HEAD AND NECK	275355
6901	11.419	SERPINE1	5054	ICHTHYOSIS, LAMELLAR, AUTOSOMAL DOMINANT	146750
6912	11.415	ADAM10	102	NASOPHARYNGEAL CARCINOMA	607107
6915	11.414	ALK	238	OVARIAN CANCER	167000
6921	11.407	FOXO3	2309	OBESITY	601665
6936	11.394	PAX5	5079	RETINOBLASTOMA	180200
6941	11.389	CD274	29126	OVARIAN CANCER	167000
6947	11.385	LY96	23643	AUTOIMMUNE DISEASE	109100
6955	11.379	MIR21	406991	PULMONARY FIBROSIS, IDIOPATHIC	178500
6982	11.366	NFE2L2	4780	BODY MASS INDEX QUANTITATIVE TRAIT LOCUS 20	618406
6986	11.364	IL6R	3570	KAWASAKI DISEASE	611775
6990	11.361	TLR2	7097	PANCREATIC CANCER	260350
7001	11.354	TNFRSF10B	8795	PANCREATIC CANCER	260350
7007	11.353	MIR210	406992	MESOTHELIOMA, MALIGNANT	156240
7008	11.352	IGF1	3479	MELANOMA, UVEAL	155720
7010	11.351	KIT	3815	VON HIPPEL-LINDAU SYNDROME	193300
7017	11.346	MIR106B	406900	ALZHEIMER DISEASE	104300
7020	11.343	KEAP1	9817	BREAST CANCER	114480
7021	11.343	MIR221	407006	BREAST CANCER	114480
7042	11.333	CD80	941	AUTOIMMUNE DISEASE	109100
7047	11.331	PSMD9	5715	CHOANAL ATRESIA, POSTERIOR	608911
7049	11.328	TNFSF10	8743	PROSTATE CANCER	176807
7054	11.327	SOCS3	9021	TYPE 1 DIABETES MELLITUS	222100
7060	11.321	APOD	347	ALZHEIMER DISEASE 3	607822
7069	11.315	BTG3	10950	AUTOIMMUNE DISEASE	109100
7086	11.306	GAS5	60674	OVARIAN CANCER	167000
7106	11.293	MALAT1	378938	BREAST CANCER	114480
7107	11.293	CDX2	1045	ESOPHAGEAL CANCER	133239
7122	11.284	MIR203A	406986	BREAST CANCER	114480
7124	11.284	SOD2	6648	ALZHEIMER DISEASE	104300
7143	11.273	SRC	6714	CHOANAL ATRESIA, POSTERIOR	608911
7144	11.272	HAVCR2	84868	BLOOD GROUP, Ss	111740
7170	11.257	TNF	7124	CHOANAL ATRESIA, POSTERIOR	608911
7173	11.254	DKK3	27122	RETINOBLASTOMA	180200
7193	11.242	FASN	2194	TYPE 2 DIABETES MELLITUS	125853
7195	11.24	LCN2	3934	CYSTIC FIBROSIS	219700
7202	11.235	TLR3	7098	BILIARY CIRRHOSIS, PRIMARY, 1	109720
7204	11.234	AXL	558	OVARIAN CANCER	167000
7206	11.234	APC	324	CHOLANGITIS, PRIMARY SCLEROSING	613806
7216	11.23	FGFR4	2264	PANCREATIC CANCER	260350
7217	11.229	FOS	2353	PULMONARY DISEASE, CHRONIC OBSTRUCTIVE	606963
7226	11.226	TRIM59	286827	CHOANAL ATRESIA, POSTERIOR	608911
7238	11.218	TRBV20OR9-2	6962	AUTOIMMUNE DISEASE	109100
7246	11.215	GC	2638	CYSTIC FIBROSIS	219700
7252	11.213	NTS	4922	PANCREATIC CANCER	260350
7269	11.202	REST	5978	HUNTINGTON DISEASE	143100
7285	11.196	MIR126	406913	PANCREATIC CANCER	260350
7294	11.188	CDKN1A	1026	SQUAMOUS CELL CARCINOMA, HEAD AND NECK	275355
7304	11.184	CLDN1	9076	GASTRIC CANCER	613659
7307	11.183	GRN	2896	AUTOIMMUNE DISEASE	109100
7308	11.182	ERBB4	2066	ALZHEIMER DISEASE	104300
7317	11.178	FN1	2335	PANCREATIC CANCER	260350
7322	11.176	YAP1	10413	MELANOMA, UVEAL	155720
7323	11.175	MCIDAS	345643	SCHIZOPHRENIA	181500
7325	11.174	VDR	7421	KAWASAKI DISEASE	611775
7342	11.166	NFATC1	4772	BILIARY CIRRHOSIS, PRIMARY, 1	109720
7346	11.162	IL37	27178	SYSTEMIC LUPUS ERYTHEMATOSUS	152700
7348	11.161	SOS1	6654	MELANOMA, CUTANEOUS MALIGNANT, SUSCEPTIBILITY TO, 1	155600
7353	11.158	TLR9	54106	AUTOIMMUNE DISEASE	109100
7359	11.155	SMARCA4	6597	LEUKEMIA, ACUTE MYELOID	601626
7373	11.149	HMGA2	8091	RETINOBLASTOMA	180200
7377	11.143	FOXP3	50943	KAWASAKI DISEASE	611775
7382	11.141	MIR146A	406938	BREAST CANCER	114480
7394	11.132	MIR146A	406938	BODY MASS INDEX QUANTITATIVE TRAIT LOCUS 20	618406
7397	11.13	TIMP3	7078	TYPE 2 DIABETES MELLITUS	125853
7408	11.121	ROS1	6098	BLADDER CANCER	109800
7411	11.119	ST6GAL1	6480	BREAST CANCER	114480
7420	11.111	PTPRC	5788	SYSTEMIC LUPUS ERYTHEMATOSUS	152700
7426	11.11	MIR182	406958	RETINOBLASTOMA	180200
7436	11.106	NQO1	1728	PULMONARY DISEASE, CHRONIC OBSTRUCTIVE	606963
7451	11.098	HSPA4	3308	AUTOIMMUNE DISEASE	109100
7457	11.094	ANGPTL4	51129	PROSTATE CANCER	176807
7466	11.09	PARP1	142	PULMONARY FIBROSIS, IDIOPATHIC	178500
7473	11.088	BSG	682	ALZHEIMER DISEASE	104300
7474	11.088	HPSE	10855	SARCOIDOSIS, SUSCEPTIBILITY TO, 1	181000
7479	11.085	GLI1	2735	PROSTATE CANCER	176807
7482	11.085	MCIDAS	345643	FRONTOTEMPORAL DEMENTIA	600274
7491	11.081	TTN	7273	CARDIOMYOPATHY, DILATED, 1A	115200
7498	11.076	IGFALS	3483	FRONTOTEMPORAL DEMENTIA	600274
7511	11.066	PTPA	5524	ALZHEIMER DISEASE 3	607822
7512	11.066	TLR2	7097	BLOOD GROUP, Ss	111740
7521	11.059	DICER1	23405	PROSTATE CANCER	176807
7524	11.055	MCIDAS	345643	AURAL ATRESIA, CONGENITAL	607842
7541	11.047	ETV4	2118	CHOANAL ATRESIA, POSTERIOR	608911
7553	11.042	ADIPOR1	51094	OBESITY	601665
7556	11.04	UCP1	7350	BODY MASS INDEX QUANTITATIVE TRAIT LOCUS 20	618406
7558	11.039	MIR21	406991	LEUKEMIA, CHRONIC MYELOID	608232
7563	11.035	CCL5	6352	OBESITY	601665
7573	11.03	MAPK8	5599	TYPE 2 DIABETES MELLITUS	125853
7578	11.026	P2RX7	5027	SARCOIDOSIS, SUSCEPTIBILITY TO, 1	181000
7583	11.022	TARDBP	23435	HUNTINGTON DISEASE	143100
7585	11.021	IL18	3606	AUTOIMMUNE DISEASE	109100
7588	11.02	FOXO1	2308	BODY MASS INDEX QUANTITATIVE TRAIT LOCUS 20	618406
7599	11.015	HPSE	10855	SQUAMOUS CELL CARCINOMA, HEAD AND NECK	275355
7600	11.014	SOAT1	6646	ALZHEIMER DISEASE	104300
7611	11.005	CHI3L1	1116	NASOPHARYNGEAL CARCINOMA	607107
7614	11.001	PTK2	5747	PULMONARY FIBROSIS, IDIOPATHIC	178500
7618	11	NFATC2	4773	PROSTATE CANCER	176807
7632	10.99	HNF4A	3172	PANCREATIC CANCER	260350
7636	10.987	CCR2	729230	ALZHEIMER DISEASE	104300
7637	10.987	SET	6418	ENDOMETRIAL CANCER	608089
7663	10.973	FGF21	26291	CHOANAL ATRESIA, POSTERIOR	608911
7664	10.973	NQO1	1728	PROSTATE CANCER	176807
7669	10.972	KCNQ1	3784	PANCREATIC CANCER	260350
7671	10.97	NM	4827	KAWASAKI DISEASE	611775
7673	10.969	WWOX	51741	OVARIAN CANCER	167000
7687	10.959	HAVCR2	84868	BODY MASS INDEX QUANTITATIVE TRAIT LOCUS 20	618406
7692	10.954	HMGA2	8091	PANCREATIC CANCER	260350
7696	10.954	NFATC1	4772	AUTOIMMUNE DISEASE	109100
7709	10.947	SCLC1	7864	LEUKEMIA, CHRONIC LYMPHOCYTIC	151400
7713	10.945	IL1RN	3557	KAWASAKI DISEASE	611775
7718	10.942	MUC1	4582	SQUAMOUS CELL CARCINOMA, HEAD AND NECK	275355
7723	10.938	SSTR1	6751	RETINOBLASTOMA	180200
7727	10.936	NDRG1	10397	PANCREATIC CANCER	260350
7732	10.929	YY1	7528	RETINOBLASTOMA	180200
7739	10.925	TNFRSF9	3604	TYPE 1 DIABETES MELLITUS	222100
7740	10.924	TWIST1	7291	NASOPHARYNGEAL CARCINOMA	607107
7743	10.921	SERPINB5	5268	BLADDER CANCER	109800
7754	10.916	MBL2	4153	TYPE 2 DIABETES MELLITUS	125853
7759	10.914	TF	7018	BODY MASS INDEX QUANTITATIVE TRAIT LOCUS 20	618406
7769	10.91	CCL20	6364	TYPE 1 DIABETES MELLITUS	222100
7776	10.905	ACOD1	730249	BODY MASS INDEX QUANTITATIVE TRAIT LOCUS 20	618406
7781	10.903	LMNA	4000	TYPE 2 DIABETES MELLITUS	125853
7784	10.9	TLR2	7097	CYSTIC FIBROSIS	219700
7787	10.899	TAC1	6863	OSTEOARTHRITIS SUSCEPTIBILITY 1	165720
7789	10.898	ASF1A	25842	SYSTEMIC LUPUS ERYTHEMATOSUS	152700
7793	10.897	IFNB1	3456	SYSTEMIC LUPUS ERYTHEMATOSUS	152700
7794	10.896	COX5A	9377	SCHIZOPHRENIA	181500
7797	10.896	SOD2	6648	OVARIAN CANCER	167000
7809	10.892	HDAC9	9734	NASOPHARYNGEAL CARCINOMA	607107
7814	10.889	TRBV20OR9-2	6962	SYSTEMIC LUPUS ERYTHEMATOSUS	152700
7824	10.884	H19	283120	PROSTATE CANCER	176807
7826	10.883	CAV1	857	PULMONARY DISEASE, CHRONIC OBSTRUCTIVE	606963
7832	10.881	PTBP1	5725	KAWASAKI DISEASE	611775
7842	10.873	MIR146A	406938	BLADDER CANCER	109800
7848	10.868	LPA	4018	OBESITY	601665
7855	10.865	SRC	6714	SQUAMOUS CELL CARCINOMA, HEAD AND NECK	275355
7860	10.861	BBC3	27113	LEUKEMIA, ACUTE MYELOID	601626
7861	10.861	PMS2	5395	ENDOMETRIAL CANCER	608089
7866	10.859	HIF1A	3091	PULMONARY DISEASE, CHRONIC OBSTRUCTIVE	606963
7870	10.857	MCIDAS	345643	HUNTINGTON DISEASE	143100
7889	10.849	PSEN2	5664	AURAL ATRESIA, CONGENITAL	607842
7891	10.848	GLI1	2735	NASOPHARYNGEAL CARCINOMA	607107
7898	10.843	MYCN	4613	BREAST CANCER	114480
7904	10.84	SERPINB3	6317	LI-FRAUMENI SYNDROME	151623
7907	10.839	MIR204	406987	SQUAMOUS CELL CARCINOMA, HEAD AND NECK	275355
7909	10.837	CD36	948	BODY MASS INDEX QUANTITATIVE TRAIT LOCUS 20	618406
7912	10.836	TCF4	6925	PROSTATE CANCER	176807
7914	10.835	TNFSF10	8743	BILIARY CIRRHOSIS, PRIMARY, 1	109720
7917	10.832	AXL	558	LEUKEMIA, ACUTE MYELOID	601626
7924	10.827	PRL	5617	BODY MASS INDEX QUANTITATIVE TRAIT LOCUS 20	618406
7931	10.822	SOAT1	6646	TYPE 1 DIABETES MELLITUS	222100
7932	10.822	IDE	3416	SCHIZOPHRENIA	181500
7938	10.82	NEUROD1	4760	OBESITY	601665
7952	10.808	AR	367	NASOPHARYNGEAL CARCINOMA	607107
7956	10.806	PTGS2	5743	AUTOIMMUNE DISEASE	109100
7962	10.804	IFNG	3458	PANCREATIC CANCER	260350
7967	10.801	MIR141	406933	BLADDER CANCER	109800
7970	10.8	NR3C1	2908	BODY MASS INDEX QUANTITATIVE TRAIT LOCUS 20	618406
7988	10.793	IGF1	3479	NASOPHARYNGEAL CARCINOMA	607107
7989	10.793	ERBB2	2064	OVARIAN CANCER	167000
7991	10.79	ACE	1636	SCHIZOPHRENIA	181500
7995	10.786	SETD2	29072	PANCREATIC CANCER	260350
8002	10.782	CCR2	729230	OBESITY	601665
8003	10.782	RET	5979	BLADDER CANCER	109800
8016	10.772	GALR2	8811	BLADDER CANCER	109800
8017	10.772	HSPA5	3309	ICHTHYOSIS, LAMELLAR, AUTOSOMAL DOMINANT	146750
8018	10.771	CDKN1A	1026	PANCREATIC CANCER	260350
8024	10.768	MMP2	4313	MELANOMA, UVEAL	155720
8039	10.761	ACOD1	730249	TYPE 1 DIABETES MELLITUS	222100
8051	10.756	GADD45A	1647	RETINOBLASTOMA	180200
8057	10.755	BAD	572	RETINOBLASTOMA	180200
8059	10.754	ABCG2	9429	NASOPHARYNGEAL CARCINOMA	607107
8065	10.752	LGR5	8549	BLADDER CANCER	109800
8079	10.747	PDGFRB	5159	NASOPHARYNGEAL CARCINOMA	607107
8084	10.746	STAT3	6774	CHOANAL ATRESIA, POSTERIOR	608911
8085	10.745	PTK2	5747	TYPE 2 DIABETES MELLITUS	125853
8086	10.745	HIF1A	3091	ALZHEIMER DISEASE	104300
8098	10.738	TCF7L2	6934	BREAST CANCER	114480
8099	10.738	CBLB	868	AUTOIMMUNE DISEASE	109100
8103	10.734	DKK1	22943	OSTEOARTHRITIS SUSCEPTIBILITY 1	165720
8107	10.732	ITM2B	9445	FRONTOTEMPORAL DEMENTIA	600274
8109	10.731	EZR	7430	OVARIAN CANCER	167000
8121	10.727	IL1B	3553	THROMBOTIC THROMBOCYTOPENIC PURPURA, HEREDITARY	274150
8133	10.721	MAP2K7	5609	CHOANAL ATRESIA, POSTERIOR	608911
8139	10.717	IL1RN	3557	SYSTEMIC LUPUS ERYTHEMATOSUS	152700
8145	10.714	MAPK14	1432	OBESITY	601665
8147	10.712	IMPACT	55364	SCHIZOPHRENIA	181500
8152	10.71	CYP2E1	1571	BLADDER CANCER	109800
8156	10.708	CAV1	857	PROSTATE CANCER	176807
8161	10.705	PIK3CG	5294	OBESITY	601665
8165	10.701	STUB1	10273	ICHTHYOSIS, LAMELLAR, AUTOSOMAL DOMINANT	146750
8169	10.698	DNMT3A	1788	RHEUMATOID ARTHRITIS	180300
8182	10.691	NEDD9	4739	OVARIAN CANCER	167000
8186	10.689	LCN2	3934	OBESITY	601665
8187	10.688	XRCC1	7515	XERODERMA PIGMENTOSUM, COMPLEMENTATION GROUP D	278730
8189	10.686	MIR199A1	406976	NASOPHARYNGEAL CARCINOMA	607107
8190	10.686	KDM1A	23028	ICHTHYOSIS, LAMELLAR, AUTOSOMAL DOMINANT	146750
8191	10.686	MIR141	406933	TUBEROUS SCLEROSIS 2	613254
8204	10.677	MLXIP	22877	GASTRIC CANCER	613659
8210	10.673	MEG3	55384	OBESITY	601665
8213	10.671	FGF19	9965	BLADDER CANCER	109800
8214	10.67	MIR214	406996	CHOANAL ATRESIA, POSTERIOR	608911
8228	10.664	SOX2	6657	RETINOBLASTOMA	180200
8245	10.656	RYR2	6262	MUSCULAR DYSTROPHY, DUCHENNE TYPE	310200
8248	10.655	TIMP1	7076	PROSTATE CANCER	176807
8255	10.65	FGFR1	2260	BREAST CANCER	114480
8259	10.649	MIR495	574453	PROSTATE CANCER	176807
8273	10.642	TUSC2	11334	MELANOMA, UVEAL	155720
8279	10.641	SRSF1	6426	LEUKEMIA, CHRONIC MYELOID	608232
8285	10.639	MIR206	406989	NASOPHARYNGEAL CARCINOMA	607107
8288	10.638	CD40LG	959	AUTOIMMUNE DISEASE	109100
8294	10.634	HPGD	3248	BLADDER CANCER	109800
8301	10.632	ISG20	3669	SYSTEMIC LUPUS ERYTHEMATOSUS	152700
8303	10.631	NCAM1	4684	MYELODYSPLASTIC SYNDROME	614286
8309	10.625	PTGES	9536	AUTOIMMUNE DISEASE	109100
8315	10.623	MIR375	494324	SQUAMOUS CELL CARCINOMA, HEAD AND NECK	275355
8337	10.615	SOX2	6657	CONTRACTURAL ARACHNODACTYLY, CONGENITAL	121050
8338	10.615	MIR200C	406985	PANCREATIC CANCER	260350
8340	10.613	IRF3	3661	SYSTEMIC LUPUS ERYTHEMATOSUS	152700
8342	10.612	KL	9365	OBESITY	601665
8343	10.612	PTBP1	5725	SARCOIDOSIS, SUSCEPTIBILITY TO, 1	181000
8345	10.611	CAV1	857	BREAST CANCER	114480
8356	10.608	AMH	268	BODY MASS INDEX QUANTITATIVE TRAIT LOCUS 20	618406
8358	10.607	MYB	4602	SQUAMOUS CELL CARCINOMA, HEAD AND NECK	275355
8362	10.606	PTTG1	9232	RETINOBLASTOMA	180200
8363	10.606	YAP1	10413	PROSTATE CANCER	176807
8379	10.599	ROBO1	6091	MYELOMA, MULTIPLE	254500
8380	10.598	ATF3	467	BODY MASS INDEX QUANTITATIVE TRAIT LOCUS 20	618406
8382	10.597	PPARGC1A	10891	OBESITY	601665
8388	10.594	MIR195	406971	RETINOBLASTOMA	180200
8389	10.594	NFE2L2	4780	PANCREATIC CANCER	260350
8390	10.594	LIF	3976	ALZHEIMER DISEASE	104300
8391	10.594	PPARGC1A	10891	HUNTINGTON DISEASE	143100
8392	10.593	TAM	8205	SQUAMOUS CELL CARCINOMA, HEAD AND NECK	275355
8395	10.591	PDX1	3651	BODY MASS INDEX QUANTITATIVE TRAIT LOCUS 20	618406
8396	10.59	IDE	3416	HUNTINGTON DISEASE	143100
8413	10.582	PEG10	23089	CHOANAL ATRESIA, POSTERIOR	608911
8415	10.581	SERPINB3	6317	PANCREATIC CANCER	260350
8418	10.579	CELIAC2	317782	SYSTEMIC LUPUS ERYTHEMATOSUS	152700
8424	10.576	GC	2638	PANCREATIC CANCER	260350
8430	10.571	GPLD1	2822	BODY MASS INDEX QUANTITATIVE TRAIT LOCUS 20	618406
8444	10.567	MMP14	4323	NASOPHARYNGEAL CARCINOMA	607107
8448	10.564	LCN2	3934	BREAST CANCER	114480
8456	10.559	DDB2	1643	PANCREATIC CANCER	260350
8468	10.553	CCL5	6352	BLOOD GROUP, Ss	111740
8469	10.553	SPP1	6696	PANCREATIC CANCER	260350
8478	10.55	MIR132	406921	DOWN SYNDROME	190685
8483	10.548	NR4A1	3164	GASTRIC CANCER	613659
8490	10.544	MME	4311	DISORGANIZATION, MOUSE, HOMOLOG OF	223200
8494	10.542	HLA-DRB4	3126	MAJOR DEPRESSIVE DISORDER	608516
8497	10.542	UCA1	652995	OVARIAN CANCER	167000
8516	10.534	PPIAP10	140913	ALZHEIMER DISEASE 3	607822
8518	10.534	CD274	29126	BREAST CANCER	114480
8531	10.529	ABCG2	9429	BLADDER CANCER	109800
8535	10.526	APOA1	335	TYPE 2 DIABETES MELLITUS	125853
8539	10.523	MAPT	4137	AGING	502000
8548	10.519	CAT	847	OBESITY	601665
8552	10.518	IGF2	3481	ALZHEIMER DISEASE 3	607822
8553	10.516	MIR141	406933	SQUAMOUS CELL CARCINOMA, HEAD AND NECK	275355
8555	10.515	ITK	3702	SQUAMOUS CELL CARCINOMA, HEAD AND NECK	275355
8558	10.515	NOTCH3	4854	GASTRIC CANCER	613659
8562	10.513	TWIST1	7291	SQUAMOUS CELL CARCINOMA, HEAD AND NECK	275355
8567	10.51	MICA	100507436	LEUKEMIA, ACUTE LYMPHOBLASTIC	613065
8570	10.509	NR4A2	4929	ICHTHYOSIS, LAMELLAR, AUTOSOMAL DOMINANT	146750
8574	10.506	HMGA1	3159	OBESITY	601665
8584	10.503	SOX9	6662	PANCREATIC CANCER	260350
8585	10.503	ABCG2	9429	KAWASAKI DISEASE	611775
8587	10.502	CAD	790	BODY MASS INDEX QUANTITATIVE TRAIT LOCUS 20	618406
8593	10.5	STK11	6794	NASOPHARYNGEAL CARCINOMA	607107
8600	10.496	DNMT3B	1789	RETINOBLASTOMA	180200
8602	10.495	IGKV1-27	28935	AUTOIMMUNE DISEASE	109100
8615	10.486	CDX2	1045	PANCREATIC CANCER	260350
8622	10.484	TAM	8205	BLADDER CANCER	109800
8641	10.477	ASPH	444	NASOPHARYNGEAL CARCINOMA	607107
8643	10.477	TYMP	1890	PANCREATIC CANCER	260350
8650	10.473	PTPA	5524	SCHIZOPHRENIA	181500
8655	10.468	TGFBR2	7048	BREAST CANCER	114480
8657	10.468	NDRG2	57447	OVARIAN CANCER	167000
8671	10.461	CD82	3732	MELANOMA, CUTANEOUS MALIGNANT, SUSCEPTIBILITY TO, 1	155600
8689	10.455	KL	9365	GASTRIC CANCER	613659
8690	10.455	SPINT1	6692	SQUAMOUS CELL CARCINOMA, HEAD AND NECK	275355
8719	10.441	TNFAIP3	7128	NASOPHARYNGEAL CARCINOMA	607107
8724	10.44	CXCL12	6387	MESOTHELIOMA, MALIGNANT	156240
8725	10.44	STK11	6794	ALZHEIMER DISEASE	104300
8732	10.437	HDAC2	3066	NASOPHARYNGEAL CARCINOMA	607107
8735	10.436	MAPK1	5594	NASOPHARYNGEAL CARCINOMA	607107
8744	10.433	MIR506	574511	RETINOBLASTOMA	180200
8749	10.431	TTR	7276	AUTOIMMUNE DISEASE	109100
8751	10.431	YAP1	10413	BLADDER CANCER	109800
8758	10.429	H19	283120	TYPE 2 DIABETES MELLITUS	125853
8760	10.427	HPSE	10855	PANCREATIC CANCER	260350
8766	10.426	MIR145	406937	BREAST CANCER	114480
8768	10.425	BTK	695	AUTOIMMUNE DISEASE	109100
8802	10.411	H3P23	115482696	PULMONARY DISEASE, CHRONIC OBSTRUCTIVE	606963
8804	10.409	STAT5A	6776	ICHTHYOSIS, LAMELLAR, AUTOSOMAL DOMINANT	146750
8810	10.408	BBC3	27113	MELANOMA, UVEAL	155720
8811	10.407	DCLK1	9201	BLADDER CANCER	109800
8815	10.405	MIR214	406996	BREAST CANCER	114480
8817	10.404	PTPN1	5770	AUTOIMMUNE DISEASE	109100
8825	10.402	SMN1	6606	LEUKEMIA, CHRONIC MYELOID	608232
8827	10.4	PTBP1	5725	CHOANAL ATRESIA, POSTERIOR	608911
8833	10.398	PDCD1	5133	PULMONARY FIBROSIS, IDIOPATHIC	178500
8837	10.396	DFFB	1677	STROKE, ISCHEMIC	601367
8843	10.395	ATF3	467	CARONTE	604172
8846	10.394	HMGCR	3156	OBESITY	601665
8849	10.393	SOCS1	8651	PULMONARY DISEASE, CHRONIC OBSTRUCTIVE	606963
8855	10.389	TNFSF11	8600	OSTEOARTHRITIS SUSCEPTIBILITY 1	165720
8862	10.386	DNMT3B	1789	PROSTATE CANCER	176807
8871	10.382	IL1B	3553	PANCREATIC CANCER	260350
8873	10.382	MIR30A	407029	PROSTATE CANCER	176807
8902	10.369	TRAF3IP2	10758	OSTEOARTHRITIS SUSCEPTIBILITY 1	165720
8905	10.368	NCAM1	4684	ALZHEIMER DISEASE	104300
8911	10.366	MIR30C1	407031	BREAST CANCER	114480
8912	10.366	DDX58	23586	BLADDER CANCER	109800
8917	10.365	HOXA11-AS	221883	LEUKEMIA, ACUTE MYELOID	601626
8928	10.362	PTGES	9536	PANCREATIC CANCER	260350
8930	10.36	LAMC2	3918	ALZHEIMER DISEASE 3	607822
8933	10.36	CCN2	1490	TYPE 2 DIABETES MELLITUS	125853
8935	10.359	SCLC1	7864	CHOLANGITIS, PRIMARY SCLEROSING	613806
8937	10.358	MIR34A	407040	PULMONARY FIBROSIS, IDIOPATHIC	178500
8938	10.358	ICOS	29851	AUTOIMMUNE DISEASE	109100
8939	10.357	BAX	581	AUTOIMMUNE DISEASE	109100
8940	10.357	SPARC	6678	PANCREATIC CANCER	260350
8950	10.352	HMGA1	3159	TYPE 2 DIABETES MELLITUS	125853
8959	10.347	MIR155	406947	KAWASAKI DISEASE	611775
8960	10.347	ING5	84289	NASOPHARYNGEAL CARCINOMA	607107
8961	10.346	SIRT1	23411	DOWN SYNDROME	190685
8966	10.345	STAT1	6772	OBESITY	601665
8981	10.339	SKP2	6502	CHOANAL ATRESIA, POSTERIOR	608911
8982	10.338	S100A8	6279	OBESITY	601665
8986	10.337	MMP9	4318	BLADDER CANCER	109800
8988	10.336	EPHB2	2048	PROSTATE CANCER	176807
8996	10.333	CREB1	1385	TYPE 2 DIABETES MELLITUS	125853
9012	10.326	BSG	682	PROSTATE CANCER	176807
9013	10.326	MIR15A	406948	OVARIAN CANCER	167000
9026	10.319	ATAT1	79969	BODY MASS INDEX QUANTITATIVE TRAIT LOCUS 20	618406
9030	10.318	RASSF1	11186	PANCREATIC CANCER	260350
9040	10.316	PGF	5228	PANCREATIC CANCER	260350
9049	10.314	TWIST1	7291	PULMONARY DISEASE, CHRONIC OBSTRUCTIVE	606963
9077	10.303	SMN1	6606	MESOTHELIOMA, MALIGNANT	156240
9081	10.301	MAPK14	1432	BREAST CANCER	114480
9097	10.292	CYP2E1	1571	PANCREATIC CANCER	260350
9103	10.29	HSPB1	3315	PULMONARY FIBROSIS, IDIOPATHIC	178500
9106	10.289	SIRT1	23411	OSTEOARTHRITIS SUSCEPTIBILITY 1	165720
9111	10.287	FAS	355	SYSTEMIC LUPUS ERYTHEMATOSUS	152700
9121	10.283	NR4A1	3164	BODY MASS INDEX QUANTITATIVE TRAIT LOCUS 20	618406
9140	10.271	MAPK14	1432	TYPE 1 DIABETES MELLITUS	222100
9156	10.267	KIT	3815	RHEUMATOID ARTHRITIS	180300
9161	10.263	NME1	4830	NASOPHARYNGEAL CARCINOMA	607107
9164	10.262	IL6	3569	BREAST CANCER	114480
9168	10.262	SP1	6667	OBESITY	601665
9172	10.261	FOS	2353	BREAST CANCER	114480
9183	10.257	ENPP1	5167	MATURITY-ONSET DIABETES OF THE YOUNG, TYPE 3	600496
9187	10.256	LGALS3	3958	CHOANAL ATRESIA, POSTERIOR	608911
9188	10.255	ING5	84289	RETINOBLASTOMA	180200
9195	10.252	NFATC3	4775	CARDIOMYOPATHY, DILATED, 1A	115200
9198	10.251	FGF19	9965	PANCREATIC CANCER	260350
9209	10.246	DKK1	22943	NASOPHARYNGEAL CARCINOMA	607107
9212	10.244	EHMT2	10919	PANCREATIC CANCER	260350
9218	10.243	H19	283120	ENDOMETRIAL CANCER	608089
9233	10.238	ICAM1	3383	CYSTIC FIBROSIS	219700
9239	10.233	NFE2L2	4780	TYPE 2 DIABETES MELLITUS	125853
9242	10.232	EGFR	1956	PROSTATE CANCER	176807
9247	10.23	FOSL1	8061	PROSTATE CANCER	176807
9255	10.229	NF2	4771	OVARIAN CANCER	167000
9263	10.225	MIR429	554210	BREAST CANCER	114480
9275	10.218	TLR4	7099	PANCREATIC CANCER	260350
9277	10.218	BECN1	8678	NASOPHARYNGEAL CARCINOMA	607107
9293	10.212	IL15	3600	LEUKEMIA, ACUTE MYELOID	601626
9297	10.209	LCN2	3934	NASOPHARYNGEAL CARCINOMA	607107
9298	10.208	BSG	682	BREAST CANCER	114480
9299	10.208	HSP90B2P	7190	ALZHEIMER DISEASE	104300
9317	10.2	IL4	3565	OBESITY	601665
9322	10.199	LRP8	7804	STROKE, ISCHEMIC	601367
9327	10.196	STAT5A	6776	NASOPHARYNGEAL CARCINOMA	607107
9331	10.193	APC	324	BLADDER CANCER	109800
9333	10.19	ADIPOQ	9370	SYSTEMIC LUPUS ERYTHEMATOSUS	152700
9336	10.188	AXL	558	GASTRIC CANCER	613659
9337	10.188	SERPINE1	5054	CARONTE	604172
9341	10.185	IMPACT	55364	OBESITY	601665
9345	10.183	THBS1	7057	ALZHEIMER DISEASE	104300
9351	10.182	ALK	238	MELANOMA, CUTANEOUS MALIGNANT, SUSCEPTIBILITY TO, 1	155600
9360	10.177	SOX2	6657	OVARIAN CANCER	167000
9363	10.176	HMGA2	8091	TYPE 1 DIABETES MELLITUS	222100
9367	10.174	GAB2	9846	BREAST CANCER	114480
9373	10.171	MIR200B	406984	NASOPHARYNGEAL CARCINOMA	607107
9375	10.171	TNFSF10	8743	PARKINSON DISEASE, LATE-ONSET	168600
9376	10.171	MIR22	407004	PULMONARY DISEASE, CHRONIC OBSTRUCTIVE	606963
9377	10.17	TNFRSF12A	51330	BODY MASS INDEX QUANTITATIVE TRAIT LOCUS 20	618406
9379	10.17	EIF2AK2	5610	ALZHEIMER DISEASE	104300
9384	10.167	EZR	7430	SQUAMOUS CELL CARCINOMA, HEAD AND NECK	275355
9389	10.165	TNFSF10	8743	OVARIAN CANCER	167000
9397	10.163	MAPK1	5594	ALZHEIMER DISEASE	104300
9399	10.162	SUCLA2	8803	PARKINSON DISEASE, LATE-ONSET	168600
9402	10.161	YY1	7528	OBESITY	601665
9407	10.158	HGF	3082	BODY MASS INDEX QUANTITATIVE TRAIT LOCUS 20	618406
9411	10.156	TARDBP	23435	DOWN SYNDROME	190685
9412	10.156	MIR143	406935	PANCREATIC CANCER	260350
9415	10.155	ROS1	6098	BREAST CANCER	114480
9419	10.153	PDCD1	5133	ENDOMETRIAL CANCER	608089
9420	10.152	BAX	581	BODY MASS INDEX QUANTITATIVE TRAIT LOCUS 20	618406
9426	10.149	CD86	942	SYSTEMIC LUPUS ERYTHEMATOSUS	152700
9436	10.146	SHBG	6462	PROSTATE CANCER	176807
9437	10.146	CDK5	1020	HUNTINGTON DISEASE	143100
9439	10.146	PRKAA1	5562	PULMONARY DISEASE, CHRONIC OBSTRUCTIVE	606963
9442	10.144	ICAM1	3383	ALZHEIMER DISEASE 3	607822
9443	10.144	MAP2K1	5604	MELANOMA, CUTANEOUS MALIGNANT, SUSCEPTIBILITY TO, 1	155600
9450	10.141	INSR	3643	HYPERTENSION, ESSENTIAL	145500
9454	10.139	DDB2	1643	ESOPHAGEAL CANCER	133239
9455	10.139	RYR2	6262	HUNTINGTON DISEASE	143100
9456	10.139	DICER1	23405	OSTEOPOROSIS	166710
9463	10.137	MYLIP	29116	STROKE, ISCHEMIC	601367
9464	10.137	LIMK1	3984	CERVICAL CANCER	603956
9468	10.135	FHIT	2272	SQUAMOUS CELL CARCINOMA, HEAD AND NECK	275355
9471	10.134	NRP1	8829	PROSTATE CANCER	176807
9475	10.131	ICOSLG	23308	AUTOIMMUNE DISEASE	109100
9481	10.127	IL15	3600	AUTOIMMUNE DISEASE	109100
9485	10.126	MME	4311	HUNTINGTON DISEASE	143100
9488	10.126	APOA1	335	OBESITY	601665
9497	10.124	ZFP36	7538	PANCREATIC CANCER	260350
9509	10.117	SERPINF1	5176	PANCREATIC CANCER	260350
9518	10.114	VDR	7421	PANCREATIC CANCER	260350
9520	10.113	CAV1	857	TYPE 2 DIABETES MELLITUS	125853
9529	10.109	PLEKHO1	51177	STROKE, ISCHEMIC	601367
9530	10.109	PTPRD	5789	BLADDER CANCER	109800
9532	10.109	DICER1	23405	SYSTEMIC LUPUS ERYTHEMATOSUS	152700
9537	10.107	APLN	8862	BODY MASS INDEX QUANTITATIVE TRAIT LOCUS 20	618406
9539	10.106	RETN	56729	HYPERTENSION, ESSENTIAL	145500
9544	10.102	MIR373	442918	NASOPHARYNGEAL CARCINOMA	607107
9564	10.095	MYC	4609	BLADDER CANCER	109800
9583	10.085	DUSP12	11266	PULMONARY DISEASE, CHRONIC OBSTRUCTIVE	606963
9585	10.084	MIR144	406936	ALZHEIMER DISEASE 3	607822
9595	10.081	FOSL1	8061	SARCOIDOSIS, SUSCEPTIBILITY TO, 1	181000
9604	10.077	CD74	972	DOWN SYNDROME	190685
9608	10.074	CD36	948	OBESITY	601665
9620	10.068	DICER1	23405	CONTRACTURAL ARACHNODACTYLY, CONGENITAL	121050
9629	10.066	DKK1	22943	BREAST CANCER	114480
9630	10.065	ICAM1	3383	PANCREATIC CANCER	260350
9631	10.065	CDC42	998	OVARIAN CANCER	167000
9637	10.063	BCL2	596	CHOANAL ATRESIA, POSTERIOR	608911
9641	10.063	FOXP3	50943	ICHTHYOSIS, LAMELLAR, AUTOSOMAL DOMINANT	146750
9647	10.061	PLAUR	5329	OVARIAN CANCER	167000
9650	10.06	IL1B	3553	NASOPHARYNGEAL CARCINOMA	607107
9651	10.06	CXCR4	7852	PROSTATE CANCER	176807
9654	10.059	PRMT5	10419	RETINOBLASTOMA	180200
9660	10.057	SOX9	6662	BREAST CANCER	114480
9670	10.053	IFIH1	64135	SYSTEMIC LUPUS ERYTHEMATOSUS	152700
9677	10.05	MAPK1	5594	BLADDER CANCER	109800
9681	10.05	MAP4K5	11183	OBESITY	601665
9690	10.047	THY1	7070	CARONTE	604172
9691	10.047	TCF21	6943	PANCREATIC CANCER	260350
9707	10.038	STUB1	10273	DOWN SYNDROME	190685
9714	10.034	PTGER4	5734	NASOPHARYNGEAL CARCINOMA	607107
9725	10.029	PRNP	5621	PARKINSON DISEASE, LATE-ONSET	168600
9728	10.027	MIR182	406958	NASOPHARYNGEAL CARCINOMA	607107
9732	10.026	TIMP1	7076	LYMPHANGIOLEIOMYOMATOSIS	606690
9757	10.013	CYP1B1	1545	PROSTATE CANCER	176807
9758	10.012	MSTN	2660	MUSCULAR DYSTROPHY, DUCHENNE TYPE	310200
9761	10.011	GSTM1	2944	STROKE, ISCHEMIC	601367
9778	10.005	IL6	3569	SYSTEMIC LUPUS ERYTHEMATOSUS	152700
9780	10.005	MAPK14	1432	PANCREATIC CANCER	260350
9781	10.004	RNF43	54894	ESOPHAGEAL CANCER	133239
9803	9.994	MIR182	406958	PROSTATE CANCER	176807
9804	9.993	TNFRSF9	3604	SARCOIDOSIS, SUSCEPTIBILITY TO, 1	181000
9809	9.992	SPP1	6696	OVARIAN CANCER	167000
9810	9.992	ABCB1	5243	ICHTHYOSIS, LAMELLAR, AUTOSOMAL DOMINANT	146750
9854	9.977	TP53	7157	PARKINSON DISEASE, LATE-ONSET	168600
9864	9.973	WIF1	11197	ESOPHAGEAL CANCER	133239
9869	9.971	MAF	4094	AUTOIMMUNE DISEASE	109100
9872	9.97	PSEN2	5664	HUNTINGTON DISEASE	143100
9873	9.97	C3	718	ICHTHYOSIS, LAMELLAR, AUTOSOMAL DOMINANT	146750
9876	9.968	CYP1A2	1544	BLADDER CANCER	109800
9878	9.965	ANG	283	PANCREATIC CANCER	260350
9882	9.965	NAT2	10	BREAST CANCER	114480
9884	9.964	AKR1B1	231	PANCREATIC CANCER	260350
9886	9.964	MIR429	554210	NASOPHARYNGEAL CARCINOMA	607107
9898	9.957	MEG3	55384	TYPE 2 DIABETES MELLITUS	125853
9899	9.957	WWOX	51741	MESOTHELIOMA, MALIGNANT	156240
9904	9.955	CD24	100133941	PROSTATE CANCER	176807
9916	9.95	TNFSF15	9966	BLOOD GROUP, Ss	111740
9917	9.95	ATF4	468	ALZHEIMER DISEASE	104300
9919	9.949	ESR1	2099	BODY MASS INDEX QUANTITATIVE TRAIT LOCUS 20	618406
9920	9.948	KDM1A	23028	RETINOBLASTOMA	180200
9923	9.947	ERVK-8	619465	PARKINSON DISEASE, LATE-ONSET	168600
9926	9.946	KEAP1	9817	ALZHEIMER DISEASE	104300
9927	9.946	KLK6	5653	PROSTATE CANCER	176807
9943	9.937	FTO	79068	BREAST CANCER	114480
9947	9.935	CXCL12	6387	CYSTIC FIBROSIS	219700
9948	9.935	TXNIP	10628	TYPE 2 DIABETES MELLITUS	125853
9951	9.933	XRCC1	7515	BLADDER CANCER	109800
9953	9.932	HGF	3082	PANCREATIC CANCER	260350
9959	9.93	JAK2	3717	BODY MASS INDEX QUANTITATIVE TRAIT LOCUS 20	618406
9967	9.924	VCP	7415	ALZHEIMER DISEASE 3	607822
9975	9.921	TBK1	29110	NASOPHARYNGEAL CARCINOMA	607107
9987	9.917	LRP6	4040	ALZHEIMER DISEASE	104300
9993	9.916	IL1B	3553	LYMPHOMA, MUCOSA-ASSOCIATED LYMPHOID TYPE	137245
9999	9.912	BDNF-AS	497258	DEMENTIA, LEWY BODY	127750
10006	9.91	BDNF	627	PROSTATE CANCER	176807
10009	9.909	IL18	3606	PANCREATIC CANCER	260350
10011	9.908	SOS1	6654	GASTROINTESTINAL STROMAL TUMOR	606764
10016	9.905	IFNA1	3439	TYPE 2 DIABETES MELLITUS	125853
10020	9.902	TNFSF10	8743	PULMONARY DISEASE, CHRONIC OBSTRUCTIVE	606963
10032	9.897	TFEB	7942	ICHTHYOSIS, LAMELLAR, AUTOSOMAL DOMINANT	146750
10039	9.894	MIR107	406901	BREAST CANCER	114480
10044	9.893	ZFX	7543	NASOPHARYNGEAL CARCINOMA	607107
10048	9.891	SP1	6667	PANCREATIC CANCER	260350
10055	9.888	ABCB1	5243	NASOPHARYNGEAL CARCINOMA	607107
10061	9.885	HDAC3	8841	DISORGANIZATION, MOUSE, HOMOLOG OF	223200
10062	9.885	NR1H4	9971	BODY MASS INDEX QUANTITATIVE TRAIT LOCUS 20	618406
10077	9.88	IGFBP1	3484	CHOANAL ATRESIA, POSTERIOR	608911
10084	9.877	MRC1	4360	ENDOMETRIAL CANCER	608089
10085	9.876	HMGA2	8091	PULMONARY DISEASE, CHRONIC OBSTRUCTIVE	606963
10086	9.875	DCC	1630	OVARIAN CANCER	167000
10091	9.873	RUNX3	864	RETINOBLASTOMA	180200
10093	9.872	AGT	183	BODY MASS INDEX QUANTITATIVE TRAIT LOCUS 20	618406
10098	9.869	NF2	4771	RETINOBLASTOMA	180200
10105	9.865	CX3CL1	6376	PULMONARY DISEASE, CHRONIC OBSTRUCTIVE	606963
10108	9.864	MIR143	406935	CHOANAL ATRESIA, POSTERIOR	608911
10110	9.864	KL	9365	PANCREATIC CANCER	260350
10121	9.857	SERPINB5	5268	SQUAMOUS CELL CARCINOMA, HEAD AND NECK	275355
10128	9.854	DKK1	22943	GASTRIC CANCER	613659
10133	9.851	PTGS2	5743	PROSTATE CANCER	176807
10136	9.85	TCF7L2	6934	CYSTIC FIBROSIS	219700
10141	9.848	CSF1R	1436	ICHTHYOSIS, LAMELLAR, AUTOSOMAL DOMINANT	146750
10142	9.847	ERVK-8	619465	AUTOIMMUNE DISEASE	109100
10159	9.839	FOXO3	2309	RETINOBLASTOMA	180200
10166	9.836	FTO	79068	MAJOR DEPRESSIVE DISORDER	608516
10174	9.832	NR1H4	9971	PANCREATIC CANCER	260350
10180	9.829	JAK2	3717	BREAST CANCER	114480
10186	9.826	COX2	4513	SCHIZOPHRENIA	181500
10201	9.822	IL10	3586	OVARIAN CANCER	167000
10202	9.822	NFE2L2	4780	BREAST CANCER	114480
10208	9.821	LDLR	3949	TYPE 2 DIABETES MELLITUS	125853
10209	9.821	TP53	7157	TYPE 1 DIABETES MELLITUS	222100
10212	9.82	S100A4	6275	PULMONARY FIBROSIS, IDIOPATHIC	178500
10216	9.819	MIRLET7B	406884	KAWASAKI DISEASE	611775
10220	9.817	WWTR1	25937	OVARIAN CANCER	167000
10224	9.815	ABCA1	19	PARKINSON DISEASE, LATE-ONSET	168600
10233	9.811	DCLK1	9201	CERVICAL CANCER	603956
10236	9.81	MCIDAS	345643	DISORGANIZATION, MOUSE, HOMOLOG OF	223200
10242	9.809	PTP4A1	7803	PANCREATIC CANCER	260350
10246	9.807	NFKB1	4790	NASOPHARYNGEAL CARCINOMA	607107
10250	9.804	YAP1	10413	LEUKEMIA, CHRONIC MYELOID	608232
10256	9.802	LEPR	3953	CYSTIC FIBROSIS	219700
10259	9.801	CDKN1C	1028	RETINOBLASTOMA	180200
10266	9.797	TP63	8626	CARONTE	604172
10273	9.792	TGFB1	7040	OBESITY	601665
10280	9.79	PLAGL2	5326	OVARIAN CANCER	167000
10290	9.788	ABCB1	5243	OVARIAN CANCER	167000
10293	9.786	ICAM1	3383	BREAST CANCER	114480
10301	9.784	IL10	3586	BILIARY CIRRHOSIS, PRIMARY, 1	109720
10304	9.783	TNFSF15	9966	SYSTEMIC LUPUS ERYTHEMATOSUS	152700
10311	9.78	GRN	2896	DOWN SYNDROME	190685
10312	9.78	NFE2L2	4780	DOWN SYNDROME	190685
10322	9.778	UHRF1	29128	PANCREATIC CANCER	260350
10323	9.778	MDK	4192	LEUKEMIA, CHRONIC MYELOID	608232
10326	9.775	NKX2-1	7080	PEUTZ-JEGHERS SYNDROME	175200
10339	9.771	BAP1	8314	MELANOMA, UVEAL	155720
10351	9.766	MIR30A	407029	BREAST CANCER	114480
10354	9.765	ABCG2	9429	RETINOBLASTOMA	180200
10355	9.764	CDKN1A	1026	CHOANAL ATRESIA, POSTERIOR	608911
10362	9.762	SCGB3A1	92304	CHOANAL ATRESIA, POSTERIOR	608911
10365	9.762	MIR150	406942	PULMONARY DISEASE, CHRONIC OBSTRUCTIVE	606963
10368	9.759	MACC1	346389	NASOPHARYNGEAL CARCINOMA	607107
10374	9.756	SOX17	64321	GASTRIC CANCER	613659
10376	9.756	NAMPT	10135	BREAST CANCER	114480
10380	9.755	MIR132	406921	ALZHEIMER DISEASE 3	607822
10381	9.755	TKT	7086	MYELOMA, MULTIPLE	254500
10384	9.753	NAT2	10	OBESITY	601665
10388	9.75	SDC1	6382	OVARIAN CANCER	167000
10398	9.746	NANOG	79923	BREAST CANCER	114480
10399	9.746	IL37	27178	OBESITY	601665
10407	9.742	CTLA4	1493	PANCREATIC CANCER	260350
10418	9.735	CELIAC2	317782	CHOLANGITIS, PRIMARY SCLEROSING	613806
10419	9.735	GCG	2641	TYPE 1 DIABETES MELLITUS	222100
10420	9.735	IFNA1	3439	PROSTATE CANCER	176807
10452	9.72	NTN1	9423	ALZHEIMER DISEASE	104300
10454	9.719	MBL2	4153	KAWASAKI DISEASE	611775
10459	9.717	FOXO3	2309	CHOANAL ATRESIA, POSTERIOR	608911
10467	9.713	SYK	6850	SYSTEMIC LUPUS ERYTHEMATOSUS	152700
10468	9.713	IGF2	3481	NASOPHARYNGEAL CARCINOMA	607107
10473	9.712	HDAC6	10013	LEUKEMIA, ACUTE MYELOID	601626
10481	9.709	SIRT1	23411	AUTOIMMUNE DISEASE	109100
10494	9.702	FGF9	2254	SARCOIDOSIS, SUSCEPTIBILITY TO, 1	181000
10496	9.701	NBN	4683	OVARIAN CANCER	167000
10507	9.698	PRDM1	639	SYSTEMIC LUPUS ERYTHEMATOSUS	152700
10525	9.692	MAPK14	1432	LUNG CANCER	211980
10537	9.685	BSG	682	GASTRIC CANCER	613659
10538	9.684	MMP9	4318	MELANOMA, UVEAL	155720
10547	9.681	E2F1	1869	PULMONARY DISEASE, CHRONIC OBSTRUCTIVE	606963
10548	9.681	FGF21	26291	SYSTEMIC LUPUS ERYTHEMATOSUS	152700
10552	9.679	PTGES	9536	PULMONARY DISEASE, CHRONIC OBSTRUCTIVE	606963
10554	9.677	NR3C1	2908	ICHTHYOSIS, LAMELLAR, AUTOSOMAL DOMINANT	146750
10555	9.677	NAMPT	10135	PANCREATIC CANCER	260350
10557	9.677	FHIT	2272	NASOPHARYNGEAL CARCINOMA	607107
10563	9.674	NEUROD1	4760	TYPE 2 DIABETES MELLITUS	125853
10567	9.673	IL22	50616	SHPRINTZEN-GOLDBERG CRANIOSYNOSTOSIS SYNDROME	182212
10568	9.672	MMP14	4323	BREAST CANCER	114480
10580	9.668	TNFSF10	8743	ICHTHYOSIS, LAMELLAR, AUTOSOMAL DOMINANT	146750
10603	9.657	MLH1	4292	PANCREATIC CANCER	260350
10613	9.653	HDAC2	3066	BREAST CANCER	114480
10614	9.652	MAPK8	5599	PANCREATIC CANCER	260350
10630	9.644	FHIT	2272	BLADDER CANCER	109800
10632	9.644	NTRK2	4915	HUNTINGTON DISEASE	143100
10634	9.643	CCND1	595	TYPE 2 DIABETES MELLITUS	125853
10636	9.641	NLRP3	114548	LUNG CANCER	211980
10644	9.638	SOAT1	6646	PANCREATIC CANCER	260350
10646	9.636	XBP1	7494	BREAST CANCER	114480
10648	9.636	FOXO6	100132074	OBESITY	601665
10656	9.633	AHR	196	PANCREATIC CANCER	260350
10659	9.632	MIR25	407014	BREAST CANCER	114480
10673	9.627	TNFRSF1B	7133	BLOOD GROUP, Ss	111740
10675	9.626	RCAN1	1827	SCHIZOPHRENIA	181500
10677	9.624	PPARG	5468	PROSTATE CANCER	176807
10692	9.617	MIR221	407006	OBESITY	601665
10695	9.615	TTR	7276	PANCREATIC CANCER	260350
10714	9.608	PRKAA2	5563	TYPE 1 DIABETES MELLITUS	222100
10715	9.608	PRMT1	3276	OBESITY	601665
10722	9.606	MIR25	407014	SQUAMOUS CELL CARCINOMA, HEAD AND NECK	275355
10726	9.604	IGF1R	3480	BREAST CANCER	114480
10731	9.602	BAG1	573	BLADDER CANCER	109800
10745	9.596	PIK3CD	5293	CHOANAL ATRESIA, POSTERIOR	608911
10747	9.595	TNC	3371	BLADDER CANCER	109800
10757	9.59	SOD2	6648	GASTRIC CANCER	613659
10758	9.59	IGHD1-14	28508	TYPE 1 DIABETES MELLITUS	222100
10760	9.589	IRS1	3667	BODY MASS INDEX QUANTITATIVE TRAIT LOCUS 20	618406
10762	9.589	NDRG2	57447	PULMONARY FIBROSIS, IDIOPATHIC	178500
10768	9.584	TRAF6	7189	OSTEOARTHRITIS SUSCEPTIBILITY 1	165720
10770	9.584	PPARA	5465	CYSTIC FIBROSIS	219700
10773	9.582	INS-IGF2	723961	BODY MASS INDEX QUANTITATIVE TRAIT LOCUS 20	618406
10780	9.579	NOX4	50507	PROSTATE CANCER	176807
10789	9.577	NLRP3	114548	BODY MASS INDEX QUANTITATIVE TRAIT LOCUS 20	618406
10791	9.576	SOCS3	9021	CYSTIC FIBROSIS	219700
10807	9.571	TNFSF10	8743	AGING	502000
10808	9.571	MIR126	406913	LEUKEMIA, ACUTE MYELOID	601626
10828	9.564	BDNF-AS	497258	TYPE 2 DIABETES MELLITUS	125853
10829	9.563	IL10	3586	KAWASAKI DISEASE	611775
10830	9.562	BDNF	627	NASOPHARYNGEAL CARCINOMA	607107
10842	9.557	INSR	3643	PANCREATIC CANCER	260350
10846	9.554	GATA3	2625	RENAL CELL CARCINOMA, NONPAPILLARY	144700
10850	9.552	IL22	50616	KAWASAKI DISEASE	611775
10853	9.55	MIR100	406892	CONTRACTURAL ARACHNODACTYLY, CONGENITAL	121050
10857	9.548	SOD2	6648	CYSTIC FIBROSIS	219700
10859	9.547	SORT1	6272	ICHTHYOSIS, LAMELLAR, AUTOSOMAL DOMINANT	146750
10862	9.546	WWTR1	25937	PULMONARY DISEASE, CHRONIC OBSTRUCTIVE	606963
10864	9.546	EGR1	1958	TYPE 2 DIABETES MELLITUS	125853
10867	9.545	CCR2	729230	CYSTIC FIBROSIS	219700
10869	9.545	MB	4151	HUNTINGTON DISEASE	143100
10872	9.543	ALX4	60529	TESTICULAR GERM CELL TUMOR	273300
10874	9.542	KIT	3815	MELANOMA, CUTANEOUS MALIGNANT, SUSCEPTIBILITY TO, 1	155600
10875	9.542	VAV1	7409	PANCREATIC CANCER	260350
10878	9.539	MIR210	406992	CHOANAL ATRESIA, POSTERIOR	608911
10880	9.539	IL13	3596	SARCOIDOSIS, SUSCEPTIBILITY TO, 1	181000
10883	9.538	YAP1	10413	LEUKEMIA, ACUTE MYELOID	601626
10893	9.535	MICA	100507436	LYMPHOMA, MUCOSA-ASSOCIATED LYMPHOID TYPE	137245
10899	9.532	FGFR3	2261	SQUAMOUS CELL CARCINOMA, HEAD AND NECK	275355
10902	9.531	BCL2	596	OBESITY	601665
10903	9.531	PSEN1	5663	HUNTINGTON DISEASE	143100
10905	9.531	MST1R	4486	SQUAMOUS CELL CARCINOMA, HEAD AND NECK	275355
10906	9.531	GSTM1	2944	BREAST CANCER	114480
10910	9.529	AHR	196	ALZHEIMER DISEASE	104300
10911	9.529	CISH	1154	PROSTATE CANCER	176807
10919	9.525	GLI1	2735	BLADDER CANCER	109800
10921	9.524	VDR	7421	NASOPHARYNGEAL CARCINOMA	607107
10926	9.523	TIMP1	7076	PANCREATIC CANCER	260350
10928	9.522	ALDH2	217	TYPE 2 DIABETES MELLITUS	125853
10932	9.521	CYP1A2	1544	PROSTATE CANCER	176807
10935	9.518	TOMM40	10452	FRONTOTEMPORAL DEMENTIA	600274
10939	9.517	RB1	5925	LEUKEMIA, ACUTE MYELOID	601626
10953	9.512	WWTR1	25937	PULMONARY FIBROSIS, IDIOPATHIC	178500
10955	9.511	GSTT1	2952	ALZHEIMER DISEASE 3	607822
10964	9.509	MIR141	406933	PANCREATIC CANCER	260350
10971	9.505	IL18	3606	STROKE, ISCHEMIC	601367
10977	9.503	NTRK2	4915	PARKINSON DISEASE, LATE-ONSET	168600
10983	9.501	TGFBR1	7046	CERVICAL CANCER	603956
10988	9.499	CCL2	6347	BREAST CANCER	114480
10989	9.499	CLU	1191	DOWN SYNDROME	190685
10992	9.498	IFNA1	3439	BLOOD GROUP, Ss	111740
10993	9.497	MMP12	4321	NASOPHARYNGEAL CARCINOMA	607107
10994	9.496	PDCD4	27250	NASOPHARYNGEAL CARCINOMA	607107
11007	9.492	MIR31	407035	ICHTHYOSIS, LAMELLAR, AUTOSOMAL DOMINANT	146750
11008	9.491	CELIAC2	317782	OBESITY	601665
11017	9.485	MMRN1	22915	KAWASAKI DISEASE	611775
11024	9.483	DCC	1630	BLADDER CANCER	109800
11025	9.483	TAS2R62P	338399	FRONTOTEMPORAL DEMENTIA	600274
11026	9.483	ROS1	6098	CARONTE	604172
11034	9.477	MDM2	4193	SQUAMOUS CELL CARCINOMA, HEAD AND NECK	275355
11041	9.474	EZH2	2146	NASOPHARYNGEAL CARCINOMA	607107
11043	9.474	NBN	4683	LEUKEMIA, ACUTE MYELOID	601626
11060	9.467	ALDH2	217	RHEUMATOID ARTHRITIS	180300
11065	9.465	CCNA2	890	BLADDER CANCER	109800
11073	9.459	THEMIS	387357	MEDULLOBLASTOMA	155255
11082	9.455	TLR3	7098	BLOOD GROUP, Ss	111740
11085	9.455	WWOX	51741	BLADDER CANCER	109800
11093	9.453	HMGA2	8091	LEUKEMIA, ACUTE MYELOID	601626
11097	9.45	DKK3	27122	BREAST CANCER	114480
11106	9.448	PTCH1	5727	AUTOIMMUNE DISEASE	109100
11107	9.447	IL10	3586	STROKE, ISCHEMIC	601367
11108	9.447	KRAS	3845	PULMONARY FIBROSIS, IDIOPATHIC	178500
11114	9.444	MMP12	4321	MESOTHELIOMA, MALIGNANT	156240
11116	9.444	MC4R	4160	TYPE 2 DIABETES MELLITUS	125853
11118	9.443	PTK2	5747	PROSTATE CANCER	176807
11119	9.442	IL1A	3552	AUTOIMMUNE DISEASE	109100
11120	9.442	STUB1	10273	ALZHEIMER DISEASE 3	607822
11126	9.439	PIK3CA	5290	TYPE 2 DIABETES MELLITUS	125853
11129	9.438	UBE2L3	7332	BLOOD GROUP, Ss	111740
11132	9.437	ACOD1	730249	SCHIZOPHRENIA	181500
11138	9.434	FGFR4	2264	BLADDER CANCER	109800
11141	9.433	ALCAM	214	PROSTATE CANCER	176807
11142	9.432	MIR155	406947	BODY MASS INDEX QUANTITATIVE TRAIT LOCUS 20	618406
11144	9.431	HLA-C	3107	BLOOD GROUP, Ss	111740
11146	9.431	TSPYL2	64061	CHOANAL ATRESIA, POSTERIOR	608911
11153	9.427	FHIT	2272	BREAST CANCER	114480
11168	9.418	JAK2	3717	PROSTATE CANCER	176807
11171	9.418	SLC2A1	6513	BODY MASS INDEX QUANTITATIVE TRAIT LOCUS 20	618406
11182	9.415	PSEN1	5663	SCHIZOPHRENIA	181500
11184	9.414	CDKN2A	1029	MYELOMA, MULTIPLE	254500
11185	9.414	MPO	4353	STROKE, ISCHEMIC	601367
11186	9.413	FGF2	2247	CHOANAL ATRESIA, POSTERIOR	608911
11189	9.413	NPR1	4881	HYPERTENSION, ESSENTIAL	145500
11193	9.412	MACC1	346389	RETINOBLASTOMA	180200
11200	9.41	KRAS	3845	MESOTHELIOMA, MALIGNANT	156240
11205	9.408	SOD1	6647	WOLFRAM SYNDROME 1	222300
11210	9.406	ACOD1	730249	HYPERTENSION, ESSENTIAL	145500
11212	9.406	TFAP2A	7020	NASOPHARYNGEAL CARCINOMA	607107
11221	9.4	FOXM1	2305	RETINOBLASTOMA	180200
11222	9.399	MIR34C	407042	OSTEOARTHRITIS SUSCEPTIBILITY 1	165720
11224	9.399	HSPB1	3315	ALZHEIMER DISEASE 3	607822
11226	9.399	LUM	4060	MELANOMA, CUTANEOUS MALIGNANT, SUSCEPTIBILITY TO, 1	155600
11236	9.394	TEK	7010	BILIARY CIRRHOSIS, PRIMARY, 1	109720
11241	9.392	STMN1	3925	DOWN SYNDROME	190685
11246	9.389	DNMT3B	1789	ICHTHYOSIS, LAMELLAR, AUTOSOMAL DOMINANT	146750
11248	9.387	RB1	5925	SQUAMOUS CELL CARCINOMA, HEAD AND NECK	275355
11257	9.384	MLH1	4292	ESOPHAGEAL CANCER	133239
11260	9.382	AMH	268	OBESITY	601665
11263	9.381	CXADR	1525	CHOANAL ATRESIA, POSTERIOR	608911
11269	9.378	MIR98	407054	BREAST CANCER	114480
11270	9.377	PDCD1	5133	LEUKEMIA, CHRONIC MYELOID	608232
11271	9.377	FOXO1	2308	ICHTHYOSIS, LAMELLAR, AUTOSOMAL DOMINANT	146750
11272	9.377	HSPG2	3339	SYSTEMIC LUPUS ERYTHEMATOSUS	152700
11273	9.377	CXCR4	7852	BODY MASS INDEX QUANTITATIVE TRAIT LOCUS 20	618406
11275	9.377	GOLM1	51280	PANCREATIC CANCER	260350
11276	9.376	CCND1	595	ICHTHYOSIS, LAMELLAR, AUTOSOMAL DOMINANT	146750
11280	9.373	MIR34C	407042	OBESITY	601665
11281	9.373	EP300	2033	PANCREATIC CANCER	260350
11284	9.373	NOTCH3	4854	NASOPHARYNGEAL CARCINOMA	607107
11295	9.368	APBB1	322	FRONTOTEMPORAL DEMENTIA	600274
11297	9.367	MALAT1	378938	NASOPHARYNGEAL CARCINOMA	607107
11309	9.362	S100A9	6280	TYPE 2 DIABETES MELLITUS	125853
11313	9.361	MALT1	10892	AUTOIMMUNE DISEASE	109100
11315	9.36	ERRFI1	54206	PANCREATIC CANCER	260350
11318	9.359	TP73	7161	NASOPHARYNGEAL CARCINOMA	607107
11324	9.356	MIR31	407035	SQUAMOUS CELL CARCINOMA, HEAD AND NECK	275355
11326	9.355	MTHFR	4524	OBESITY	601665
11332	9.354	THBD	7056	TYPE 1 DIABETES MELLITUS	222100
11339	9.35	ATN1	1822	AUTOIMMUNE DISEASE	109100
11345	9.348	MIR144	406936	ICHTHYOSIS, LAMELLAR, AUTOSOMAL DOMINANT	146750
11353	9.345	FBXO32	114907	CARDIOMYOPATHY, DILATED, 1A	115200
11355	9.345	MIR375	494324	PULMONARY DISEASE, CHRONIC OBSTRUCTIVE	606963
11360	9.343	NR4A2	4929	AUTOIMMUNE DISEASE	109100
11361	9.343	SOD1	6647	SCHIZOPHRENIA	181500
11369	9.34	DPP4	1803	TYPE 2 DIABETES MELLITUS	125853
11370	9.339	RET	5979	OVARIAN CANCER	167000
11381	9.335	TP73	7161	MELANOMA, UVEAL	155720
11384	9.334	PIK3CA	5290	PROSTATE CANCER	176807
11392	9.331	ABCB1	5243	PANCREATIC CANCER	260350
11396	9.329	CRP	1401	KAWASAKI DISEASE	611775
11404	9.326	MEOX2	4223	FRONTOTEMPORAL DEMENTIA	600274
11407	9.325	VDR	7421	LEUKEMIA, ACUTE MYELOID	601626
11423	9.32	MIR20A	406982	AUTOIMMUNE DISEASE	109100
11425	9.319	DKK1	22943	RETINOBLASTOMA	180200
11428	9.318	MST1R	4486	CHOANAL ATRESIA, POSTERIOR	608911
11431	9.315	JAK2	3717	TYPE 2 DIABETES MELLITUS	125853
11436	9.314	PICALM	8301	HUNTINGTON DISEASE	143100
11447	9.311	TIMP1	7076	AUTOIMMUNE DISEASE	109100
11450	9.311	IGHD1-14	28508	STROKE, ISCHEMIC	601367
11453	9.309	NME1	4830	MELANOMA, CUTANEOUS MALIGNANT, SUSCEPTIBILITY TO, 1	155600
11454	9.309	GATA3	2625	LEUKEMIA, ACUTE MYELOID	601626
11455	9.309	ZFP36	7538	NASOPHARYNGEAL CARCINOMA	607107
11457	9.308	NR4A2	4929	ALZHEIMER DISEASE 3	607822
11459	9.308	NEUROD1	4760	SCHIZOPHRENIA	181500
11466	9.305	ITK	3702	LEUKEMIA, ACUTE MYELOID	601626
11481	9.298	LINC01194	404663	LEUKEMIA, CHRONIC MYELOID	608232
11482	9.298	AZIN2	113451	PEUTZ-JEGHERS SYNDROME	175200
11486	9.297	CD44	960	OBESITY	601665
11489	9.295	AKR1B1	231	TYPE 2 DIABETES MELLITUS	125853
11498	9.294	MDM2	4193	BLADDER CANCER	109800
11502	9.292	ESR1	2099	PULMONARY DISEASE, CHRONIC OBSTRUCTIVE	606963
11507	9.291	VIP	7432	SYSTEMIC LUPUS ERYTHEMATOSUS	152700
11515	9.288	RELA	5970	GASTRIC CANCER	613659
11516	9.288	LILRB1	10859	PANCREATIC CANCER	260350
11518	9.286	FAS	355	ALZHEIMER DISEASE	104300
11520	9.285	DNMT3A	1788	PROSTATE CANCER	176807
11524	9.284	CCL2	6347	TYPE 1 DIABETES MELLITUS	222100
11538	9.278	MIR200B	406984	RETINOBLASTOMA	180200
11541	9.277	TLR5	7100	KAWASAKI DISEASE	611775
11547	9.275	TKT	7086	TYPE 1 DIABETES MELLITUS	222100
11551	9.273	S100B	6285	ALZHEIMER DISEASE 3	607822
11552	9.273	PRKAA1	5562	CYSTIC FIBROSIS	219700
11557	9.269	ASS1	445	MESOTHELIOMA, MALIGNANT	156240
11569	9.265	CREB1	1385	PROSTATE CANCER	176807
11573	9.263	SRC	6714	BREAST CANCER	114480
11576	9.26	HDAC4	9759	OVARIAN CANCER	167000
11579	9.259	INSR	3643	BREAST CANCER	114480
11583	9.258	TOP2A	7153	RETINOBLASTOMA	180200
11586	9.257	NOTCH3	4854	SQUAMOUS CELL CARCINOMA, HEAD AND NECK	275355
11589	9.256	MAP2K1	5604	BREAST CANCER	114480
11590	9.255	STING1	340061	SARCOIDOSIS, SUSCEPTIBILITY TO, 1	181000
11593	9.253	UBE3A	7337	SCHIZOPHRENIA	181500
11594	9.253	SOD2	6648	CHOANAL ATRESIA, POSTERIOR	608911
11598	9.25	SOD2	6648	OBESITY	601665
11611	9.248	PRDM1	639	BILIARY CIRRHOSIS, PRIMARY, 1	109720
11623	9.244	SNCG	6623	PANCREATIC CANCER	260350
11624	9.243	SPHK1	8877	SYSTEMIC LUPUS ERYTHEMATOSUS	152700
11628	9.24	GATA2	2624	LEUKEMIA, ACUTE MYELOID	601626
11633	9.238	NOD2	64127	AUTOIMMUNE DISEASE	109100
11635	9.238	CD274	29126	AUTOIMMUNE DISEASE	109100
11640	9.236	EZR	7430	BREAST CANCER	114480
11644	9.235	ALB	213	KAWASAKI DISEASE	611775
11649	9.234	NCOA5	57727	ALZHEIMER DISEASE	104300
11653	9.232	SUPT20H	55578	BODY MASS INDEX QUANTITATIVE TRAIT LOCUS 20	618406
11654	9.232	HSP90AA1	3320	NASOPHARYNGEAL CARCINOMA	607107
11655	9.232	MIR145	406937	OVARIAN CANCER	167000
11663	9.228	CDK5	1020	SCHIZOPHRENIA	181500
11670	9.227	NQO1	1728	BLADDER CANCER	109800
11671	9.227	NOTCH1	4851	ALZHEIMER DISEASE 3	607822
11674	9.226	FLT1	2321	BREAST CANCER	114480
11678	9.224	INS-IGF2	723961	SCHIZOPHRENIA	181500
11681	9.224	UCP1	7350	POLYCYSTIC OVARY SYNDROME 1	184700
11682	9.223	HFE	3077	ATAXIA-TELANGIECTASIA	208900
11697	9.219	BIRC7	79444	NASOPHARYNGEAL CARCINOMA	607107
11703	9.217	TGM2	7052	TYPE 1 DIABETES MELLITUS	222100
11705	9.217	BRAF	673	PROSTATE CANCER	176807
11712	9.214	BACE1	23621	DISORGANIZATION, MOUSE, HOMOLOG OF	223200
11713	9.214	HSP90AA1	3320	ESOPHAGEAL CANCER	133239
11722	9.21	MYCN	4613	NEUROFIBROMATOSIS, TYPE I	162200
11729	9.206	TIMP1	7076	PARKINSON DISEASE, LATE-ONSET	168600
11744	9.201	KIR2DL2	3803	TYPE 1 DIABETES MELLITUS	222100
11750	9.198	CD209	30835	MELANOMA, CUTANEOUS MALIGNANT, SUSCEPTIBILITY TO, 1	155600
11752	9.197	CYBA	1535	STROKE, ISCHEMIC	601367
11756	9.196	MIR23B	407011	CONTRACTURAL ARACHNODACTYLY, CONGENITAL	121050
11759	9.195	CD44	960	SQUAMOUS CELL CARCINOMA, HEAD AND NECK	275355
11762	9.193	TNFRSF9	3604	LYMPHOMA, MUCOSA-ASSOCIATED LYMPHOID TYPE	137245
11779	9.184	IGKV6D-21	28870	TYPE 2 DIABETES MELLITUS	125853
11786	9.181	SORL1	6653	PARKINSON DISEASE, LATE-ONSET	168600
11793	9.179	JUN	3725	BREAST CANCER	114480
11796	9.178	RPSA	3921	ALZHEIMER DISEASE	104300
11806	9.175	CDK1	983	BREAST CANCER	114480
11807	9.175	ATP2A2	488	CYSTIC FIBROSIS	219700
11819	9.169	ERVK-8	619465	CYSTIC FIBROSIS	219700
11820	9.168	GDNF	2668	ICHTHYOSIS, LAMELLAR, AUTOSOMAL DOMINANT	146750
11823	9.168	NELFE	7936	CHOANAL ATRESIA, POSTERIOR	608911
11827	9.167	GPR65	8477	PULMONARY DISEASE, CHRONIC OBSTRUCTIVE	606963
11830	9.165	CELIAC2	317782	KAWASAKI DISEASE	611775
11833	9.165	TF	7018	OBESITY	601665
11840	9.16	CD28	940	AUTOIMMUNE DISEASE	109100
11847	9.157	PSEN2	5664	PITYRIASIS RUBRA PILARIS	173200
11852	9.153	SETD2	29072	BODY MASS INDEX QUANTITATIVE TRAIT LOCUS 20	618406
11871	9.144	CDKN1B	1027	PANCREATIC CANCER	260350
11872	9.144	NEDD9	4739	NASOPHARYNGEAL CARCINOMA	607107
11881	9.138	YBX1	4904	OVARIAN CANCER	167000
11885	9.138	TGFA	7039	BLADDER CANCER	109800
11894	9.136	MAP4K4	9448	OBESITY	601665
11895	9.135	XBP1	7494	BLOOD GROUP, Ss	111740
11897	9.134	HSPB1	3315	CHOANAL ATRESIA, POSTERIOR	608911
11905	9.132	MIR214	406996	KAWASAKI DISEASE	611775
11910	9.129	FN1	2335	SQUAMOUS CELL CARCINOMA, HEAD AND NECK	275355
11912	9.128	ZEB1	6935	PROSTATE CANCER	176807
11916	9.127	UCP1	7350	HYPERTENSION, ESSENTIAL	145500
11918	9.125	ATM	472	ICHTHYOSIS, LAMELLAR, AUTOSOMAL DOMINANT	146750
11923	9.124	BMP2	650	KAWASAKI DISEASE	611775
11924	9.124	GJA1	2697	STROKE, ISCHEMIC	601367
11925	9.124	MIR93	407050	BLADDER CANCER	109800
11931	9.123	PPIAP10	140913	OSTEOPOROSIS	166710
11934	9.12	MIR206	406989	PARKINSON DISEASE, LATE-ONSET	168600
11937	9.12	TFEB	7942	ALZHEIMER DISEASE 3	607822
11943	9.118	ITK	3702	BLADDER CANCER	109800
11957	9.112	MMP2	4313	MESOTHELIOMA, MALIGNANT	156240
11961	9.11	PADI4	23569	BLOOD GROUP, Ss	111740
11964	9.108	TNFAIP8L2	79626	ALZHEIMER DISEASE	104300
11974	9.104	MIR106B	406900	SCHIZOPHRENIA	181500
11977	9.104	IFNA1	3439	ICHTHYOSIS, LAMELLAR, AUTOSOMAL DOMINANT	146750
11978	9.103	IGFBP3	3486	OBESITY	601665
11986	9.1	PPIAP10	140913	HOMOCYSTEINEMIA	603174
11995	9.097	TBX2	6909	RETINOBLASTOMA	180200
11996	9.096	HIF1A	3091	ICHTHYOSIS, LAMELLAR, AUTOSOMAL DOMINANT	146750
11998	9.094	MMP7	4316	PANCREATIC CANCER	260350
12013	9.088	CCL20	6364	PANCREATIC CANCER	260350
12016	9.088	ESR1	2099	BLADDER CANCER	109800
12019	9.087	RAC1	5879	BREAST CANCER	114480
12020	9.087	SUPT20H	55578	CYSTIC FIBROSIS	219700
12036	9.082	SPP1	6696	SARCOIDOSIS, SUSCEPTIBILITY TO, 1	181000
12055	9.076	RAPGEF3	10411	BODY MASS INDEX QUANTITATIVE TRAIT LOCUS 20	618406
12059	9.072	JUN	3725	PULMONARY DISEASE, CHRONIC OBSTRUCTIVE	606963
12061	9.071	HK2	3099	BLADDER CANCER	109800
12062	9.07	HFE	3077	BODY MASS INDEX QUANTITATIVE TRAIT LOCUS 20	618406
12066	9.068	CIITA	4261	AUTOIMMUNE DISEASE	109100
12067	9.068	IL26	55801	SYSTEMIC LUPUS ERYTHEMATOSUS	152700
12070	9.067	PRRT2	112476	PROSTATE CANCER	176807
12076	9.065	MAPK14	1432	TYPE 2 DIABETES MELLITUS	125853
12084	9.063	TNFAIP8L2	79626	PROSTATE CANCER	176807
12089	9.059	ACP1	52	PARKINSON DISEASE, LATE-ONSET	168600
12091	9.059	CXCR2	3579	NASOPHARYNGEAL CARCINOMA	607107
12094	9.058	S100A8	6279	CHOANAL ATRESIA, POSTERIOR	608911
12103	9.057	TNFRSF10B	8795	ICHTHYOSIS, LAMELLAR, AUTOSOMAL DOMINANT	146750
12105	9.057	MAPT	4137	BODY MASS INDEX QUANTITATIVE TRAIT LOCUS 20	618406
12113	9.054	NANOG	79923	PANCREATIC CANCER	260350
12116	9.053	HIF1A	3091	BODY MASS INDEX QUANTITATIVE TRAIT LOCUS 20	618406
12123	9.052	MMP2	4313	KAWASAKI DISEASE	611775
12124	9.051	YBX1	4904	SQUAMOUS CELL CARCINOMA, HEAD AND NECK	275355
12126	9.051	LRP8	7804	ALZHEIMER DISEASE 3	607822
12127	9.051	AHR	196	TYPE 1 DIABETES MELLITUS	222100
12128	9.049	NME1	4830	BREAST CANCER	114480
12139	9.044	DFFB	1677	TYPE 1 DIABETES MELLITUS	222100
12153	9.039	CHRNA4	1137	MAJOR DEPRESSIVE DISORDER	608516
12156	9.036	SOX17	64321	PANCREATIC CANCER	260350
12157	9.036	GDF15	9518	CYSTIC FIBROSIS	219700
12160	9.036	LDLR	3949	BODY MASS INDEX QUANTITATIVE TRAIT LOCUS 20	618406
12162	9.034	CD44	960	NASOPHARYNGEAL CARCINOMA	607107
12170	9.033	PRNP	5621	AURAL ATRESIA, CONGENITAL	607842
12171	9.033	GSTP1	2950	BREAST CANCER	114480
12172	9.032	DUSP1	1843	CHOANAL ATRESIA, POSTERIOR	608911
12175	9.032	MMP9	4318	PARKINSON DISEASE, LATE-ONSET	168600
12184	9.029	CLDN1	9076	PULMONARY FIBROSIS, IDIOPATHIC	178500
12189	9.027	NOS1AP	9722	ALZHEIMER DISEASE 3	607822
12191	9.026	MIR155	406947	BREAST CANCER	114480
12203	9.024	MUC1	4582	BLADDER CANCER	109800
12208	9.019	CTAA1	1483	MELANOMA, CUTANEOUS MALIGNANT, SUSCEPTIBILITY TO, 1	155600
12209	9.018	THBS1	7057	PANCREATIC CANCER	260350
12210	9.018	PON1	5444	IMMUNE SUPPRESSION	146850
12219	9.015	ADAM9	8754	BREAST CANCER	114480
12229	9.01	PXN	5829	OVARIAN CANCER	167000
12235	9.007	DDB2	1643	BLADDER CANCER	109800
12237	9.007	CDKN2A	1029	BLADDER CANCER	109800
12238	9.007	SOAT1	6646	CYSTIC FIBROSIS	219700
12243	9.004	IL22	50616	CYSTIC FIBROSIS	219700
12250	9.002	BDNF	627	FRONTOTEMPORAL DEMENTIA	600274
12253	9.002	SLC2A4	6517	OBESITY	601665
12254	9.001	PPIAP10	140913	BLOOD GROUP, Ss	111740
12261	9	FGF9	2254	CHOANAL ATRESIA, POSTERIOR	608911
12271	8.996	IGFBP3	3486	ICHTHYOSIS, LAMELLAR, AUTOSOMAL DOMINANT	146750
12275	8.994	AMH	268	PANCREATIC CANCER	260350
12276	8.993	H3P16	644914	ICHTHYOSIS, LAMELLAR, AUTOSOMAL DOMINANT	146750
12282	8.992	TP73	7161	LEUKEMIA, ACUTE MYELOID	601626
12283	8.992	IFNG	3458	ALZHEIMER DISEASE 3	607822
12287	8.99	BPTF	2186	NASOPHARYNGEAL CARCINOMA	607107
12294	8.986	ATAT1	79969	PARKINSON DISEASE, LATE-ONSET	168600
12296	8.985	IGKV1-27	28935	BILIARY CIRRHOSIS, PRIMARY, 1	109720
12299	8.983	TSHR	7253	PHEOCHROMOCYTOMA	171300
12300	8.982	SATB2	23314	PANCREATIC CANCER	260350
12304	8.98	MIR205	406988	GASTRIC CANCER	613659
12306	8.98	TLR2	7097	NASOPHARYNGEAL CARCINOMA	607107
12309	8.979	FOSL1	8061	CHOANAL ATRESIA, POSTERIOR	608911
12310	8.978	RASSF1	11186	RETINOBLASTOMA	180200
12311	8.978	IL4	3565	PULMONARY DISEASE, CHRONIC OBSTRUCTIVE	606963
12318	8.976	MIR21	406991	TYPE 1 DIABETES MELLITUS	222100
12323	8.976	GREM1	26585	SYSTEMIC LUPUS ERYTHEMATOSUS	152700
12324	8.976	MIR146A	406938	PARKINSON DISEASE, LATE-ONSET	168600
12326	8.975	TMEM106B	54664	SUPRANUCLEAR PALSY, PROGRESSIVE, 1	601104
12331	8.974	MIR141	406933	LYMPHOMA, MUCOSA-ASSOCIATED LYMPHOID TYPE	137245
12332	8.974	MTOR	2475	CARONTE	604172
12333	8.974	CD82	3732	SQUAMOUS CELL CARCINOMA, HEAD AND NECK	275355
12340	8.972	HSPB1	3315	ICHTHYOSIS, LAMELLAR, AUTOSOMAL DOMINANT	146750
12345	8.971	SCLC1	7864	NEUROFIBROMATOSIS, TYPE I	162200
12350	8.969	MET	4233	RHEUMATOID ARTHRITIS	180300
12355	8.968	PTPN22	26191	FRONTOTEMPORAL DEMENTIA	600274
12359	8.967	ABCG2	9429	BREAST CANCER	114480
12361	8.967	EIF2AK2	5610	AUTOIMMUNE DISEASE	109100
12364	8.966	HSPA5	3309	PANCREATIC CANCER	260350
12369	8.965	SYK	6850	ICHTHYOSIS, LAMELLAR, AUTOSOMAL DOMINANT	146750
12378	8.961	SMARCA4	6597	GASTROINTESTINAL STROMAL TUMOR	606764
12388	8.958	RNF2	6045	SQUAMOUS CELL CARCINOMA, HEAD AND NECK	275355
12396	8.956	IGF1R	3480	PANCREATIC CANCER	260350
12397	8.955	AMH	268	AUTOIMMUNE DISEASE	109100
12400	8.954	MRC1	4360	BLADDER CANCER	109800
12404	8.949	USF1	7391	IMMUNE SUPPRESSION	146850
12406	8.948	MAPKAPK2	9261	CYSTIC FIBROSIS	219700
12411	8.946	PDCD1	5133	CYSTIC FIBROSIS	219700
12416	8.942	HT	140805	ICHTHYOSIS, LAMELLAR, AUTOSOMAL DOMINANT	146750
12421	8.939	MIR223	407008	AUTOIMMUNE DISEASE	109100
12425	8.937	ABCG2	9429	PROSTATE CANCER	176807
12434	8.931	TNFSF10	8743	RETINOBLASTOMA	180200
12435	8.931	TSC1	7248	VON HIPPEL-LINDAU SYNDROME	193300
12438	8.931	IL2	3558	SYSTEMIC LUPUS ERYTHEMATOSUS	152700
12441	8.929	MDK	4192	OVARIAN CANCER	167000
12450	8.926	PAQR3	152559	CHOANAL ATRESIA, POSTERIOR	608911
12460	8.922	ACE	1636	STROKE, ISCHEMIC	601367
12477	8.917	INS-IGF2	723961	BREAST CANCER	114480
12492	8.91	SMARCA4	6597	SQUAMOUS CELL CARCINOMA, HEAD AND NECK	275355
12493	8.91	HDAC1	3065	PULMONARY DISEASE, CHRONIC OBSTRUCTIVE	606963
12499	8.908	RB1	5925	BREAST CANCER	114480
12505	8.906	PIN1	5300	PROSTATE CANCER	176807
12510	8.901	CHRNA4	1137	SUPRANUCLEAR PALSY, PROGRESSIVE, 1	601104
12514	8.9	NOX4	50507	STROKE, ISCHEMIC	601367
12515	8.9	MIR34A	407040	PROSTATE CANCER	176807
12516	8.9	SLC30A8	169026	BODY MASS INDEX QUANTITATIVE TRAIT LOCUS 20	618406
12523	8.896	JAK2	3717	PULMONARY FIBROSIS, IDIOPATHIC	178500
12524	8.896	ANXA1	301	NASOPHARYNGEAL CARCINOMA	607107
12530	8.892	IRF5	3663	TYPE 1 DIABETES MELLITUS	222100
12543	8.882	MIR375	494324	ESOPHAGEAL CANCER	133239
12544	8.882	SCD	6319	ALZHEIMER DISEASE	104300
12545	8.882	GPBAR1	151306	CARONTE	604172
12551	8.88	CDX2	1045	BREAST CANCER	114480
12556	8.878	IAPP	3375	STROKE, ISCHEMIC	601367
12563	8.876	SERPINE1	5054	BODY MASS INDEX QUANTITATIVE TRAIT LOCUS 20	618406
12564	8.876	SYK	6850	SUPRANUCLEAR PALSY, PROGRESSIVE, 1	601104
12579	8.872	CA9	768	SQUAMOUS CELL CARCINOMA, HEAD AND NECK	275355
12585	8.87	CX3CR1	1524	ALZHEIMER DISEASE	104300
12587	8.87	MAPT	4137	AURAL ATRESIA, CONGENITAL	607842
12588	8.87	CR1	1378	MAJOR DEPRESSIVE DISORDER	608516
12593	8.868	PPIAP10	140913	TYPE 1 DIABETES MELLITUS	222100
12596	8.868	CAD	790	ALZHEIMER DISEASE	104300
12603	8.864	RAC1	5879	TYPE 2 DIABETES MELLITUS	125853
12604	8.864	MIR15B	406949	BODY MASS INDEX QUANTITATIVE TRAIT LOCUS 20	618406
12605	8.863	CAV1	857	ICHTHYOSIS, LAMELLAR, AUTOSOMAL DOMINANT	146750
12615	8.857	BCR	613	TUBEROUS SCLEROSIS 2	613254
12618	8.857	PSS	780904	FRONTOTEMPORAL DEMENTIA	600274
12631	8.851	AURKA	6790	LEUKEMIA, ACUTE MYELOID	601626
12638	8.849	PLTP	5360	BODY MASS INDEX QUANTITATIVE TRAIT LOCUS 20	618406
12639	8.848	SP1	6667	PROSTATE CANCER	176807
12643	8.847	CASP3	836	ALZHEIMER DISEASE	104300
12645	8.846	HK2	3099	PROSTATE CANCER	176807
12648	8.845	CTNNBL1	56259	ICHTHYOSIS, LAMELLAR, AUTOSOMAL DOMINANT	146750
12649	8.844	PIK3CB	5291	ICHTHYOSIS, LAMELLAR, AUTOSOMAL DOMINANT	146750
12654	8.84	PTPRD	5789	BREAST CANCER	114480
12662	8.838	MECP2	4204	ICHTHYOSIS, LAMELLAR, AUTOSOMAL DOMINANT	146750
12668	8.836	PTGS2	5743	BODY MASS INDEX QUANTITATIVE TRAIT LOCUS 20	618406
12673	8.834	SFTPA2	729238	SARCOIDOSIS, SUSCEPTIBILITY TO, 1	181000
12674	8.834	MIR21	406991	BLADDER CANCER	109800
12675	8.832	CD276	80381	AUTOIMMUNE DISEASE	109100
12676	8.831	SOD1	6647	AUTOIMMUNE DISEASE	109100
12679	8.83	ERVK-8	619465	SYSTEMIC LUPUS ERYTHEMATOSUS	152700
12685	8.828	EPCAM	4072	PANCREATIC CANCER	260350
12691	8.826	FN1	2335	ALZHEIMER DISEASE 3	607822
12692	8.826	VIM	7431	LEUKEMIA, ACUTE MYELOID	601626
12696	8.826	ANGPTL2	23452	PROSTATE CANCER	176807
12697	8.826	MIR15A	406948	ICHTHYOSIS, LAMELLAR, AUTOSOMAL DOMINANT	146750
12706	8.821	PLK1	5347	SQUAMOUS CELL CARCINOMA, HEAD AND NECK	275355
12720	8.817	CD274	29126	MELANOMA, UVEAL	155720
12721	8.817	PTK2B	2185	PANCREATIC CANCER	260350
12723	8.816	NRP1	8829	LUNG CANCER	211980
12730	8.813	BIN1	274	DOWN SYNDROME	190685
12731	8.813	INS-IGF2	723961	PANCREATIC CANCER	260350
12735	8.811	MSH2	4436	RETINOBLASTOMA	180200
12738	8.811	PADI4	23569	PULMONARY DISEASE, CHRONIC OBSTRUCTIVE	606963
12742	8.809	GRN	2896	ICHTHYOSIS, LAMELLAR, AUTOSOMAL DOMINANT	146750
12743	8.808	MIR186	406962	LEUKEMIA, ACUTE MYELOID	601626
12744	8.807	ABCG2	9429	ICHTHYOSIS, LAMELLAR, AUTOSOMAL DOMINANT	146750
12746	8.807	MICA	100507436	AUTOIMMUNE DISEASE	109100
12750	8.806	INS-IGF2	723961	MATURITY-ONSET DIABETES OF THE YOUNG, TYPE 3	600496
12751	8.806	MIR449A	554213	BREAST CANCER	114480
12753	8.805	MIR200C	406985	BREAST CANCER	114480
12755	8.804	IL18	3606	PARKINSON DISEASE, LATE-ONSET	168600
12756	8.804	H3P23	115482696	BREAST CANCER	114480
12758	8.804	ITGB2	3689	SYSTEMIC LUPUS ERYTHEMATOSUS	152700
12766	8.801	MIR335	442904	OVARIAN CANCER	167000
12770	8.797	CD276	80381	TYPE 1 DIABETES MELLITUS	222100
12771	8.795	DNMT1	1786	BLADDER CANCER	109800
12772	8.795	CLDN1	9076	MESOTHELIOMA, MALIGNANT	156240
12774	8.793	CTNNB1	1499	BREAST CANCER	114480
12781	8.791	RAF1	5894	CHOLANGITIS, PRIMARY SCLEROSING	613806
12782	8.791	CCR7	1236	AUTOIMMUNE DISEASE	109100
12784	8.79	ANGPTL4	51129	ICHTHYOSIS, LAMELLAR, AUTOSOMAL DOMINANT	146750
12790	8.786	DAPK1	1612	BREAST CANCER	114480
12795	8.785	CYP1A2	1544	MESOTHELIOMA, MALIGNANT	156240
12798	8.784	C9	735	MELANOMA, CUTANEOUS MALIGNANT, SUSCEPTIBILITY TO, 1	155600
12799	8.783	ALK	238	RETINOBLASTOMA	180200
12805	8.782	SEMA3A	10371	SYSTEMIC LUPUS ERYTHEMATOSUS	152700
12809	8.779	ICAM1	3383	NASOPHARYNGEAL CARCINOMA	607107
12810	8.779	SOX9	6662	NASOPHARYNGEAL CARCINOMA	607107
12817	8.777	IGF2	3481	GASTRIC CANCER	613659
12818	8.777	NOS3	4846	PARKINSON DISEASE, LATE-ONSET	168600
12822	8.776	SUCLA2	8803	DISORGANIZATION, MOUSE, HOMOLOG OF	223200
12823	8.775	RPS6KB1	6198	TYPE 2 DIABETES MELLITUS	125853
12832	8.772	KDR	3791	PROSTATE CANCER	176807
12833	8.772	HDAC9	9734	BREAST CANCER	114480
12835	8.771	TF	7018	AUTOIMMUNE DISEASE	109100
12839	8.77	PTPN11	5781	NASOPHARYNGEAL CARCINOMA	607107
12844	8.768	HDAC9	9734	ALZHEIMER DISEASE 3	607822
12852	8.762	MUC1	4582	ICHTHYOSIS, LAMELLAR, AUTOSOMAL DOMINANT	146750
12855	8.762	HNF4A	3172	LUNG CANCER	211980
12861	8.76	NLRP3	114548	PARKINSON DISEASE, LATE-ONSET	168600
12862	8.76	ADAR	103	PARKINSON DISEASE, LATE-ONSET	168600
12878	8.753	ASAH1	427	NASOPHARYNGEAL CARCINOMA	607107
12880	8.753	MIR200C	406985	NASOPHARYNGEAL CARCINOMA	607107
12883	8.753	MLH1	4292	BREAST CANCER	114480
12891	8.748	TNF	7124	DOWN SYNDROME	190685
12894	8.746	NFE2L2	4780	TYPE 1 DIABETES MELLITUS	222100
12897	8.746	TNF	7124	PANCREATIC CANCER	260350
12899	8.746	PIM1	5292	PANCREATIC CANCER	260350
12902	8.745	SPINK1	6690	BREAST CANCER	114480
12908	8.744	SAA1	6288	CYSTIC FIBROSIS	219700
12917	8.74	SLC2A4	6517	PROSTATE CANCER	176807
12919	8.738	ESR2	2100	ICHTHYOSIS, LAMELLAR, AUTOSOMAL DOMINANT	146750
12921	8.738	GPX3	2878	BODY MASS INDEX QUANTITATIVE TRAIT LOCUS 20	618406
12922	8.737	TRIM28	10155	NASOPHARYNGEAL CARCINOMA	607107
12923	8.737	EGR1	1958	OVARIAN CANCER	167000
12930	8.73	MIR223	407008	PROSTATE CANCER	176807
12931	8.73	S100A1	6271	MUSCULAR DYSTROPHY, DUCHENNE TYPE	310200
12933	8.729	LCN2	3934	ICHTHYOSIS, LAMELLAR, AUTOSOMAL DOMINANT	146750
12935	8.729	HOXA11-AS	221883	PULMONARY FIBROSIS, IDIOPATHIC	178500
12938	8.729	STAT3	6774	MYELOMA, MULTIPLE	254500
12939	8.729	GOLPH3	64083	CONTRACTURAL ARACHNODACTYLY, CONGENITAL	121050
12943	8.728	GAS6	2621	STROKE, ISCHEMIC	601367
12950	8.724	MIR210	406992	NASOPHARYNGEAL CARCINOMA	607107
12953	8.724	IRS2	8660	ALZHEIMER DISEASE 3	607822
12957	8.723	FAS	355	LEUKEMIA, ACUTE MYELOID	601626
12959	8.722	JUND	3727	ICHTHYOSIS, LAMELLAR, AUTOSOMAL DOMINANT	146750
12965	8.719	SERPINE1	5054	MESOTHELIOMA, MALIGNANT	156240
12983	8.712	MIR34A	407040	CHOANAL ATRESIA, POSTERIOR	608911

## Sheet: Cancer5
Rank	Score	Gene-Name	Gene-ID	Disease-Name	Disease-ID
225	19.096	IL17A	3605	BILIARY CIRRHOSIS, PRIMARY, 1	109720
253	18.88	CXCL1	2919	CYSTIC FIBROSIS	219700
356	18.119	MYLIP	29116	PANCREATIC CANCER	260350
379	17.977	ADAM17	6868	PANCREATIC CANCER	260350
427	17.662	SRC	6714	PANCREATIC CANCER	260350
477	17.42	MIR146A	406938	PANCREATIC CANCER	260350
522	17.173	HDAC9	9734	PANCREATIC CANCER	260350
600	16.852	CD274	29126	PANCREATIC CANCER	260350
621	16.777	BCL2	596	CARONTE	604172
705	16.414	NR4A1	3164	NASOPHARYNGEAL CARCINOMA	607107
708	16.406	BRAF	673	PROSTATE CANCER	176807
716	16.38	PDCD1	5133	PANCREATIC CANCER	260350
747	16.305	ABCG2	9429	PANCREATIC CANCER	260350
752	16.297	MMP2	4313	NASOPHARYNGEAL CARCINOMA	607107
754	16.282	CCL2	6347	CYSTIC FIBROSIS	219700
850	15.999	MLH1	4292	BLADDER CANCER	109800
856	15.969	BRAF	673	PANCREATIC CANCER	260350
860	15.956	MYLIP	29116	NASOPHARYNGEAL CARCINOMA	607107
872	15.931	LOXL2	4017	NASOPHARYNGEAL CARCINOMA	607107
909	15.835	TLR4	7099	AUTOIMMUNE DISEASE	109100
931	15.759	PTEN	5728	PANCREATIC CANCER	260350
954	15.681	DNMT1	1786	PANCREATIC CANCER	260350
970	15.643	TLR4	7099	BILIARY CIRRHOSIS, PRIMARY, 1	109720
1007	15.526	H3P16	644914	BREAST CANCER	114480
1027	15.456	NQO1	1728	PANCREATIC CANCER	260350
1035	15.433	TYMS	7298	OVARIAN CANCER	167000
1054	15.386	MAP2K7	5609	PANCREATIC CANCER	260350
1066	15.357	YAP1	10413	BREAST CANCER	114480
1082	15.326	KRAS	3845	PROSTATE CANCER	176807
1108	15.268	MIR22	407004	NASOPHARYNGEAL CARCINOMA	607107
1151	15.178	MIR21	406991	BLADDER CANCER	109800
1176	15.122	MTLN	205251	RETINOBLASTOMA	180200
1229	15.018	PLAUR	5329	PANCREATIC CANCER	260350
1246	14.984	TFAP2A	7020	NASOPHARYNGEAL CARCINOMA	607107
1333	14.802	MMP9	4318	PANCREATIC CANCER	260350
1335	14.794	ERCC1	2067	BLADDER CANCER	109800
1338	14.791	RUNX1	861	PROSTATE CANCER	176807
1341	14.788	BCL2	596	LEUKEMIA, ACUTE MYELOID	601626
1379	14.692	NFE2L2	4780	PANCREATIC CANCER	260350
1433	14.6	FGFR1	2260	BLADDER CANCER	109800
1456	14.558	IGF1	3479	PANCREATIC CANCER	260350
1464	14.539	E2F1	1869	SQUAMOUS CELL CARCINOMA, HEAD AND NECK	275355
1470	14.534	HMGA2	8091	PANCREATIC CANCER	260350
1495	14.47	GDF15	9518	BLADDER CANCER	109800
1496	14.468	YAP1	10413	NASOPHARYNGEAL CARCINOMA	607107
1552	14.351	H3P10	115482713	SQUAMOUS CELL CARCINOMA, HEAD AND NECK	275355
1564	14.319	CCND1	595	BLADDER CANCER	109800
1570	14.303	GLI1	2735	OVARIAN CANCER	167000
1584	14.269	CAV1	857	PANCREATIC CANCER	260350
1589	14.263	MACC1	346389	NASOPHARYNGEAL CARCINOMA	607107
1597	14.243	NR0B2	8431	BODY MASS INDEX QUANTITATIVE TRAIT LOCUS 20	618406
1622	14.199	TLR4	7099	PULMONARY DISEASE, CHRONIC OBSTRUCTIVE	606963
1633	14.184	MRC1	4360	OVARIAN CANCER	167000
1640	14.171	SDC1	6382	MELANOMA, CUTANEOUS MALIGNANT, SUSCEPTIBILITY TO, 1	155600
1643	14.17	S100A8	6279	PANCREATIC CANCER	260350
1644	14.168	CDKN2A	1029	BLADDER CANCER	109800
1663	14.126	ANP32B	10541	BILIARY CIRRHOSIS, PRIMARY, 1	109720
1683	14.093	PDGFRB	5159	PULMONARY FIBROSIS, IDIOPATHIC	178500
1727	14.001	PTK2	5747	PANCREATIC CANCER	260350
1735	13.99	MCL1	4170	NASOPHARYNGEAL CARCINOMA	607107
1785	13.916	PTP4A3	11156	PANCREATIC CANCER	260350
1804	13.884	CD274	29126	RETINOBLASTOMA	180200
1820	13.858	IGFBP1	3484	BODY MASS INDEX QUANTITATIVE TRAIT LOCUS 20	618406
1855	13.793	EREG	2069	SQUAMOUS CELL CARCINOMA, HEAD AND NECK	275355
1870	13.761	IFNG	3458	SARCOIDOSIS, SUSCEPTIBILITY TO, 1	181000
1917	13.691	CTNNB1	1499	PANCREATIC CANCER	260350
1932	13.658	STAT1	6772	AUTOIMMUNE DISEASE	109100
1941	13.643	NRP1	8829	CHOANAL ATRESIA, POSTERIOR	608911
1967	13.604	MIR148A	406940	BILIARY CIRRHOSIS, PRIMARY, 1	109720
1968	13.603	HIF1A	3091	PULMONARY DISEASE, CHRONIC OBSTRUCTIVE	606963
1980	13.59	PRKDC	5591	BLADDER CANCER	109800
2002	13.558	IFITM3	10410	BILIARY CIRRHOSIS, PRIMARY, 1	109720
2004	13.552	MAP2K4	6416	CYSTIC FIBROSIS	219700
2019	13.53	TP73	7161	SQUAMOUS CELL CARCINOMA, HEAD AND NECK	275355
2028	13.512	PPARGC1A	10891	TYPE 2 DIABETES MELLITUS	125853
2046	13.497	MAPK1	5594	PANCREATIC CANCER	260350
2074	13.446	PIK3CG	5294	NASOPHARYNGEAL CARCINOMA	607107
2080	13.437	SETD2	29072	RETINOBLASTOMA	180200
2123	13.363	FHIT	2272	BREAST CANCER	114480
2125	13.36	AKT2	208	PANCREATIC CANCER	260350
2127	13.356	EZH2	2146	NASOPHARYNGEAL CARCINOMA	607107
2167	13.298	H3P23	115482696	SQUAMOUS CELL CARCINOMA, HEAD AND NECK	275355
2184	13.281	SOCS3	9021	AUTOIMMUNE DISEASE	109100
2186	13.278	MAP2K7	5609	BLADDER CANCER	109800
2214	13.255	RB1	5925	OVARIAN CANCER	167000
2232	13.237	WWTR1	25937	PULMONARY DISEASE, CHRONIC OBSTRUCTIVE	606963
2233	13.236	NME1	4830	SQUAMOUS CELL CARCINOMA, HEAD AND NECK	275355
2235	13.233	MIR122	406906	OVARIAN CANCER	167000
2265	13.196	MMP9	4318	NASOPHARYNGEAL CARCINOMA	607107
2273	13.188	PIK3CA	5290	OVARIAN CANCER	167000
2309	13.152	STK11	6794	OVARIAN CANCER	167000
2320	13.135	JAK2	3717	OBESITY	601665
2328	13.126	MSH2	4436	MELANOMA, CUTANEOUS MALIGNANT, SUSCEPTIBILITY TO, 1	155600
2341	13.102	EPHB2	2048	PANCREATIC CANCER	260350
2356	13.078	BCL2	596	PROSTATE CANCER	176807
2379	13.055	SERPINE1	5054	BODY MASS INDEX QUANTITATIVE TRAIT LOCUS 20	618406
2445	12.97	CCL5	6352	BILIARY CIRRHOSIS, PRIMARY, 1	109720
2458	12.95	MIR135B	442891	NASOPHARYNGEAL CARCINOMA	607107
2505	12.889	BRCA2	675	BLADDER CANCER	109800
2512	12.878	NBN	4683	BLADDER CANCER	109800
2522	12.865	FGFR1	2260	BREAST CANCER	114480
2528	12.853	AXL	558	PANCREATIC CANCER	260350
2538	12.838	HDAC1	3065	BREAST CANCER	114480
2552	12.824	BRCA1	672	PROSTATE CANCER	176807
2584	12.795	LGALS3	3958	BLADDER CANCER	109800
2610	12.762	TGFA	7039	BLADDER CANCER	109800
2626	12.743	MRC1	4360	BLADDER CANCER	109800
2681	12.677	MET	4233	BREAST CANCER	114480
2685	12.674	PTP4A3	11156	CHOANAL ATRESIA, POSTERIOR	608911
2689	12.671	MIR27A	407018	NASOPHARYNGEAL CARCINOMA	607107
2717	12.638	IL17A	3605	CYSTIC FIBROSIS	219700
2724	12.626	KAT2B	8850	OVARIAN CANCER	167000
2750	12.592	DLEC1	9940	MELANOMA, CUTANEOUS MALIGNANT, SUSCEPTIBILITY TO, 1	155600
2757	12.586	IL18	3606	CYSTIC FIBROSIS	219700
2758	12.584	MIR214	406996	PANCREATIC CANCER	260350
2801	12.525	UCA1	652995	RETINOBLASTOMA	180200
2817	12.493	PTCH1	5727	PANCREATIC CANCER	260350
2853	12.464	ABCB1	5243	PANCREATIC CANCER	260350
2857	12.46	MGMT	4255	SQUAMOUS CELL CARCINOMA, HEAD AND NECK	275355
2864	12.456	STAT5A	6776	CARONTE	604172
2890	12.419	PPARA	5465	BODY MASS INDEX QUANTITATIVE TRAIT LOCUS 20	618406
2912	12.389	JUN	3725	BILIARY CIRRHOSIS, PRIMARY, 1	109720
2922	12.373	SP1	6667	CHOANAL ATRESIA, POSTERIOR	608911
2936	12.354	NR1H4	9971	PROSTATE CANCER	176807
2937	12.352	NTN1	9423	CYSTIC FIBROSIS	219700
2951	12.337	MAPK1	5594	OBESITY	601665
2952	12.337	HMGA1	3159	OVARIAN CANCER	167000
2957	12.327	FLT1	2321	GASTROINTESTINAL STROMAL TUMOR	606764
2973	12.308	HIF1A	3091	PANCREATIC CANCER	260350
2976	12.306	VIM	7431	PANCREATIC CANCER	260350
3010	12.263	AURKA	6790	PROSTATE CANCER	176807
3017	12.252	SIRT3	23410	NASOPHARYNGEAL CARCINOMA	607107
3032	12.242	SOCS1	8651	AUTOIMMUNE DISEASE	109100
3037	12.234	SIRT1	23411	PULMONARY DISEASE, CHRONIC OBSTRUCTIVE	606963
3038	12.234	MYC	4609	BREAST CANCER	114480
3040	12.233	HMGA2	8091	OVARIAN CANCER	167000
3042	12.231	LEP	3952	AUTOIMMUNE DISEASE	109100
3048	12.224	LEF1	51176	PANCREATIC CANCER	260350
3051	12.222	MIR126	406913	OVARIAN CANCER	167000
3052	12.222	EGF	1950	BLADDER CANCER	109800
3097	12.174	MRC1	4360	PANCREATIC CANCER	260350
3098	12.173	STK11	6794	NASOPHARYNGEAL CARCINOMA	607107
3107	12.162	NTRK1	4914	SQUAMOUS CELL CARCINOMA, HEAD AND NECK	275355
3129	12.136	MET	4233	CARONTE	604172
3138	12.125	KIT	3815	RHEUMATOID ARTHRITIS	180300
3159	12.098	TLR2	7097	MELANOMA, UVEAL	155720
3186	12.068	SERPINB5	5268	NASOPHARYNGEAL CARCINOMA	607107
3188	12.065	SIRT1	23411	NASOPHARYNGEAL CARCINOMA	607107
3200	12.059	MIR206	406989	RETINOBLASTOMA	180200
3208	12.053	LILRB1	10859	PROSTATE CANCER	176807
3210	12.048	CTNNB1	1499	BLADDER CANCER	109800
3227	12.022	MIR31	407035	BLADDER CANCER	109800
3245	11.992	TNFRSF10B	8795	AUTOIMMUNE DISEASE	109100
3262	11.977	NR1I2	8856	BODY MASS INDEX QUANTITATIVE TRAIT LOCUS 20	618406
3264	11.973	ING4	51147	PULMONARY DISEASE, CHRONIC OBSTRUCTIVE	606963
3280	11.954	TNF	7124	PANCREATIC CANCER	260350
3291	11.939	IL27	246778	PULMONARY DISEASE, CHRONIC OBSTRUCTIVE	606963
3292	11.939	WWTR1	25937	CHOANAL ATRESIA, POSTERIOR	608911
3306	11.924	MLH1	4292	ESOPHAGEAL CANCER	133239
3307	11.923	PRRT2	112476	PULMONARY DISEASE, CHRONIC OBSTRUCTIVE	606963
3312	11.917	NFE2L2	4780	PULMONARY DISEASE, CHRONIC OBSTRUCTIVE	606963
3321	11.91	PLAU	5328	NASOPHARYNGEAL CARCINOMA	607107
3322	11.908	VEGFA	7422	MELANOMA, UVEAL	155720
3338	11.896	CASC2	255082	NASOPHARYNGEAL CARCINOMA	607107
3348	11.886	PROM1	8842	BREAST CANCER	114480
3352	11.881	KRAS	3845	SQUAMOUS CELL CARCINOMA, HEAD AND NECK	275355
3354	11.88	FOXO1	2308	BODY MASS INDEX QUANTITATIVE TRAIT LOCUS 20	618406
3364	11.869	HMGA1	3159	BREAST CANCER	114480
3375	11.861	YAP1	10413	OVARIAN CANCER	167000
3379	11.857	H3P10	115482713	RETINOBLASTOMA	180200
3385	11.849	S100P	6286	NASOPHARYNGEAL CARCINOMA	607107
3392	11.838	AURKA	6790	BREAST CANCER	114480
3418	11.812	KIT	3815	PANCREATIC CANCER	260350
3432	11.796	SLC2A1	6513	PULMONARY DISEASE, CHRONIC OBSTRUCTIVE	606963
3448	11.777	CTNNB1	1499	PROSTATE CANCER	176807
3457	11.769	MMP7	4316	PANCREATIC CANCER	260350
3462	11.761	AXL	558	NASOPHARYNGEAL CARCINOMA	607107
3465	11.757	CD28	940	BILIARY CIRRHOSIS, PRIMARY, 1	109720
3480	11.738	HDGF	3068	MELANOMA, UVEAL	155720
3486	11.734	IL6	3569	PANCREATIC CANCER	260350
3492	11.727	THBS1	7057	PULMONARY DISEASE, CHRONIC OBSTRUCTIVE	606963
3515	11.703	IL10	3586	SARCOIDOSIS, SUSCEPTIBILITY TO, 1	181000
3517	11.699	KLF4	9314	PANCREATIC CANCER	260350
3519	11.698	NOTCH2	4853	BLADDER CANCER	109800
3537	11.686	MAP2K1	5604	SQUAMOUS CELL CARCINOMA, HEAD AND NECK	275355
3540	11.684	MARCHF8	220972	BLADDER CANCER	109800
3543	11.681	PTHLH	5744	PANCREATIC CANCER	260350
3606	11.628	IL27	246778	SARCOIDOSIS, SUSCEPTIBILITY TO, 1	181000
3622	11.61	XRCC1	7515	BLADDER CANCER	109800
3645	11.586	MIR200B	406984	CONTRACTURAL ARACHNODACTYLY, CONGENITAL	121050
3649	11.58	ZEB1	6935	BREAST CANCER	114480
3659	11.569	PDGFRB	5159	PROSTATE CANCER	176807
3694	11.535	CCN2	1490	PANCREATIC CANCER	260350
3719	11.511	RICTOR	253260	MELANOMA, UVEAL	155720
3725	11.506	IFNG	3458	CYSTIC FIBROSIS	219700
3727	11.503	SETD2	29072	BODY MASS INDEX QUANTITATIVE TRAIT LOCUS 20	618406
3730	11.501	CD274	29126	LEUKEMIA, ACUTE MYELOID	601626
3757	11.478	STIM1	6786	PANCREATIC CANCER	260350
3762	11.469	TLR2	7097	NASOPHARYNGEAL CARCINOMA	607107
3764	11.468	FOXM1	2305	SQUAMOUS CELL CARCINOMA, HEAD AND NECK	275355
3773	11.462	MALAT1	378938	ESOPHAGEAL CANCER	133239
3774	11.462	SOAT1	6646	CARONTE	604172
3781	11.453	CDKN1A	1026	RETINOBLASTOMA	180200
3802	11.426	PIK3CB	5291	BREAST CANCER	114480
3814	11.418	RAC1	5879	PANCREATIC CANCER	260350
3819	11.416	SERPINE1	5054	BREAST CANCER	114480
3834	11.405	DLEC1	9940	OVARIAN CANCER	167000
3858	11.386	MAPK1	5594	PROSTATE CANCER	176807
3860	11.385	PTGES	9536	NASOPHARYNGEAL CARCINOMA	607107
3875	11.374	MAPK8	5599	CARONTE	604172
3883	11.37	GC	2638	WILMS TUMOR 1	194070
3885	11.369	CCL2	6347	OVARIAN CANCER	167000
3887	11.366	CHEK2	11200	BLADDER CANCER	109800
3907	11.357	IRS2	8660	OBESITY	601665
3967	11.303	KIT	3815	MELANOMA, CUTANEOUS MALIGNANT, SUSCEPTIBILITY TO, 1	155600
3973	11.296	UCHL1	7345	PULMONARY FIBROSIS, IDIOPATHIC	178500
3987	11.281	RET	5979	GASTROINTESTINAL STROMAL TUMOR	606764
4000	11.268	JAK2	3717	NASOPHARYNGEAL CARCINOMA	607107
4008	11.264	UTS2R	2837	PANCREATIC CANCER	260350
4011	11.26	FGFR4	2264	BREAST CANCER	114480
4017	11.257	PTEN	5728	OBESITY	601665
4019	11.256	BSG	682	BREAST CANCER	114480
4023	11.252	KDR	3791	PANCREATIC CANCER	260350
4027	11.249	PRMT5	10419	CHOANAL ATRESIA, POSTERIOR	608911
4031	11.245	CCL5	6352	PULMONARY DISEASE, CHRONIC OBSTRUCTIVE	606963
4032	11.243	WWTR1	25937	OVARIAN CANCER	167000
4054	11.233	MTDH	92140	PROSTATE CANCER	176807
4079	11.209	ERBB2	2064	BLADDER CANCER	109800
4083	11.207	MIR25	407014	BLADDER CANCER	109800
4103	11.188	THBS1	7057	SQUAMOUS CELL CARCINOMA, HEAD AND NECK	275355
4118	11.18	RACK1	10399	PANCREATIC CANCER	260350
4120	11.179	APEX1	328	SQUAMOUS CELL CARCINOMA, HEAD AND NECK	275355
4141	11.159	LGALS3	3958	NASOPHARYNGEAL CARCINOMA	607107
4147	11.151	FHIT	2272	MELANOMA, UVEAL	155720
4151	11.149	NFE2L2	4780	PROSTATE CANCER	176807
4170	11.128	EPHA2	1969	OVARIAN CANCER	167000
4172	11.126	PDPK1	5170	PANCREATIC CANCER	260350
4178	11.118	MIR182	406958	CERVICAL CANCER	603956
4182	11.113	FOSL1	8061	NASOPHARYNGEAL CARCINOMA	607107
4184	11.109	JUN	3725	BREAST CANCER	114480
4196	11.098	MIR182	406958	PULMONARY DISEASE, CHRONIC OBSTRUCTIVE	606963
4212	11.084	MCL1	4170	BREAST CANCER	114480
4231	11.069	KIFC1	3833	BREAST CANCER	114480
4233	11.069	PIK3CD	5293	OBESITY	601665
4247	11.06	PDCD1	5133	BREAST CANCER	114480
4257	11.051	MARCHF8	220972	ESOPHAGEAL CANCER	133239
4269	11.04	PAX6	5080	BLADDER CANCER	109800
4274	11.037	PPARA	5465	PANCREATIC CANCER	260350
4277	11.035	ITK	3702	PULMONARY DISEASE, CHRONIC OBSTRUCTIVE	606963
4285	11.027	PTPN1	5770	OBESITY	601665
4328	10.996	DCC	1630	MELANOMA, UVEAL	155720
4330	10.996	SPP1	6696	OVARIAN CANCER	167000
4351	10.979	KLF4	9314	PULMONARY DISEASE, CHRONIC OBSTRUCTIVE	606963
4382	10.951	TWIST1	7291	OVARIAN CANCER	167000
4386	10.946	KAT2B	8850	BLADDER CANCER	109800
4394	10.942	PTGS2	5743	CYSTIC FIBROSIS	219700
4405	10.934	PLAUR	5329	NASOPHARYNGEAL CARCINOMA	607107
4406	10.931	MAGI1	9223	GASTROINTESTINAL STROMAL TUMOR	606764
4422	10.919	UHRF1	29128	LEUKEMIA, ACUTE MYELOID	601626
4426	10.917	VDR	7421	PROSTATE CANCER	176807
4431	10.912	KRAS	3845	GASTROINTESTINAL STROMAL TUMOR	606764
4441	10.902	GC	2638	TYPE 2 DIABETES MELLITUS	125853
4445	10.9	CREB1	1385	BLADDER CANCER	109800
4447	10.899	CYLD	1540	AUTOIMMUNE DISEASE	109100
4453	10.896	SRC	6714	BLADDER CANCER	109800
4455	10.892	WWOX	51741	AUTOIMMUNE DISEASE	109100
4457	10.891	ABCG2	9429	BLADDER CANCER	109800
4461	10.889	UTS2R	2837	BLADDER CANCER	109800
4469	10.883	PDCD4	27250	NASOPHARYNGEAL CARCINOMA	607107
4472	10.88	LATS1	9113	OVARIAN CANCER	167000
4516	10.841	BSG	682	PANCREATIC CANCER	260350
4532	10.825	PTK2B	2185	PANCREATIC CANCER	260350
4534	10.824	FRZB	2487	PANCREATIC CANCER	260350
4535	10.823	KLF4	9314	SQUAMOUS CELL CARCINOMA, HEAD AND NECK	275355
4538	10.821	KDR	3791	SQUAMOUS CELL CARCINOMA, HEAD AND NECK	275355
4544	10.817	TRAF6	7189	AUTOIMMUNE DISEASE	109100
4550	10.81	MIR25	407014	NASOPHARYNGEAL CARCINOMA	607107
4563	10.798	CDH13	1012	NASOPHARYNGEAL CARCINOMA	607107
4577	10.786	VCAN	1462	NASOPHARYNGEAL CARCINOMA	607107
4592	10.773	ABCB1	5243	BREAST CANCER	114480
4594	10.772	PTGES	9536	LEUKEMIA, CHRONIC MYELOID	608232
4599	10.768	MMP13	4322	PANCREATIC CANCER	260350
4600	10.765	GPC3	2719	PANCREATIC CANCER	260350
4601	10.765	PDGFRB	5159	PULMONARY DISEASE, CHRONIC OBSTRUCTIVE	606963
4609	10.76	MAPK8	5599	PANCREATIC CANCER	260350
4610	10.76	S100P	6286	BLADDER CANCER	109800
4613	10.759	HSPA5	3309	BREAST CANCER	114480
4625	10.749	HDAC3	8841	PANCREATIC CANCER	260350
4626	10.748	WT1	7490	LEUKEMIA, ACUTE MYELOID	601626
4654	10.723	RASSF1	11186	NASOPHARYNGEAL CARCINOMA	607107
4655	10.722	SP1	6667	SQUAMOUS CELL CARCINOMA, HEAD AND NECK	275355
4658	10.719	YAP1	10413	RETINOBLASTOMA	180200
4661	10.716	MAPK8	5599	PROSTATE CANCER	176807
4715	10.669	MLH1	4292	PROSTATE CANCER	176807
4730	10.659	PLAGL2	5326	PULMONARY DISEASE, CHRONIC OBSTRUCTIVE	606963
4741	10.648	VIM	7431	BLADDER CANCER	109800
4747	10.644	ADIPOQ	9370	TYPE 2 DIABETES MELLITUS	125853
4751	10.641	H3P10	115482713	PANCREATIC CANCER	260350
4754	10.639	KEAP1	9817	PULMONARY DISEASE, CHRONIC OBSTRUCTIVE	606963
4757	10.638	KRAS	3845	BLADDER CANCER	109800
4767	10.63	SOCS3	9021	OBESITY	601665
4772	10.629	PRKAA1	5562	OBESITY	601665
4782	10.621	HNF4A	3172	CARONTE	604172
4794	10.611	ANO1	55107	MELANOMA, CUTANEOUS MALIGNANT, SUSCEPTIBILITY TO, 1	155600
4797	10.606	FASLG	356	PULMONARY DISEASE, CHRONIC OBSTRUCTIVE	606963
4800	10.604	SPP1	6696	PANCREATIC CANCER	260350
4805	10.601	HMOX1	3162	NASOPHARYNGEAL CARCINOMA	607107
4814	10.597	DCC	1630	MELANOMA, CUTANEOUS MALIGNANT, SUSCEPTIBILITY TO, 1	155600
4829	10.584	GHET1	102723099	PANCREATIC CANCER	260350
4834	10.579	UCA1	652995	MESOTHELIOMA, MALIGNANT	156240
4835	10.578	HTC2	3342	PANCREATIC CANCER	260350
4887	10.546	MAPK1	5594	BLADDER CANCER	109800
4902	10.532	VEGFA	7422	OBESITY	601665
4908	10.528	NDRG1	10397	SQUAMOUS CELL CARCINOMA, HEAD AND NECK	275355
4926	10.513	MSH2	4436	CYSTIC FIBROSIS	219700
4940	10.503	MIR21	406991	LEUKEMIA, ACUTE MYELOID	601626
4947	10.497	SFRP1	6422	PANCREATIC CANCER	260350
4968	10.484	PHLPP1	23239	RETINOBLASTOMA	180200
4970	10.483	H19	283120	BLADDER CANCER	109800
5021	10.453	TGFB1	7040	LEUKEMIA, ACUTE MYELOID	601626
5032	10.445	ICAM1	3383	PULMONARY DISEASE, CHRONIC OBSTRUCTIVE	606963
5036	10.441	TNFRSF1A	7132	AUTOIMMUNE DISEASE	109100
5044	10.437	SOX2	6657	OVARIAN CANCER	167000
5049	10.434	ETS1	2113	BREAST CANCER	114480
5051	10.434	CLDN7	1366	PANCREATIC CANCER	260350
5058	10.428	C3	718	OBESITY	601665
5079	10.408	BAP1	8314	MELANOMA, UVEAL	155720
5094	10.397	FTO	79068	OBESITY	601665
5101	10.395	AREG	374	PANCREATIC CANCER	260350
5107	10.391	PPARG	5468	SQUAMOUS CELL CARCINOMA, HEAD AND NECK	275355
5110	10.388	PRKDC	5591	OVARIAN CANCER	167000
5135	10.37	MIR221	407006	MYELOMA, MULTIPLE	254500
5172	10.345	MUC5AC	4586	NASOPHARYNGEAL CARCINOMA	607107
5173	10.345	EPHA3	2042	BREAST CANCER	114480
5180	10.342	CXCL1	2919	PANCREATIC CANCER	260350
5191	10.329	MAP2K7	5609	PROSTATE CANCER	176807
5203	10.319	IL6	3569	PULMONARY DISEASE, CHRONIC OBSTRUCTIVE	606963
5208	10.317	SOX2	6657	PULMONARY DISEASE, CHRONIC OBSTRUCTIVE	606963
5210	10.316	CXCR1	3577	PANCREATIC CANCER	260350
5227	10.306	S100P	6286	PROSTATE CANCER	176807
5235	10.3	PRAME	23532	NASOPHARYNGEAL CARCINOMA	607107
5239	10.299	JUN	3725	CARONTE	604172
5257	10.289	LRP1	4035	BODY MASS INDEX QUANTITATIVE TRAIT LOCUS 20	618406
5259	10.287	EPHA3	2042	NASOPHARYNGEAL CARCINOMA	607107
5261	10.287	H3P16	644914	BODY MASS INDEX QUANTITATIVE TRAIT LOCUS 20	618406
5263	10.286	BRCA1	672	BLADDER CANCER	109800
5275	10.279	RASSF1	11186	PANCREATIC CANCER	260350
5292	10.269	CYP2E1	1571	TYPE 2 DIABETES MELLITUS	125853
5299	10.264	IGF2	3481	PROSTATE CANCER	176807
5309	10.256	BCL2L1	598	PULMONARY DISEASE, CHRONIC OBSTRUCTIVE	606963
5312	10.252	PTPN11	5781	BILIARY CIRRHOSIS, PRIMARY, 1	109720
5321	10.246	MIR30A	407029	BREAST CANCER	114480
5331	10.239	ERCC1	2067	SQUAMOUS CELL CARCINOMA, HEAD AND NECK	275355
5366	10.216	MUC5AC	4586	OVARIAN CANCER	167000
5369	10.214	YBX1	4904	BLADDER CANCER	109800
5370	10.214	MALAT1	378938	NASOPHARYNGEAL CARCINOMA	607107
5376	10.212	MIR23A	407010	BREAST CANCER	114480
5388	10.201	IL17A	3605	PULMONARY DISEASE, CHRONIC OBSTRUCTIVE	606963
5394	10.2	H19	283120	TYPE 2 DIABETES MELLITUS	125853
5397	10.199	YAP1	10413	SQUAMOUS CELL CARCINOMA, HEAD AND NECK	275355
5399	10.199	CD40LG	959	AUTOIMMUNE DISEASE	109100
5400	10.198	CCR5	1234	NASOPHARYNGEAL CARCINOMA	607107
5412	10.19	FN1	2335	PANCREATIC CANCER	260350
5414	10.188	PRKAA1	5562	TYPE 2 DIABETES MELLITUS	125853
5423	10.182	H19	283120	PULMONARY DISEASE, CHRONIC OBSTRUCTIVE	606963
5432	10.175	CXADR	1525	MELANOMA, CUTANEOUS MALIGNANT, SUSCEPTIBILITY TO, 1	155600
5434	10.174	CYLD	1540	PROSTATE CANCER	176807
5435	10.174	ING4	51147	NASOPHARYNGEAL CARCINOMA	607107
5446	10.166	HTC2	3342	OVARIAN CANCER	167000
5450	10.165	FGFR1	2260	PANCREATIC CANCER	260350
5453	10.163	ZEB1	6935	LEUKEMIA, ACUTE MYELOID	601626
5454	10.162	MIR34A	407040	PULMONARY FIBROSIS, IDIOPATHIC	178500
5457	10.161	IGF2	3481	OVARIAN CANCER	167000
5460	10.16	ETV4	2118	PULMONARY DISEASE, CHRONIC OBSTRUCTIVE	606963
5462	10.158	FHIT	2272	NASOPHARYNGEAL CARCINOMA	607107
5466	10.155	GSDMD	79792	PULMONARY DISEASE, CHRONIC OBSTRUCTIVE	606963
5470	10.152	SKP2	6502	BREAST CANCER	114480
5471	10.152	IKBKG	8517	BILIARY CIRRHOSIS, PRIMARY, 1	109720
5476	10.146	IL22	50616	BILIARY CIRRHOSIS, PRIMARY, 1	109720
5485	10.141	FGFBP1	9982	NASOPHARYNGEAL CARCINOMA	607107
5491	10.137	DNMT3B	1789	NASOPHARYNGEAL CARCINOMA	607107
5500	10.133	MIR185	406961	BREAST CANCER	114480
5501	10.133	PTPN11	5781	SQUAMOUS CELL CARCINOMA, HEAD AND NECK	275355
5513	10.127	WNT5A	7474	NASOPHARYNGEAL CARCINOMA	607107
5518	10.122	NAT1	9	ENDOMETRIAL CANCER	608089
5523	10.116	MIR33A	407039	PULMONARY DISEASE, CHRONIC OBSTRUCTIVE	606963
5532	10.111	MSH6	2956	BLADDER CANCER	109800
5568	10.084	PTGES	9536	PANCREATIC CANCER	260350
5594	10.067	STAT3	6774	CHOANAL ATRESIA, POSTERIOR	608911
5609	10.06	SP1	6667	TYPE 2 DIABETES MELLITUS	125853
5620	10.053	PDCD1	5133	OVARIAN CANCER	167000
5686	10.003	GATA6	2627	BLADDER CANCER	109800
5695	9.998	MIR139	406931	BLADDER CANCER	109800
5702	9.992	PIK3CB	5291	PANCREATIC CANCER	260350
5704	9.99	NR1I2	8856	OBESITY	601665
5714	9.988	TGFB1	7040	CARONTE	604172
5715	9.987	ELAVL1	1994	PULMONARY DISEASE, CHRONIC OBSTRUCTIVE	606963
5717	9.986	CASC2	255082	CONTRACTURAL ARACHNODACTYLY, CONGENITAL	121050
5719	9.985	SOCS1	8651	PANCREATIC CANCER	260350
5721	9.983	LTA	4049	WILSON DISEASE	277900
5723	9.981	MAP2K7	5609	SQUAMOUS CELL CARCINOMA, HEAD AND NECK	275355
5739	9.971	HDGF	3068	RHEUMATOID ARTHRITIS	180300
5741	9.97	HMOX1	3162	PULMONARY DISEASE, CHRONIC OBSTRUCTIVE	606963
5743	9.969	DNMT3B	1789	BLADDER CANCER	109800
5744	9.967	MACC1	346389	PANCREATIC CANCER	260350
5750	9.964	SLC16A1	6566	BODY MASS INDEX QUANTITATIVE TRAIT LOCUS 20	618406
5752	9.963	MMP1	4312	PROSTATE CANCER	176807
5755	9.962	FOXO3	2309	PANCREATIC CANCER	260350
5761	9.958	ADIPOQ	9370	LEUKEMIA, ACUTE MYELOID	601626
5762	9.958	MALAT1	378938	BREAST CANCER	114480
5774	9.954	TKT	7086	MELANOMA, UVEAL	155720
5812	9.931	ZEB1	6935	NASOPHARYNGEAL CARCINOMA	607107
5831	9.914	GHET1	102723099	BREAST CANCER	114480
5840	9.908	PIN1	5300	PANCREATIC CANCER	260350
5842	9.908	CCN1	3491	OVARIAN CANCER	167000
5871	9.891	SMAD4	4089	BREAST CANCER	114480
5878	9.886	NTRK2	4915	OVARIAN CANCER	167000
5880	9.884	IFNG	3458	BILIARY CIRRHOSIS, PRIMARY, 1	109720
5881	9.884	INSR	3643	OBESITY	601665
5905	9.868	NLRX1	79671	RHEUMATOID ARTHRITIS	180300
5906	9.867	NQO1	1728	BLADDER CANCER	109800
5912	9.863	VHL	7428	VON HIPPEL-LINDAU SYNDROME	193300
5921	9.861	MIR34A	407040	NASOPHARYNGEAL CARCINOMA	607107
5934	9.857	CDK6	1021	NASOPHARYNGEAL CARCINOMA	607107
5950	9.846	ATM	472	OVARIAN CANCER	167000
5958	9.839	IL6	3569	BREAST CANCER	114480
5961	9.838	TNFSF10	8743	AUTOIMMUNE DISEASE	109100
5964	9.835	SOX9	6662	BLADDER CANCER	109800
5981	9.827	MAPK1	5594	BODY MASS INDEX QUANTITATIVE TRAIT LOCUS 20	618406
5982	9.824	MIR155	406947	BODY MASS INDEX QUANTITATIVE TRAIT LOCUS 20	618406
5990	9.82	MUC5AC	4586	BLADDER CANCER	109800
5997	9.815	CCN2	1490	BREAST CANCER	114480
6017	9.8	LGR5	8549	NASOPHARYNGEAL CARCINOMA	607107
6019	9.799	SOD1	6647	BODY MASS INDEX QUANTITATIVE TRAIT LOCUS 20	618406
6029	9.795	MIR126	406913	NASOPHARYNGEAL CARCINOMA	607107
6030	9.794	ATF3	467	NASOPHARYNGEAL CARCINOMA	607107
6040	9.791	PTGES	9536	SQUAMOUS CELL CARCINOMA, HEAD AND NECK	275355
6054	9.776	UGCG	7357	NASOPHARYNGEAL CARCINOMA	607107
6069	9.765	ZEB1	6935	PULMONARY FIBROSIS, IDIOPATHIC	178500
6073	9.763	STK11	6794	TUBEROUS SCLEROSIS 2	613254
6077	9.761	NR1H4	9971	BILIARY CIRRHOSIS, PRIMARY, 1	109720
6085	9.753	CCR2	729230	MELANOMA, CUTANEOUS MALIGNANT, SUSCEPTIBILITY TO, 1	155600
6086	9.751	MIR200C	406985	BREAST CANCER	114480
6100	9.742	RARA	5914	PANCREATIC CANCER	260350
6101	9.741	STK11	6794	SQUAMOUS CELL CARCINOMA, HEAD AND NECK	275355
6109	9.737	MAPK14	1432	PANCREATIC CANCER	260350
6116	9.734	DCC	1630	ENDOMETRIAL CANCER	608089
6117	9.734	FLT1	2321	PANCREATIC CANCER	260350
6123	9.729	FGFR1	2260	NASOPHARYNGEAL CARCINOMA	607107
6141	9.718	ZBTB7A	51341	TUBEROUS SCLEROSIS 2	613254
6145	9.717	HPSE	10855	PANCREATIC CANCER	260350
6155	9.707	IGFBP3	3486	PANCREATIC CANCER	260350
6159	9.704	SERPINB5	5268	OVARIAN CANCER	167000
6164	9.701	VEGFD	2277	NASOPHARYNGEAL CARCINOMA	607107
6168	9.7	WWOX	51741	BREAST CANCER	114480
6231	9.661	MIR204	406987	BLADDER CANCER	109800
6244	9.655	HDAC3	8841	OBESITY	601665
6254	9.651	SPP1	6696	PROSTATE CANCER	176807
6257	9.649	MIR200C	406985	RETINOBLASTOMA	180200
6268	9.645	ARID2	196528	LEUKEMIA, ACUTE MYELOID	601626
6311	9.618	MIR192	406967	AUTOIMMUNE DISEASE	109100
6318	9.612	KDR	3791	BLADDER CANCER	109800
6322	9.607	SFTPA1	653509	RHEUMATOID ARTHRITIS	180300
6323	9.604	DNMT1	1786	NASOPHARYNGEAL CARCINOMA	607107
6325	9.604	MIR29B1	407024	NASOPHARYNGEAL CARCINOMA	607107
6330	9.602	MTOR	2475	OVARIAN CANCER	167000
6355	9.583	UGCG	7357	OVARIAN CANCER	167000
6357	9.582	IL17A	3605	RHEUMATOID ARTHRITIS	180300
6358	9.58	CA9	768	BLADDER CANCER	109800
6363	9.577	PSD4	23550	NASOPHARYNGEAL CARCINOMA	607107
6382	9.569	TGFBR2	7048	OVARIAN CANCER	167000
6384	9.566	RB1	5925	BLADDER CANCER	109800
6395	9.558	MIR34A	407040	BILIARY CIRRHOSIS, PRIMARY, 1	109720
6416	9.547	CYP1B1	1545	OBESITY	601665
6422	9.543	ARID1A	8289	BLADDER CANCER	109800
6423	9.542	PIK3CA	5290	BLADDER CANCER	109800
6427	9.541	SETD2	29072	BLADDER CANCER	109800
6440	9.531	MMRN1	22915	PANCREATIC CANCER	260350
6445	9.526	MYB	4602	CHOANAL ATRESIA, POSTERIOR	608911
6451	9.519	PLAU	5328	SQUAMOUS CELL CARCINOMA, HEAD AND NECK	275355
6452	9.519	GATA6	2627	ESOPHAGEAL CANCER	133239
6456	9.517	NANOG	79923	PANCREATIC CANCER	260350
6467	9.513	PLAUR	5329	CYSTIC FIBROSIS	219700
6482	9.505	IL17A	3605	BLOOD GROUP--SCIANNA SYSTEM	111750
6483	9.504	TLR4	7099	OVARIAN CANCER	167000
6495	9.496	H19	283120	OVARIAN CANCER	167000
6498	9.494	TGFBR2	7048	BLADDER CANCER	109800
6507	9.485	SYK	6850	LEUKEMIA, ACUTE MYELOID	601626
6509	9.484	EIF6	3692	PANCREATIC CANCER	260350
6532	9.469	MTUS1	57509	AUTOIMMUNE DISEASE	109100
6533	9.469	PTPN11	5781	ENDOMETRIAL CANCER	608089
6534	9.468	YAP1	10413	BLADDER CANCER	109800
6536	9.466	ERCC1	2067	ESOPHAGEAL CANCER	133239
6544	9.461	MTDH	92140	BREAST CANCER	114480
6547	9.46	TLR4	7099	SARCOIDOSIS, SUSCEPTIBILITY TO, 1	181000
6552	9.458	YBX1	4904	PANCREATIC CANCER	260350
6558	9.453	STAT1	6772	BLADDER CANCER	109800
6559	9.453	ABCG2	9429	OVARIAN CANCER	167000
6565	9.448	FOS	2353	BREAST CANCER	114480
6574	9.443	TRIM59	286827	RETINOBLASTOMA	180200
6575	9.443	HMGA1	3159	PANCREATIC CANCER	260350
6577	9.441	KIT	3815	OVARIAN CANCER	167000
6587	9.431	MAPK1	5594	SQUAMOUS CELL CARCINOMA, HEAD AND NECK	275355
6597	9.426	MYC	4609	BLADDER CANCER	109800
6602	9.425	MLH1	4292	PANCREATIC CANCER	260350
6617	9.415	FOSL1	8061	PANCREATIC CANCER	260350
6619	9.414	EPCAM	4072	BLADDER CANCER	109800
6621	9.412	BRCA1	672	OVARIAN CANCER	167000
6623	9.412	PLAUR	5329	SQUAMOUS CELL CARCINOMA, HEAD AND NECK	275355
6625	9.411	FOXC1	2296	BREAST CANCER	114480
6630	9.408	PKM	5315	NASOPHARYNGEAL CARCINOMA	607107
6631	9.408	NANOG	79923	OVARIAN CANCER	167000
6632	9.408	ANXA2	302	BREAST CANCER	114480
6634	9.406	EPHB2	2048	BREAST CANCER	114480
6635	9.406	SOX2	6657	PROSTATE CANCER	176807
6642	9.403	NQO1	1728	PROSTATE CANCER	176807
6644	9.402	BCL2	596	MELANOMA, UVEAL	155720
6648	9.399	MIR200C	406985	NASOPHARYNGEAL CARCINOMA	607107
6649	9.399	MYCN	4613	GASTROINTESTINAL STROMAL TUMOR	606764
6662	9.389	NT5E	4907	PANCREATIC CANCER	260350
6671	9.378	H19	283120	CHOANAL ATRESIA, POSTERIOR	608911
6685	9.37	MIR29B1	407024	PROSTATE CANCER	176807
6696	9.364	IL13	3596	CYSTIC FIBROSIS	219700
6701	9.363	THBS1	7057	NASOPHARYNGEAL CARCINOMA	607107
6704	9.36	CCNB2	9133	BREAST CANCER	114480
6706	9.358	SFTPA2	729238	OBESITY	601665
6724	9.348	WNT5A	7474	MELANOMA, CUTANEOUS MALIGNANT, SUSCEPTIBILITY TO, 1	155600
6725	9.348	CCL2	6347	BILIARY CIRRHOSIS, PRIMARY, 1	109720
6732	9.343	NANOG	79923	BREAST CANCER	114480
6733	9.343	SRSF1	6426	PROSTATE CANCER	176807
6742	9.337	FLT4	2324	NASOPHARYNGEAL CARCINOMA	607107
6760	9.326	PLAU	5328	PULMONARY FIBROSIS, IDIOPATHIC	178500
6763	9.326	CD274	29126	MELANOMA, CUTANEOUS MALIGNANT, SUSCEPTIBILITY TO, 1	155600
6767	9.323	IFNG	3458	AUTOIMMUNE DISEASE	109100
6769	9.322	FCGRT	2217	MELANOMA, CUTANEOUS MALIGNANT, SUSCEPTIBILITY TO, 1	155600
6807	9.302	TIMP1	7076	PANCREATIC CANCER	260350
6808	9.301	SOCS1	8651	SARCOIDOSIS, SUSCEPTIBILITY TO, 1	181000
6812	9.297	MIR494	574452	PANCREATIC CANCER	260350
6819	9.292	CXCL1	2919	PULMONARY DISEASE, CHRONIC OBSTRUCTIVE	606963
6821	9.291	RETN	56729	BODY MASS INDEX QUANTITATIVE TRAIT LOCUS 20	618406
6824	9.289	MAP2K7	5609	BREAST CANCER	114480
6833	9.284	MIR34A	407040	CHOANAL ATRESIA, POSTERIOR	608911
6835	9.284	H3P16	644914	RETINOBLASTOMA	180200
6844	9.279	H19	283120	AUTOIMMUNE DISEASE	109100
6849	9.276	MIR145	406937	BLADDER CANCER	109800
6858	9.271	KRAS	3845	OVARIAN CANCER	167000
6867	9.265	BMP4	652	PANCREATIC CANCER	260350
6871	9.264	NRAS	4893	OVARIAN CANCER	167000
6873	9.263	TYMS	7298	ICHTHYOSIS, LAMELLAR, AUTOSOMAL DOMINANT	146750
6876	9.261	KIT	3815	NASOPHARYNGEAL CARCINOMA	607107
6877	9.261	ADAM17	6868	PULMONARY DISEASE, CHRONIC OBSTRUCTIVE	606963
6882	9.258	PSMD10	5716	GASTRIC CANCER	613659
6903	9.244	TWIST1	7291	SQUAMOUS CELL CARCINOMA, HEAD AND NECK	275355
6909	9.24	PRKAA1	5562	PANCREATIC CANCER	260350
6914	9.238	OSM	5008	LUNG CANCER	211980
6920	9.234	MDK	4192	BLADDER CANCER	109800
6927	9.23	DLEC1	9940	LYMPHANGIOLEIOMYOMATOSIS	606690
6930	9.229	ALK	238	LEUKEMIA, ACUTE MYELOID	601626
6933	9.227	MYB	4602	RETINOBLASTOMA	180200
6957	9.214	HGF	3082	BLADDER CANCER	109800
6965	9.209	RNF43	54894	CONTRACTURAL ARACHNODACTYLY, CONGENITAL	121050
6970	9.207	MIR215	406997	BLADDER CANCER	109800
6976	9.205	MIR200B	406984	PANCREATIC CANCER	260350
6987	9.195	MIR145	406937	BREAST CANCER	114480
6989	9.195	CXCR4	7852	SQUAMOUS CELL CARCINOMA, HEAD AND NECK	275355
6990	9.195	IL18	3606	BILIARY CIRRHOSIS, PRIMARY, 1	109720
6993	9.192	H3P23	115482696	CARONTE	604172
6995	9.189	SETD2	29072	PANCREATIC CANCER	260350
7000	9.186	HDAC9	9734	BILIARY CIRRHOSIS, PRIMARY, 1	109720
7030	9.167	MIR21	406991	MELANOMA, UVEAL	155720
7033	9.164	MIR199A1	406976	PANCREATIC CANCER	260350
7053	9.153	AFAP1-AS1	84740	RETINOBLASTOMA	180200
7057	9.15	EPHA2	1969	SQUAMOUS CELL CARCINOMA, HEAD AND NECK	275355
7061	9.149	TIMP1	7076	SQUAMOUS CELL CARCINOMA, HEAD AND NECK	275355
7067	9.146	OGT	8473	TYPE 2 DIABETES MELLITUS	125853
7068	9.145	NOTCH1	4851	PANCREATIC CANCER	260350
7089	9.135	IL4	3565	PULMONARY DISEASE, CHRONIC OBSTRUCTIVE	606963
7093	9.133	THPO	7066	BLADDER CANCER	109800
7098	9.127	SYK	6850	NASOPHARYNGEAL CARCINOMA	607107
7102	9.125	MIR150	406942	RETINOBLASTOMA	180200
7106	9.123	TNFRSF10B	8795	OVARIAN CANCER	167000
7110	9.12	EREG	2069	CARONTE	604172
7112	9.117	CCL5	6352	RHEUMATOID ARTHRITIS	180300
7126	9.109	MIR135B	442891	PANCREATIC CANCER	260350
7140	9.1	OGG1	4968	BLADDER CANCER	109800
7147	9.096	TYMS	7298	SQUAMOUS CELL CARCINOMA, HEAD AND NECK	275355
7148	9.096	LGALS1	3956	CYSTIC FIBROSIS	219700
7156	9.087	HDGF	3068	PROSTATE CANCER	176807
7160	9.083	TLR7	51284	SARCOIDOSIS, SUSCEPTIBILITY TO, 1	181000
7162	9.082	L1CAM	3897	NASOPHARYNGEAL CARCINOMA	607107
7164	9.081	AQP3	360	OVARIAN CANCER	167000
7181	9.073	IGKV1-27	28935	RHEUMATOID ARTHRITIS	180300
7189	9.068	PRRT2	112476	OVARIAN CANCER	167000
7200	9.062	LEF1	51176	RETINOBLASTOMA	180200
7205	9.058	TIMP1	7076	BLADDER CANCER	109800
7211	9.055	APOB	338	OBESITY	601665
7217	9.053	TNF	7124	CHOANAL ATRESIA, POSTERIOR	608911
7220	9.051	JAK2	3717	PULMONARY DISEASE, CHRONIC OBSTRUCTIVE	606963
7221	9.051	DNMT1	1786	RETINOBLASTOMA	180200
7231	9.043	SNHG1	23642	PANCREATIC CANCER	260350
7244	9.038	ICAM1	3383	BILIARY CIRRHOSIS, PRIMARY, 1	109720
7253	9.033	RNF43	54894	PANCREATIC CANCER	260350
7259	9.029	FGFR1	2260	OVARIAN CANCER	167000
7275	9.021	PHLPP1	23239	NASOPHARYNGEAL CARCINOMA	607107
7280	9.019	MACC1	346389	SQUAMOUS CELL CARCINOMA, HEAD AND NECK	275355
7292	9.011	EPB41L3	23136	MELANOMA, UVEAL	155720
7295	9.009	TNFSF14	8740	NASOPHARYNGEAL CARCINOMA	607107
7299	9.008	VEGFA	7422	BILIARY CIRRHOSIS, PRIMARY, 1	109720
7307	9	MIR214	406996	MELANOMA, UVEAL	155720
7313	8.998	PRMT5	10419	PROSTATE CANCER	176807
7323	8.993	PROC	5624	AUTOIMMUNE DISEASE	109100
7342	8.979	NTN1	9423	PANCREATIC CANCER	260350
7354	8.975	PDGFRB	5159	CONTRACTURAL ARACHNODACTYLY, CONGENITAL	121050
7356	8.975	MET	4233	BLADDER CANCER	109800
7361	8.974	PLK1	5347	PANCREATIC CANCER	260350
7368	8.97	IDO1	3620	AUTOIMMUNE DISEASE	109100
7371	8.969	WWOX	51741	PROSTATE CANCER	176807
7392	8.96	UTS2R	2837	RETINOBLASTOMA	180200
7393	8.959	AKT2	208	BODY MASS INDEX QUANTITATIVE TRAIT LOCUS 20	618406
7398	8.957	ERBB2	2064	OVARIAN CANCER	167000
7403	8.952	VDR	7421	BODY MASS INDEX QUANTITATIVE TRAIT LOCUS 20	618406
7409	8.947	MUS81	80198	BLADDER CANCER	109800
7412	8.944	PRRT2	112476	SQUAMOUS CELL CARCINOMA, HEAD AND NECK	275355
7422	8.938	MCL1	4170	MELANOMA, UVEAL	155720
7430	8.935	ERBB2	2064	NASOPHARYNGEAL CARCINOMA	607107
7449	8.925	AICDA	57379	MYELOMA, MULTIPLE	254500
7452	8.924	MIR204	406987	BREAST CANCER	114480
7454	8.922	HGF	3082	CARONTE	604172
7464	8.917	PDPK1	5170	PANCREATITIS, HEREDITARY	167800
7465	8.916	LEF1	51176	NASOPHARYNGEAL CARCINOMA	607107
7472	8.91	XIST	7503	PANCREATIC CANCER	260350
7473	8.909	ETS1	2113	BLADDER CANCER	109800
7477	8.906	THPO	7066	LEUKEMIA, ACUTE MYELOID	601626
7489	8.902	MMP12	4321	PANCREATIC CANCER	260350
7508	8.89	MTOR	2475	PULMONARY DISEASE, CHRONIC OBSTRUCTIVE	606963
7512	8.888	H3P23	115482696	PANCREATIC CANCER	260350
7521	8.883	NR1I2	8856	PANCREATIC CANCER	260350
7529	8.879	MIR21	406991	BODY MASS INDEX QUANTITATIVE TRAIT LOCUS 20	618406
7541	8.872	GHET1	102723099	BLADDER CANCER	109800
7547	8.866	JUN	3725	MELANOMA, UVEAL	155720
7565	8.854	GSTM1	2944	BLADDER CANCER	109800
7576	8.85	TWIST1	7291	PANCREATIC CANCER	260350
7588	8.844	CADM1	23705	SQUAMOUS CELL CARCINOMA, HEAD AND NECK	275355
7609	8.836	MIR155	406947	PROSTATE CANCER	176807
7616	8.83	HRAS	3265	GASTROINTESTINAL STROMAL TUMOR	606764
7617	8.83	MIR122	406906	TYPE 2 DIABETES MELLITUS	125853
7621	8.829	IL4	3565	PROSTATE CANCER	176807
7630	8.823	MAP3K8	1326	LEUKEMIA, ACUTE MYELOID	601626
7634	8.821	CFL1	1072	NASOPHARYNGEAL CARCINOMA	607107
7636	8.82	SERPINB3	6317	NASOPHARYNGEAL CARCINOMA	607107
7650	8.814	TYMS	7298	NASOPHARYNGEAL CARCINOMA	607107
7664	8.807	MIR107	406901	PULMONARY DISEASE, CHRONIC OBSTRUCTIVE	606963
7667	8.806	FGFR1	2260	PROSTATE CANCER	176807
7668	8.806	MIR155	406947	AUTOIMMUNE DISEASE	109100
7669	8.805	AKR1B1	231	CARONTE	604172
7677	8.801	TNFRSF10B	8795	RETINOBLASTOMA	180200
7678	8.8	HAVCR2	84868	SARCOIDOSIS, SUSCEPTIBILITY TO, 1	181000
7683	8.799	FHIT	2272	SQUAMOUS CELL CARCINOMA, HEAD AND NECK	275355
7690	8.797	H3P10	115482713	NASOPHARYNGEAL CARCINOMA	607107
7692	8.797	MARCHF8	220972	OVARIAN CANCER	167000
7696	8.795	NTRK1	4914	LYMPHANGIOLEIOMYOMATOSIS	606690
7706	8.789	SOD2	6648	CYSTIC FIBROSIS	219700
7712	8.786	SOX4	6659	BLADDER CANCER	109800
7728	8.773	PROM1	8842	SQUAMOUS CELL CARCINOMA, HEAD AND NECK	275355
7730	8.772	VEGFA	7422	OVARIAN CANCER	167000
7732	8.771	PPIAP10	140913	OBESITY	601665
7751	8.762	SETD2	29072	NASOPHARYNGEAL CARCINOMA	607107
7755	8.759	PLAUR	5329	BREAST CANCER	114480
7757	8.757	DPP4	1803	PANCREATIC CANCER	260350
7761	8.755	ABL1	25	PANCREATIC CANCER	260350
7782	8.74	SMARCA2	6595	AUTOIMMUNE DISEASE	109100
7785	8.74	MMP7	4316	NASOPHARYNGEAL CARCINOMA	607107
7803	8.728	HCCS	3052	RETINOBLASTOMA	180200
7818	8.719	IRF3	3661	AUTOIMMUNE DISEASE	109100
7822	8.717	AFAP1-AS1	84740	MELANOMA, CUTANEOUS MALIGNANT, SUSCEPTIBILITY TO, 1	155600
7831	8.712	IDO1	3620	CHOLANGITIS, PRIMARY SCLEROSING	613806
7835	8.711	NKX2-1	7080	GASTROINTESTINAL STROMAL TUMOR	606764
7846	8.708	SOD2	6648	MYELOMA, MULTIPLE	254500
7858	8.703	MUC1	4582	NASOPHARYNGEAL CARCINOMA	607107
7861	8.702	BCL2	596	BURKITT LYMPHOMA	113970
7868	8.7	CEACAM5	1048	AUTOIMMUNE DISEASE	109100
7870	8.7	SATB2	23314	BECKWITH-WIEDEMANN SYNDROME	130650
7872	8.698	TRAF6	7189	GASTRIC CANCER	613659
7877	8.696	PLAU	5328	BLADDER CANCER	109800
7884	8.693	MIR23A	407010	LEUKEMIA, ACUTE MYELOID	601626
7900	8.684	NRAS	4893	BLADDER CANCER	109800
7905	8.682	NFKB1	4790	MELANOMA, CUTANEOUS MALIGNANT, SUSCEPTIBILITY TO, 1	155600
7910	8.68	DPYD	1806	PANCREATIC CANCER	260350
7915	8.678	MIR15A	406948	PROSTATE CANCER	176807
7918	8.676	MAP2K1	5604	NASOPHARYNGEAL CARCINOMA	607107
7926	8.673	MIR145	406937	MESOTHELIOMA, MALIGNANT	156240
7929	8.671	CXCL1	2919	BREAST CANCER	114480
7930	8.671	PLAU	5328	CHONDROSARCOMA	215300
7936	8.667	NFKB1	4790	BODY MASS INDEX QUANTITATIVE TRAIT LOCUS 20	618406
7943	8.663	TUG1	55000	OVARIAN CANCER	167000
7946	8.662	SOCS3	9021	PANCREATIC CANCER	260350
7949	8.66	ELANE	1991	PULMONARY DISEASE, CHRONIC OBSTRUCTIVE	606963
7951	8.658	SMAD3	4088	PANCREATIC CANCER	260350
7959	8.654	MIR148A	406940	PANCREATIC CANCER	260350
7961	8.653	SERPINE1	5054	TYPE 2 DIABETES MELLITUS	125853
7962	8.653	STAT5A	6776	BREAST CANCER	114480
7968	8.65	WWTR1	25937	PANCREATIC CANCER	260350
7969	8.65	HMGB1	3146	NASOPHARYNGEAL CARCINOMA	607107
7971	8.648	NR2C2	7182	TYPE 2 DIABETES MELLITUS	125853
7979	8.645	LILRB1	10859	BREAST CANCER	114480
7981	8.645	TNFRSF10A	8797	NASOPHARYNGEAL CARCINOMA	607107
7986	8.644	TNFAIP3	7128	NASOPHARYNGEAL CARCINOMA	607107
7989	8.642	HTATIP2	10553	PULMONARY DISEASE, CHRONIC OBSTRUCTIVE	606963
7992	8.641	CD274	29126	BREAST CANCER	114480
7998	8.636	NR1H4	9971	CARONTE	604172
8001	8.635	UCHL1	7345	PANCREATIC CANCER	260350
8011	8.63	MIR122	406906	BLADDER CANCER	109800
8014	8.628	TGFA	7039	PANCREATIC CANCER	260350
8025	8.623	HGF	3082	PROSTATE CANCER	176807
8027	8.622	MIR122	406906	LEUKEMIA, ACUTE MYELOID	601626
8032	8.62	RNF43	54894	ICHTHYOSIS, LAMELLAR, AUTOSOMAL DOMINANT	146750
8040	8.617	NRP1	8829	PANCREATIC CANCER	260350
8046	8.615	PROM1	8842	NASOPHARYNGEAL CARCINOMA	607107
8064	8.604	LCN2	3934	BLADDER CANCER	109800
8078	8.599	SOX4	6659	NASOPHARYNGEAL CARCINOMA	607107
8081	8.599	H19	283120	BREAST CANCER	114480
8086	8.594	MYLIP	29116	BREAST CANCER	114480
8087	8.593	MAGI1	9223	MEDULLOBLASTOMA	155255
8094	8.591	MALAT1	378938	TYPE 2 DIABETES MELLITUS	125853
8100	8.589	CRTC1	23373	LYMPHANGIOLEIOMYOMATOSIS	606690
8101	8.588	PTHLH	5744	PROSTATE CANCER	176807
8105	8.587	EPHA2	1969	ESOPHAGEAL CANCER	133239
8108	8.585	LOXL2	4017	MELANOMA, CUTANEOUS MALIGNANT, SUSCEPTIBILITY TO, 1	155600
8115	8.582	PRMT5	10419	CARONTE	604172
8122	8.579	MIR137	406928	RETINOBLASTOMA	180200
8136	8.568	MET	4233	SQUAMOUS CELL CARCINOMA, HEAD AND NECK	275355
8138	8.564	ATM	472	RETINOBLASTOMA	180200
8140	8.562	MIR106B	406900	NASOPHARYNGEAL CARCINOMA	607107
8150	8.557	IL10	3586	BODY MASS INDEX QUANTITATIVE TRAIT LOCUS 20	618406
8154	8.555	LGALS3	3958	BILIARY CIRRHOSIS, PRIMARY, 1	109720
8157	8.554	CXCL12	6387	LEUKEMIA, ACUTE MYELOID	601626
8161	8.553	CAV1	857	PULMONARY DISEASE, CHRONIC OBSTRUCTIVE	606963
8182	8.543	PTGS2	5743	TYPE 2 DIABETES MELLITUS	125853
8183	8.543	MAPK1	5594	NASOPHARYNGEAL CARCINOMA	607107
8207	8.532	MST1R	4486	OVARIAN CANCER	167000
8224	8.523	MUL1	79594	RETINOBLASTOMA	180200
8233	8.518	TRIM37	4591	BECKWITH-WIEDEMANN SYNDROME	130650
8234	8.517	TWSG1	57045	BREAST CANCER	114480
8235	8.517	MIR34A	407040	TYPE 2 DIABETES MELLITUS	125853
8238	8.516	FHIT	2272	BLADDER CANCER	109800
8239	8.515	CCL2	6347	TYPE 2 DIABETES MELLITUS	125853
8243	8.511	CD274	29126	GASTROINTESTINAL STROMAL TUMOR	606764
8245	8.511	DNMT3B	1789	RETINOBLASTOMA	180200
8253	8.51	HPSE	10855	MELANOMA, CUTANEOUS MALIGNANT, SUSCEPTIBILITY TO, 1	155600
8259	8.505	TNFSF10	8743	BILIARY CIRRHOSIS, PRIMARY, 1	109720
8261	8.501	NOD2	64127	BILIARY CIRRHOSIS, PRIMARY, 1	109720
8272	8.494	MIR29A	407021	PROSTATE CANCER	176807
8279	8.489	KLK7	5650	NASOPHARYNGEAL CARCINOMA	607107
8294	8.48	AGER	177	BLADDER CANCER	109800
8303	8.477	MCAM	4162	BLADDER CANCER	109800
8312	8.471	ESR1	2099	CARONTE	604172
8314	8.47	HPSE	10855	CYSTIC FIBROSIS	219700
8317	8.469	PXN	5829	PANCREATIC CANCER	260350
8329	8.464	PRMT5	10419	PULMONARY FIBROSIS, IDIOPATHIC	178500
8341	8.456	XRCC1	7515	OVARIAN CANCER	167000
8349	8.452	MTDH	92140	ICHTHYOSIS, LAMELLAR, AUTOSOMAL DOMINANT	146750
8351	8.451	IFNA1	3439	AUTOIMMUNE DISEASE	109100
8357	8.448	OLFM4	10562	BLADDER CANCER	109800
8361	8.447	RHOA	387	CONTRACTURAL ARACHNODACTYLY, CONGENITAL	121050
8362	8.445	CD274	29126	NASOPHARYNGEAL CARCINOMA	607107
8365	8.444	MMRN1	22915	OVARIAN CANCER	167000
8367	8.442	SKP2	6502	BODY MASS INDEX QUANTITATIVE TRAIT LOCUS 20	618406
8368	8.442	HDAC6	10013	NASOPHARYNGEAL CARCINOMA	607107
8371	8.442	RELB	5971	BILIARY CIRRHOSIS, PRIMARY, 1	109720
8373	8.441	CDX1	1044	PANCREATIC CANCER	260350
8378	8.439	HIF1A	3091	BLADDER CANCER	109800
8385	8.432	YBX1	4904	OVARIAN CANCER	167000
8395	8.43	VEGFA	7422	CHOANAL ATRESIA, POSTERIOR	608911
8396	8.429	MIR155	406947	PANCREATIC CANCER	260350
8414	8.421	DKK1	22943	PANCREATIC CANCER	260350
8416	8.42	NBN	4683	AUTOIMMUNE DISEASE	109100
8425	8.416	TFPI2	7980	LEUKEMIA, ACUTE MYELOID	601626
8430	8.412	DCLK1	9201	PROSTATE CANCER	176807
8433	8.411	DCC	1630	AUTOIMMUNE DISEASE	109100
8434	8.408	MMP14	4323	PANCREATIC CANCER	260350
8437	8.404	JUN	3725	PULMONARY DISEASE, CHRONIC OBSTRUCTIVE	606963
8441	8.402	SMARCA4	6597	PULMONARY DISEASE, CHRONIC OBSTRUCTIVE	606963
8462	8.391	FLT1	2321	MELANOMA, CUTANEOUS MALIGNANT, SUSCEPTIBILITY TO, 1	155600
8466	8.389	CDKN2A	1029	MELANOMA, UVEAL	155720
8472	8.385	PTPRD	5789	MELANOMA, CUTANEOUS MALIGNANT, SUSCEPTIBILITY TO, 1	155600
8490	8.377	HDAC3	8841	NASOPHARYNGEAL CARCINOMA	607107
8493	8.376	PELP1	27043	BLADDER CANCER	109800
8495	8.374	IL4	3565	CYSTIC FIBROSIS	219700
8502	8.369	DAB2IP	153090	LEUKEMIA, ACUTE MYELOID	601626
8509	8.365	CD24	100133941	SQUAMOUS CELL CARCINOMA, HEAD AND NECK	275355
8511	8.364	IGF2	3481	PANCREATIC CANCER	260350
8514	8.362	SOS1	6654	LUNG CANCER	211980
8517	8.359	PLAU	5328	BREAST CANCER	114480
8520	8.359	HDAC1	3065	NASOPHARYNGEAL CARCINOMA	607107
8525	8.354	MYC	4609	PULMONARY DISEASE, CHRONIC OBSTRUCTIVE	606963
8541	8.345	PSD4	23550	OBESITY	601665
8543	8.343	KIT	3815	LEUKEMIA, ACUTE MYELOID	601626
8550	8.34	TCF7L2	6934	PANCREATIC CANCER	260350
8551	8.34	KDM4B	23030	BODY MASS INDEX QUANTITATIVE TRAIT LOCUS 20	618406
8555	8.337	RAC1	5879	OBESITY	601665
8571	8.329	GCLC	2729	PROSTATE CANCER	176807
8586	8.322	MORC2	22880	OVARIAN CANCER	167000
8592	8.319	H3P16	644914	PANCREATIC CANCER	260350
8600	8.312	STK11	6794	BLADDER CANCER	109800
8603	8.309	LINC-ROR	100885779	PROSTATE CANCER	176807
8607	8.307	CYP19A1	1588	BLADDER CANCER	109800
8617	8.298	FASN	2194	BODY MASS INDEX QUANTITATIVE TRAIT LOCUS 20	618406
8618	8.298	CCND1	595	PANCREATIC CANCER	260350
8619	8.298	MIR34A	407040	PANCREATIC CANCER	260350
8620	8.297	HULC	728655	BODY MASS INDEX QUANTITATIVE TRAIT LOCUS 20	618406
8626	8.294	LILRB1	10859	NASOPHARYNGEAL CARCINOMA	607107
8630	8.291	PDPK1	5170	NASOPHARYNGEAL CARCINOMA	607107
8649	8.282	MMP1	4312	PANCREATIC CANCER	260350
8650	8.282	TYMS	7298	BREAST CANCER	114480
8655	8.278	COX5A	9377	PANCREATIC CANCER	260350
8661	8.275	HGF	3082	BREAST CANCER	114480
8665	8.272	MIR539	664612	BREAST CANCER	114480
8673	8.27	ERBB2	2064	PROSTATE CANCER	176807
8677	8.269	WWTR1	25937	NASOPHARYNGEAL CARCINOMA	607107
8686	8.264	HNF4A	3172	BREAST CANCER	114480
8689	8.263	CYP27A1	1593	RHEUMATOID ARTHRITIS	180300
8690	8.262	SOCS3	9021	BILIARY CIRRHOSIS, PRIMARY, 1	109720
8692	8.26	NME1	4830	MELANOMA, CUTANEOUS MALIGNANT, SUSCEPTIBILITY TO, 1	155600
8694	8.26	DCC	1630	LEUKEMIA, ACUTE MYELOID	601626
8702	8.257	FLT1	2321	SQUAMOUS CELL CARCINOMA, HEAD AND NECK	275355
8705	8.254	MIR200A	406983	PROSTATE CANCER	176807
8711	8.251	MTDH	92140	NASOPHARYNGEAL CARCINOMA	607107
8712	8.251	STK11	6794	CHOANAL ATRESIA, POSTERIOR	608911
8720	8.245	BTG2	7832	LEUKEMIA, ACUTE MYELOID	601626
8721	8.245	TNFSF10	8743	BLADDER CANCER	109800
8722	8.245	CXCR1	3577	NASOPHARYNGEAL CARCINOMA	607107
8742	8.231	H2AX	3014	SQUAMOUS CELL CARCINOMA, HEAD AND NECK	275355
8743	8.231	FOXP3	50943	BILIARY CIRRHOSIS, PRIMARY, 1	109720
8762	8.221	SLU7	10569	RETINOBLASTOMA	180200
8763	8.22	MIR195	406971	BREAST CANCER	114480
8764	8.22	GSTM1	2944	PANCREATIC CANCER	260350
8767	8.217	NOTCH2	4853	PANCREATIC CANCER	260350
8786	8.21	CXCR4	7852	OVARIAN CANCER	167000
8789	8.209	LUM	4060	MELANOMA, CUTANEOUS MALIGNANT, SUSCEPTIBILITY TO, 1	155600
8792	8.208	MIR34A	407040	PROSTATE CANCER	176807
8799	8.206	CXCL12	6387	NASOPHARYNGEAL CARCINOMA	607107
8803	8.204	CD44	960	BLADDER CANCER	109800
8809	8.201	PLK1	5347	BLADDER CANCER	109800
8815	8.199	BRAF	673	BLADDER CANCER	109800
8825	8.194	PROM1	8842	OVARIAN CANCER	167000
8827	8.193	BSG	682	GASTRIC CANCER	613659
8842	8.187	KLF4	9314	BREAST CANCER	114480
8846	8.182	SMAD3	4088	PULMONARY DISEASE, CHRONIC OBSTRUCTIVE	606963
8848	8.181	AKT2	208	BREAST CANCER	114480
8861	8.171	TNFSF10	8743	PULMONARY FIBROSIS, IDIOPATHIC	178500
8862	8.17	MIR34A	407040	BLADDER CANCER	109800
8866	8.169	CAV1	857	MELANOMA, UVEAL	155720
8868	8.167	LOXL2	4017	BLOOD GROUP--SCIANNA SYSTEM	111750
8871	8.166	ADAM12	8038	PROSTATE CANCER	176807
8872	8.165	KDM1A	23028	RETINOBLASTOMA	180200
8875	8.164	RAF1	5894	NASOPHARYNGEAL CARCINOMA	607107
8884	8.158	KIT	3815	NEUROFIBROMATOSIS, TYPE I	162200
8886	8.157	CCL5	6352	MELANOMA, UVEAL	155720
8891	8.155	SIRT1	23411	RHEUMATOID ARTHRITIS	180300
8898	8.15	BAP1	8314	PROSTATE CANCER	176807
8908	8.145	SMAD4	4089	CHOLANGITIS, PRIMARY SCLEROSING	613806
8914	8.142	MIR122	406906	RETINOBLASTOMA	180200
8922	8.137	HTC2	3342	NASOPHARYNGEAL CARCINOMA	607107
8928	8.134	PTGS2	5743	PROSTATE CANCER	176807
8944	8.127	SOX4	6659	CONTRACTURAL ARACHNODACTYLY, CONGENITAL	121050
8948	8.125	CYP1A1	1543	PANCREATIC CANCER	260350
8957	8.12	EGFR	1956	RETINOBLASTOMA	180200
8970	8.111	RUNX1	861	PANCREATIC CANCER	260350
8977	8.11	HDAC1	3065	PANCREATIC CANCER	260350
9018	8.085	FAS	355	BILIARY CIRRHOSIS, PRIMARY, 1	109720
9028	8.077	RNF2	6045	RENAL CELL CARCINOMA, NONPAPILLARY	144700
9032	8.074	PDCD1	5133	AUTOIMMUNE DISEASE	109100
9033	8.074	SERPINE1	5054	BLADDER CANCER	109800
9036	8.073	TGFBR2	7048	PROSTATE CANCER	176807
9040	8.072	ATF3	467	GASTRIC CANCER	613659
9041	8.072	TLR4	7099	RHEUMATOID ARTHRITIS	180300
9055	8.065	IL17A	3605	BODY MASS INDEX QUANTITATIVE TRAIT LOCUS 20	618406
9064	8.061	GSTP1	2950	PROSTATE CANCER	176807
9073	8.058	PXN	5829	SQUAMOUS CELL CARCINOMA, HEAD AND NECK	275355
9077	8.056	MIR29B1	407024	AUTOIMMUNE DISEASE	109100
9084	8.052	MIR34A	407040	ESOPHAGEAL CANCER	133239
9096	8.045	GSTT1	2952	PANCREATIC CANCER	260350
9122	8.035	PTBP3	9991	PANCREATIC CANCER	260350
9128	8.032	KDM5B	10765	BREAST CANCER	114480
9139	8.029	YBX1	4904	SQUAMOUS CELL CARCINOMA, HEAD AND NECK	275355
9140	8.028	CYP3A4	1576	RHEUMATOID ARTHRITIS	180300
9146	8.027	AKAP12	9590	BLADDER CANCER	109800
9150	8.024	H19	283120	SQUAMOUS CELL CARCINOMA, HEAD AND NECK	275355
9151	8.024	FAS	355	PULMONARY DISEASE, CHRONIC OBSTRUCTIVE	606963
9162	8.018	UHRF1	29128	PANCREATIC CANCER	260350
9166	8.017	CRTC1	23373	PROSTATE CANCER	176807
9172	8.012	IGFBP3	3486	NASOPHARYNGEAL CARCINOMA	607107
9191	7.999	CCL5	6352	BODY MASS INDEX QUANTITATIVE TRAIT LOCUS 20	618406
9194	7.996	XDH	7498	PULMONARY DISEASE, CHRONIC OBSTRUCTIVE	606963
9209	7.988	JUNB	3726	NASOPHARYNGEAL CARCINOMA	607107
9210	7.988	HOXB5	3215	RETINOBLASTOMA	180200
9220	7.984	KISS1	3814	OVARIAN CANCER	167000
9221	7.983	JAK2	3717	BREAST CANCER	114480
9222	7.982	MUC1	4582	SQUAMOUS CELL CARCINOMA, HEAD AND NECK	275355
9226	7.978	PTK2	5747	CARONTE	604172
9230	7.977	TCF7L2	6934	CYSTIC FIBROSIS	219700
9238	7.97	THBS1	7057	PULMONARY FIBROSIS, IDIOPATHIC	178500
9247	7.967	NOTCH2	4853	MELANOMA, CUTANEOUS MALIGNANT, SUSCEPTIBILITY TO, 1	155600
9250	7.966	TBX21	30009	AUTOIMMUNE DISEASE	109100
9256	7.963	CUL4A	8451	RETINOBLASTOMA	180200
9257	7.963	IFNA1	3439	PULMONARY DISEASE, CHRONIC OBSTRUCTIVE	606963
9260	7.961	RASSF1	11186	BREAST CANCER	114480
9268	7.959	RBMS3	27303	GASTRIC CANCER	613659
9272	7.955	ZMYND10	51364	BREAST CANCER	114480
9274	7.954	PLAU	5328	MELANOMA, UVEAL	155720
9279	7.952	TNFSF10	8743	LEUKEMIA, ACUTE MYELOID	601626
9283	7.948	STAT5A	6776	RETINOBLASTOMA	180200
9285	7.948	IL1B	3553	PANCREATIC CANCER	260350
9286	7.947	NR3C2	4306	CYSTIC FIBROSIS	219700
9288	7.946	RELN	5649	MELANOMA, CUTANEOUS MALIGNANT, SUSCEPTIBILITY TO, 1	155600
9290	7.945	RB1	5925	BREAST CANCER	114480
9295	7.944	CLDN7	1366	BILIARY CIRRHOSIS, PRIMARY, 1	109720
9296	7.944	NT5E	4907	PROSTATE CANCER	176807
9303	7.941	QPCT	25797	PROSTATE CANCER	176807
9306	7.94	CLU	1191	MELANOMA, CUTANEOUS MALIGNANT, SUSCEPTIBILITY TO, 1	155600
9320	7.936	RB1	5925	BECKWITH-WIEDEMANN SYNDROME	130650
9321	7.935	CDKN1A	1026	PANCREATIC CANCER	260350
9322	7.934	STAT6	6778	PANCREATIC CANCER	260350
9336	7.929	MIR21	406991	BREAST CANCER	114480
9337	7.928	SLIT2	9353	PANCREATIC CANCER	260350
9351	7.918	HNF4A	3172	PANCREATIC CANCER	260350
9355	7.917	CLDN1	9076	PULMONARY DISEASE, CHRONIC OBSTRUCTIVE	606963
9358	7.914	MAPK1	5594	TUBEROUS SCLEROSIS 2	613254
9377	7.905	USP11	8237	BLADDER CANCER	109800
9378	7.905	PTEN	5728	NASOPHARYNGEAL CARCINOMA	607107
9379	7.905	GSTM1	2944	PROSTATE CANCER	176807
9386	7.902	ABCB4	5244	CHOLANGITIS, PRIMARY SCLEROSING	613806
9387	7.902	MIR221	407006	GASTRIC CANCER	613659
9397	7.896	AXIN2	8313	OBESITY	601665
9413	7.889	EREG	2069	BODY MASS INDEX QUANTITATIVE TRAIT LOCUS 20	618406
9414	7.888	INPPL1	3636	OBESITY	601665
9418	7.886	TOP2A	7153	GASTRIC CANCER	613659
9421	7.885	MYLIP	29116	OVARIAN CANCER	167000
9429	7.879	CD24	100133941	BLADDER CANCER	109800
9435	7.873	PPARG	5468	OVARIAN CANCER	167000
9442	7.87	ABCG2	9429	BODY MASS INDEX QUANTITATIVE TRAIT LOCUS 20	618406
9452	7.864	KEAP1	9817	GASTROINTESTINAL STROMAL TUMOR	606764
9454	7.86	IGF2	3481	BODY MASS INDEX QUANTITATIVE TRAIT LOCUS 20	618406
9456	7.858	IL27	246778	BILIARY CIRRHOSIS, PRIMARY, 1	109720
9461	7.854	MIR146A	406938	BLADDER CANCER	109800
9480	7.844	MMP13	4322	BREAST CANCER	114480
9483	7.842	PLK1	5347	OVARIAN CANCER	167000
9488	7.84	DDX58	23586	AUTOIMMUNE DISEASE	109100
9493	7.838	ASPH	444	ENDOMETRIAL CANCER	608089
9495	7.837	CDC42	998	PANCREATIC CANCER	260350
9499	7.835	RB1	5925	PANCREATIC CANCER	260350
9501	7.834	ERRFI1	54206	CYSTIC FIBROSIS	219700
9503	7.834	MIR21	406991	PULMONARY DISEASE, CHRONIC OBSTRUCTIVE	606963
9504	7.833	IRF2	3660	NASOPHARYNGEAL CARCINOMA	607107
9506	7.832	TET1	80312	BLADDER CANCER	109800
9507	7.831	MYD88	4615	BILIARY CIRRHOSIS, PRIMARY, 1	109720
9508	7.831	TERT	7015	BLADDER CANCER	109800
9514	7.829	ASPH	444	BLADDER CANCER	109800
9516	7.828	MIR122	406906	BREAST CANCER	114480
9518	7.827	PADI4	23569	BLADDER CANCER	109800
9521	7.826	NDRG2	57447	NASOPHARYNGEAL CARCINOMA	607107
9524	7.824	CDK4	1019	BLADDER CANCER	109800
9525	7.824	DPYD	1806	RHEUMATOID ARTHRITIS	180300
9526	7.823	THBS1	7057	PANCREATIC CANCER	260350
9527	7.823	ATF3	467	BREAST CANCER	114480
9532	7.82	ICAM1	3383	CYSTIC FIBROSIS	219700
9534	7.819	PTS	5805	NASOPHARYNGEAL CARCINOMA	607107
9543	7.815	ABCC2	1244	PULMONARY DISEASE, CHRONIC OBSTRUCTIVE	606963
9545	7.814	RNF43	54894	BREAST CANCER	114480
9547	7.813	ERBB3	2065	BREAST CANCER	114480
9554	7.81	NELFE	7936	AUTOIMMUNE DISEASE	109100
9558	7.808	BAMBI	25805	MELANOMA, CUTANEOUS MALIGNANT, SUSCEPTIBILITY TO, 1	155600
9559	7.805	RAD51	5888	BREAST CANCER	114480
9572	7.797	GLI2	2736	RETINOBLASTOMA	180200
9573	7.797	STAT6	6778	BLADDER CANCER	109800
9574	7.796	ERBB3	2065	PANCREATIC CANCER	260350
9576	7.795	TGFB1	7040	NASOPHARYNGEAL CARCINOMA	607107
9578	7.794	EPB41L3	23136	NASOPHARYNGEAL CARCINOMA	607107
9579	7.794	MIR17HG	407975	PROSTATE CANCER	176807
9589	7.789	DDR2	4921	BREAST CANCER	114480
9591	7.787	SFTPA2	729238	PULMONARY DISEASE, CHRONIC OBSTRUCTIVE	606963
9593	7.786	SRC	6714	MELANOMA, UVEAL	155720
9603	7.781	ELF3	1999	PULMONARY DISEASE, CHRONIC OBSTRUCTIVE	606963
9609	7.779	NRP1	8829	PROSTATE CANCER	176807
9615	7.774	MIR200C	406985	PANCREATIC CANCER	260350
9617	7.774	PRRT2	112476	MELANOMA, CUTANEOUS MALIGNANT, SUSCEPTIBILITY TO, 1	155600
9618	7.773	MIR122	406906	AUTOIMMUNE DISEASE	109100
9630	7.769	MIR203A	406986	PANCREATIC CANCER	260350
9643	7.759	MAPK8	5599	BILIARY CIRRHOSIS, PRIMARY, 1	109720
9644	7.758	KLF4	9314	NASOPHARYNGEAL CARCINOMA	607107
9653	7.754	YY1	7528	BLADDER CANCER	109800
9655	7.753	TLR3	7098	CYSTIC FIBROSIS	219700
9657	7.75	PLK1	5347	NASOPHARYNGEAL CARCINOMA	607107
9659	7.75	ADAM10	102	OVARIAN CANCER	167000
9660	7.749	RET	5979	PANCREATIC CANCER	260350
9661	7.749	S100P	6286	CONTRACTURAL ARACHNODACTYLY, CONGENITAL	121050
9667	7.747	TCHP	84260	RENAL CELL CARCINOMA, NONPAPILLARY	144700
9668	7.747	PGP	283871	RENAL CELL CARCINOMA, NONPAPILLARY	144700
9673	7.745	PIK3CA	5290	BODY MASS INDEX QUANTITATIVE TRAIT LOCUS 20	618406
9679	7.743	MYB	4602	PROSTATE CANCER	176807
9690	7.736	MIR143	406935	PANCREATIC CANCER	260350
9695	7.733	TGFB1	7040	BREAST CANCER	114480
9699	7.729	PRMT5	10419	NASOPHARYNGEAL CARCINOMA	607107
9701	7.727	NR2F6	2063	BILIARY CIRRHOSIS, PRIMARY, 1	109720
9702	7.727	SLC2A1	6513	AUTOIMMUNE DISEASE	109100
9708	7.723	HDAC3	8841	BLADDER CANCER	109800
9719	7.717	MMP10	4319	NASOPHARYNGEAL CARCINOMA	607107
9725	7.715	CFLAR	8837	BILIARY CIRRHOSIS, PRIMARY, 1	109720
9730	7.711	TP53	7157	CARONTE	604172
9732	7.709	TGFBR2	7048	RETINOBLASTOMA	180200
9733	7.709	MIR223	407008	LEUKEMIA, ACUTE MYELOID	601626
9735	7.707	ESR1	2099	OVARIAN CANCER	167000
9747	7.704	BAD	572	PANCREATIC CANCER	260350
9750	7.702	MTHFR	4524	PANCREATIC CANCER	260350
9751	7.702	SDCBP	6386	MELANOMA, CUTANEOUS MALIGNANT, SUSCEPTIBILITY TO, 1	155600
9752	7.701	BAP1	8314	PANCREATIC CANCER	260350
9754	7.7	MMRN1	22915	SQUAMOUS CELL CARCINOMA, HEAD AND NECK	275355
9755	7.7	H3P16	644914	NASOPHARYNGEAL CARCINOMA	607107
9762	7.694	EPHA2	1969	MELANOMA, CUTANEOUS MALIGNANT, SUSCEPTIBILITY TO, 1	155600
9763	7.694	AURKB	9212	ESOPHAGEAL CANCER	133239
9774	7.688	TAM	8205	OVARIAN CANCER	167000
9779	7.685	MIR19A	406979	BILIARY CIRRHOSIS, PRIMARY, 1	109720
9782	7.684	TGFA	7039	LEUKEMIA, ACUTE MYELOID	601626
9783	7.683	MUTYH	4595	MISMATCH REPAIR CANCER SYNDROME	276300
9784	7.683	GPNMB	10457	BREAST CANCER	114480
9799	7.677	HSPB1	3315	CARONTE	604172
9809	7.671	MMP9	4318	PULMONARY FIBROSIS, IDIOPATHIC	178500
9816	7.667	CADM1	23705	BREAST CANCER	114480
9819	7.667	PIK3CA	5290	CHOANAL ATRESIA, POSTERIOR	608911
9830	7.661	TET1	80312	PANCREATIC CANCER	260350
9835	7.658	SOCS1	8651	GASTROINTESTINAL STROMAL TUMOR	606764
9847	7.65	CREB1	1385	RHEUMATOID ARTHRITIS	180300
9848	7.65	TYMS	7298	BLADDER CANCER	109800
9854	7.646	SFRP1	6422	BLADDER CANCER	109800
9855	7.646	UTS2R	2837	BREAST CANCER	114480
9856	7.645	KLF4	9314	BLADDER CANCER	109800
9861	7.643	RHOD	29984	PANCREATIC CANCER	260350
9862	7.643	MIR370	442915	LEUKEMIA, ACUTE MYELOID	601626
9864	7.642	WNT1	7471	CONTRACTURAL ARACHNODACTYLY, CONGENITAL	121050
9882	7.629	BSG	682	BLOOD GROUP--SCIANNA SYSTEM	111750
9890	7.622	AZIN2	113451	GASTROINTESTINAL STROMAL TUMOR	606764
9902	7.616	DMBT1	1755	AUTOIMMUNE DISEASE	109100
9904	7.615	ZHX2	22882	BLADDER CANCER	109800
9905	7.614	STAT6	6778	CYSTIC FIBROSIS	219700
9907	7.613	MIR107	406901	PROSTATE CANCER	176807
9913	7.609	TMEFF2	23671	BLADDER CANCER	109800
9916	7.608	NR1I2	8856	BLADDER CANCER	109800
9923	7.605	STAT5A	6776	LYMPHOMA, MUCOSA-ASSOCIATED LYMPHOID TYPE	137245
9925	7.604	MTDH	92140	CONTRACTURAL ARACHNODACTYLY, CONGENITAL	121050
9930	7.602	FOXM1	2305	RETINOBLASTOMA	180200
9931	7.602	MIR21	406991	CHOANAL ATRESIA, POSTERIOR	608911
9934	7.602	BAX	581	PANCREATIC CANCER	260350
9937	7.601	G6PC1	2538	OBESITY	601665
9945	7.592	MAGI1	9223	OVARIAN CANCER	167000
9946	7.592	LGALS1	3956	BLADDER CANCER	109800
9952	7.589	SAT1	6303	BODY MASS INDEX QUANTITATIVE TRAIT LOCUS 20	618406
9956	7.588	MIR34A	407040	AUTOIMMUNE DISEASE	109100
9969	7.58	LDLR	3949	OBESITY	601665
9975	7.575	TP53	7157	GASTROINTESTINAL STROMAL TUMOR	606764
9984	7.572	MPO	4353	NASOPHARYNGEAL CARCINOMA	607107
9991	7.568	HOXA11-AS	221883	ESOPHAGEAL CANCER	133239
9999	7.563	PPARGC1A	10891	OBESITY	601665
10008	7.56	PRRT2	112476	BLADDER CANCER	109800
10012	7.558	H3P10	115482713	LEUKEMIA, ACUTE MYELOID	601626
10014	7.557	PDCD1	5133	BILIARY CIRRHOSIS, PRIMARY, 1	109720
10017	7.556	RHOA	387	BLADDER CANCER	109800
10019	7.555	NEDD9	4739	SQUAMOUS CELL CARCINOMA, HEAD AND NECK	275355
10025	7.551	MAPK8	5599	NASOPHARYNGEAL CARCINOMA	607107
10028	7.548	WNT7A	7476	PROSTATE CANCER	176807
10030	7.545	HDAC9	9734	PROSTATE CANCER	176807
10031	7.545	MIR214	406996	PROSTATE CANCER	176807
10035	7.543	RB1	5925	SQUAMOUS CELL CARCINOMA, HEAD AND NECK	275355
10036	7.543	TNFRSF1A	7132	CYSTIC FIBROSIS	219700
10044	7.541	KITLG	4254	LEUKEMIA, ACUTE MYELOID	601626
10045	7.541	MIR148B	442892	MELANOMA, CUTANEOUS MALIGNANT, SUSCEPTIBILITY TO, 1	155600
10055	7.534	PIK3CG	5294	PROSTATE CANCER	176807
10057	7.533	MIR200C	406985	HEPATOCELLULAR CARCINOMA	114550
10059	7.532	CD82	3732	SQUAMOUS CELL CARCINOMA, HEAD AND NECK	275355
10060	7.532	PHF5A	84844	BECKWITH-WIEDEMANN SYNDROME	130650
10066	7.53	HMGB1	3146	BLADDER CANCER	109800
10070	7.527	SLC26A3	1811	BILIARY CIRRHOSIS, PRIMARY, 1	109720
10071	7.526	MSH2	4436	AUTOIMMUNE DISEASE	109100
10076	7.525	EPCAM	4072	PANCREATIC CANCER	260350
10078	7.524	SMAD3	4088	RETINOBLASTOMA	180200
10080	7.523	MIR10B	406903	ICHTHYOSIS, LAMELLAR, AUTOSOMAL DOMINANT	146750
10083	7.52	MGAT5	4249	BREAST CANCER	114480
10096	7.513	MYD88	4615	CHOLANGITIS, PRIMARY SCLEROSING	613806
10098	7.512	PARP1	142	RHEUMATOID ARTHRITIS	180300
10099	7.512	SERPINE1	5054	PROSTATE CANCER	176807
10103	7.511	WWTR1	25937	MELANOMA, UVEAL	155720
10106	7.508	CEACAM1	634	PANCREATIC CANCER	260350
10111	7.506	PODXL	5420	GASTROINTESTINAL STROMAL TUMOR	606764
10121	7.5	SOX9	6662	BREAST CANCER	114480
10124	7.497	LAPTM4B	55353	PANCREATIC CANCER	260350
10135	7.49	MUC5AC	4586	ICHTHYOSIS, LAMELLAR, AUTOSOMAL DOMINANT	146750
10142	7.487	BUB1B	701	CONTRACTURAL ARACHNODACTYLY, CONGENITAL	121050
10152	7.481	ABCG2	9429	CARONTE	604172
10166	7.475	CREB1	1385	PANCREATIC CANCER	260350
10169	7.474	CD276	80381	PULMONARY DISEASE, CHRONIC OBSTRUCTIVE	606963
10170	7.473	PTEN	5728	BLADDER CANCER	109800
10173	7.471	TRPM7	54822	GASTROINTESTINAL STROMAL TUMOR	606764
10176	7.469	SNHG12	85028	GASTRIC CANCER	613659
10180	7.468	ROS1	6098	BREAST CANCER	114480
10185	7.465	PTGS2	5743	RHEUMATOID ARTHRITIS	180300
10186	7.465	MIR215	406997	ESOPHAGEAL CANCER	133239
10189	7.463	PNPLA3	80339	BODY MASS INDEX QUANTITATIVE TRAIT LOCUS 20	618406
10197	7.455	SMAD4	4089	BLADDER CANCER	109800
10201	7.453	TWIST1	7291	RETINOBLASTOMA	180200
10203	7.452	LCN2	3934	GASTRIC CANCER	613659
10207	7.451	PTBP1	5725	ESOPHAGEAL CANCER	133239
10210	7.45	MIR429	554210	CONTRACTURAL ARACHNODACTYLY, CONGENITAL	121050
10212	7.45	MIR20A	406982	OVARIAN CANCER	167000
10216	7.447	CDX2	1045	PANCREATIC CANCER	260350
10218	7.446	ANO1	55107	CHOANAL ATRESIA, POSTERIOR	608911
10219	7.446	PVT1	5820	GASTROINTESTINAL STROMAL TUMOR	606764
10220	7.445	CD274	29126	OVARIAN CANCER	167000
10222	7.443	SERPINE1	5054	PULMONARY DISEASE, CHRONIC OBSTRUCTIVE	606963
10224	7.441	KRT19	3880	RETINOBLASTOMA	180200
10225	7.44	CD274	29126	PULMONARY DISEASE, CHRONIC OBSTRUCTIVE	606963
10228	7.439	MYCN	4613	RENAL CELL CARCINOMA, NONPAPILLARY	144700
10231	7.438	ESR1	2099	PROSTATE CANCER	176807
10235	7.436	TWSG1	57045	RETINOBLASTOMA	180200
10237	7.435	IFNB1	3456	PULMONARY FIBROSIS, IDIOPATHIC	178500
10243	7.432	ZEB1	6935	OVARIAN CANCER	167000
10244	7.432	NR1I2	8856	TYPE 2 DIABETES MELLITUS	125853

## Sheet: colon_cancer
Rank	Score	Gene-Name	Gene-ID	Disease-Name	Disease-ID
29	19.616	SETD2	29072	HEPATOCELLULAR CARCINOMA	114550
98	16.468	PTEN	5728	HEPATOCELLULAR CARCINOMA	114550
129	15.684	SETD2	29072	PANCREATIC CANCER	260350
152	15.211	MTHFR	4524	BREAST CANCER	114480
187	14.683	MIR21	406991	GASTRIC CANCER	613659
199	14.555	MLH1	4292	LI-FRAUMENI SYNDROME	151623
251	13.997	MIR145	406937	PANCREATIC CANCER	260350
264	13.814	EREG	2069	GASTRIC CANCER	613659
265	13.795	LEF1	51176	PANCREATIC CANCER	260350
297	13.498	MSH2	4436	PANCREATIC CANCER	260350
343	13.114	CDKN2A	1029	HEPATOCELLULAR CARCINOMA	114550
344	13.111	VEGFA	7422	PANCREATIC CANCER	260350
345	13.108	HSP90B2P	7190	BREAST CANCER	114480
422	12.58	HMGB1	3146	BREAST CANCER	114480
434	12.519	UCA1	652995	HEPATOCELLULAR CARCINOMA	114550
451	12.418	MIR143	406935	HEPATOCELLULAR CARCINOMA	114550
461	12.366	EGF	1950	GASTRIC CANCER	613659
469	12.342	H3P23	115482696	BREAST CANCER	114480
473	12.311	ATM	472	OVARIAN CANCER	167000
475	12.306	HMGA1	3159	HEPATOCELLULAR CARCINOMA	114550
490	12.246	BRAF	673	LUNG CANCER	211980
496	12.223	MIR27A	407018	LUNG CANCER	211980
504	12.198	MIR21	406991	PANCREATIC CANCER	260350
508	12.18	PTEN	5728	PANCREATIC CANCER	260350
512	12.164	MLH1	4292	BREAST CANCER	114480
513	12.159	PIK3CG	5294	PANCREATIC CANCER	260350
515	12.147	MYC	4609	PANCREATIC CANCER	260350
517	12.14	NANOG	79923	HEPATOCELLULAR CARCINOMA	114550
520	12.132	SMAD4	4089	HEPATOCELLULAR CARCINOMA	114550
533	12.043	H3P16	644914	HEPATOCELLULAR CARCINOMA	114550
542	11.961	NFKB1	4790	BREAST CANCER	114480
560	11.878	FOXM1	2305	HEPATOCELLULAR CARCINOMA	114550
563	11.857	SETD2	29072	LUNG CANCER	211980
576	11.782	HIF1A	3091	BREAST CANCER	114480
591	11.715	MIR133B	442890	HEPATOCELLULAR CARCINOMA	114550
601	11.687	ACF	387569	BREAST CANCER	114480
618	11.637	CDX1	1044	HEPATOCELLULAR CARCINOMA	114550
619	11.626	SETD2	29072	GASTRIC CANCER	613659
624	11.595	MDM2	4193	HEPATOCELLULAR CARCINOMA	114550
637	11.555	FOXO3	2309	PANCREATIC CANCER	260350
668	11.459	GDF15	9518	HEPATOCELLULAR CARCINOMA	114550
670	11.446	LGR5	8549	HEPATOCELLULAR CARCINOMA	114550
679	11.404	NDRG2	57447	HEPATOCELLULAR CARCINOMA	114550
682	11.402	TCF7L2	6934	PANCREATIC CANCER	260350
685	11.387	TLR4	7099	HEPATOCELLULAR CARCINOMA	114550
688	11.375	CUL4A	8451	HEPATOCELLULAR CARCINOMA	114550
691	11.37	CXCR4	7852	HEPATOCELLULAR CARCINOMA	114550
695	11.358	PPARG	5468	HEPATOCELLULAR CARCINOMA	114550
697	11.356	EZH2	2146	BREAST CANCER	114480
706	11.326	SETD2	29072	OVARIAN CANCER	167000
739	11.21	SPP1	6696	BREAST CANCER	114480
784	11.06	SOCS3	9021	HEPATOCELLULAR CARCINOMA	114550
802	10.983	TNFSF10	8743	GASTRIC CANCER	613659
846	10.876	MUTYH	4595	HEPATOCELLULAR CARCINOMA	114550
848	10.873	MYB	4602	HEPATOCELLULAR CARCINOMA	114550
857	10.858	SETD2	29072	PROSTATE CANCER	176807
876	10.793	H19	283120	PANCREATIC CANCER	260350
877	10.79	HSP90B2P	7190	HEPATOCELLULAR CARCINOMA	114550
883	10.764	CRNDE	643911	RETINOBLASTOMA	180200
886	10.758	TCF7L2	6934	HEPATOCELLULAR CARCINOMA	114550
895	10.744	AXIN2	8313	HEPATOCELLULAR CARCINOMA	114550
899	10.728	MIR21	406991	HEPATOCELLULAR CARCINOMA	114550
964	10.614	CDKN1A	1026	HEPATOCELLULAR CARCINOMA	114550
975	10.592	BCL2	596	PROSTATE CANCER	176807
988	10.567	SERPINE1	5054	GASTRIC CANCER	613659
1005	10.532	MIR221	407006	PANCREATIC CANCER	260350
1018	10.503	ESR1	2099	HEPATOCELLULAR CARCINOMA	114550
1019	10.502	CCL2	6347	PANCREATIC CANCER	260350
1033	10.445	PRRT2	112476	HEPATOCELLULAR CARCINOMA	114550
1036	10.435	MIR214	406996	GASTRIC CANCER	613659
1051	10.411	MTA1	9112	INSULIN-LIKE GROWTH FACTOR I, RESISTANCE TO	270450
1068	10.378	SPP1	6696	HEPATOCELLULAR CARCINOMA	114550
1075	10.355	TCF7L2	6934	PROSTATE CANCER	176807
1093	10.303	MTHFR	4524	HEPATOCELLULAR CARCINOMA	114550
1097	10.298	KLF4	9314	HEPATOCELLULAR CARCINOMA	114550
1101	10.286	HMGB1	3146	PANCREATIC CANCER	260350
1110	10.274	SIRT1	23411	PANCREATIC CANCER	260350
1111	10.272	MDM2	4193	BREAST CANCER	114480
1147	10.216	MACC1	346389	BREAST CANCER	114480
1154	10.204	BRAF	673	PANCREATIC CANCER	260350
1194	10.142	ESR1	2099	GASTRIC CANCER	613659
1210	10.113	MRC1	4360	GASTRIC CANCER	613659
1217	10.104	MDM2	4193	LUNG CANCER	211980
1221	10.099	NOTCH1	4851	PANCREATIC CANCER	260350
1230	10.078	CDK8	1024	HEPATOCELLULAR CARCINOMA	114550
1266	10.012	ERCC1	2067	BREAST CANCER	114480
1268	10.007	FOS	2353	PANCREATIC CANCER	260350
1274	9.993	SRC	6714	LUNG CANCER	211980
1290	9.968	PIK3CA	5290	BREAST CANCER	114480
1296	9.961	OGG1	4968	BREAST CANCER	114480
1300	9.959	IL17A	3605	HEPATOCELLULAR CARCINOMA	114550
1301	9.957	MIR31	407035	LUNG CANCER	211980
1307	9.949	FOS	2353	LUNG CANCER	211980
1318	9.921	MIR429	554210	HEPATOCELLULAR CARCINOMA	114550
1337	9.894	HDAC3	8841	HEPATOCELLULAR CARCINOMA	114550
1357	9.87	VDR	7421	HEPATOCELLULAR CARCINOMA	114550
1362	9.864	CD274	29126	PANCREATIC CANCER	260350
1368	9.852	BRCA2	675	HEPATOCELLULAR CARCINOMA	114550
1394	9.811	OGG1	4968	HEPATOCELLULAR CARCINOMA	114550
1399	9.787	MIR21	406991	NASOPHARYNGEAL CARCINOMA	607107
1411	9.765	ASXL1	171023	LEUKEMIA, ACUTE MYELOID	601626
1414	9.761	MMP7	4316	HEPATOCELLULAR CARCINOMA	114550
1421	9.755	CXCR4	7852	PANCREATIC CANCER	260350
1438	9.73	HOXA3	3200	GASTRIC CANCER	613659
1454	9.702	MTHFR	4524	PANCREATIC CANCER	260350
1497	9.621	CASR	846	GASTRIC CANCER	613659
1510	9.61	IGFBP3	3486	PANCREATIC CANCER	260350
1523	9.595	CDX2	1045	HEPATOCELLULAR CARCINOMA	114550
1526	9.593	YY1	7528	HEPATOCELLULAR CARCINOMA	114550
1551	9.558	RNF43	54894	GASTRIC CANCER	613659
1587	9.515	EGF	1950	PANCREATIC CANCER	260350
1609	9.491	PIK3CG	5294	LUNG CANCER	211980
1618	9.482	WNT5A	7474	HEPATOCELLULAR CARCINOMA	114550
1625	9.474	ALOX15	246	HEPATOCELLULAR CARCINOMA	114550
1628	9.473	SPINK1	6690	GASTRIC CANCER	613659
1633	9.468	CRNDE	643911	BREAST CANCER	114480
1687	9.396	BCL2	596	LUNG CANCER	211980
1712	9.365	JUN	3725	HEPATOCELLULAR CARCINOMA	114550
1747	9.331	SRC	6714	GASTRIC CANCER	613659
1767	9.298	XAF1	54739	BREAST CANCER	114480
1833	9.216	YAP1	10413	HEPATOCELLULAR CARCINOMA	114550
1844	9.207	FOSL1	8061	HEPATOCELLULAR CARCINOMA	114550
1879	9.163	STAT1	6772	HEPATOCELLULAR CARCINOMA	114550
1902	9.133	DNMT3A	1788	HEPATOCELLULAR CARCINOMA	114550
1906	9.125	BRAF	673	HEPATOCELLULAR CARCINOMA	114550
1909	9.122	H19	283120	OVARIAN CANCER	167000
1917	9.113	TNF	7124	HEPATOCELLULAR CARCINOMA	114550
1927	9.101	MAP2K4	6416	HEPATOCELLULAR CARCINOMA	114550
1935	9.092	MIR214	406996	PANCREATIC CANCER	260350
1944	9.078	MIR34A	407040	PANCREATIC CANCER	260350
1949	9.074	YAP1	10413	PROSTATE CANCER	176807
1952	9.071	NDRG1	10397	HEPATOCELLULAR CARCINOMA	114550
1961	9.063	H19	283120	LUNG CANCER	211980
1979	9.038	CD274	29126	OVARIAN CANCER	167000
1993	9.023	SP1	6667	PANCREATIC CANCER	260350
2010	8.998	PTBP1	5725	HEPATOCELLULAR CARCINOMA	114550
2016	8.991	BRCA2	675	OVARIAN CANCER	167000
2024	8.984	FOS	2353	GASTRIC CANCER	613659
2038	8.958	MIR215	406997	HEPATOCELLULAR CARCINOMA	114550
2041	8.955	LILRB1	10859	RETINOBLASTOMA	180200
2054	8.94	PIK3CA	5290	PANCREATIC CANCER	260350
2057	8.937	NOTCH1	4851	LUNG CANCER	211980
2062	8.927	ZEB1	6935	HEPATOCELLULAR CARCINOMA	114550
2076	8.909	FGFR4	2264	PANCREATIC CANCER	260350
2091	8.892	SPON2	10417	HEPATOCELLULAR CARCINOMA	114550
2126	8.841	KRAS	3845	OVARIAN CANCER	167000
2143	8.823	HNF4A	3172	HEPATOCELLULAR CARCINOMA	114550
2162	8.81	MIR183	406959	HEPATOCELLULAR CARCINOMA	114550
2173	8.798	HSPA4	3308	HEPATOCELLULAR CARCINOMA	114550
2178	8.787	HSP90B2P	7190	PANCREATIC CANCER	260350
2190	8.772	NME1	4830	HEPATOCELLULAR CARCINOMA	114550
2195	8.766	CCND1	595	PANCREATIC CANCER	260350
2200	8.758	MIR222	407007	HEPATOCELLULAR CARCINOMA	114550
2231	8.723	MIR21	406991	BREAST CANCER	114480
2234	8.721	ABCG2	9429	BREAST CANCER	114480
2241	8.713	IL22	50616	GASTRIC CANCER	613659
2264	8.684	TGFA	7039	GASTRIC CANCER	613659
2278	8.662	CDC42	998	HEPATOCELLULAR CARCINOMA	114550
2312	8.622	BRCA2	675	GASTRIC CANCER	613659
2325	8.605	MIR31	407035	HEPATOCELLULAR CARCINOMA	114550
2333	8.596	CXCL12	6387	HEPATOCELLULAR CARCINOMA	114550
2363	8.562	AXIN1	8312	BREAST CANCER	114480
2369	8.559	ATM	472	GASTRIC CANCER	613659
2379	8.551	CTTN	2017	OVARIAN CANCER	167000
2391	8.544	CCL20	6364	BREAST CANCER	114480
2400	8.533	MACC1	346389	BLADDER CANCER	109800
2410	8.521	MIR146A	406938	BREAST CANCER	114480
2457	8.476	NAMPT	10135	HEPATOCELLULAR CARCINOMA	114550
2461	8.472	MAP2K7	5609	PANCREATIC CANCER	260350
2472	8.462	EREG	2069	HEPATOCELLULAR CARCINOMA	114550
2508	8.424	UGT1A10	54575	HEPATOCELLULAR CARCINOMA	114550
2548	8.388	VEGFA	7422	BREAST CANCER	114480
2568	8.367	TOP1	7150	BREAST CANCER	114480
2575	8.359	MMP7	4316	GASTRIC CANCER	613659
2594	8.338	HSP90B2P	7190	GASTRIC CANCER	613659
2626	8.304	MIR126	406913	HEPATOCELLULAR CARCINOMA	114550
2647	8.28	LEF1	51176	HEPATOCELLULAR CARCINOMA	114550
2651	8.274	TET1	80312	HEPATOCELLULAR CARCINOMA	114550
2657	8.271	HT	140805	CHOANAL ATRESIA, POSTERIOR	608911
2660	8.267	LEP	3952	HEPATOCELLULAR CARCINOMA	114550
2668	8.257	NFE2L2	4780	HEPATOCELLULAR CARCINOMA	114550
2692	8.24	MET	4233	HEPATOCELLULAR CARCINOMA	114550
2694	8.238	PROM1	8842	BREAST CANCER	114480
2711	8.219	AXIN2	8313	BREAST CANCER	114480
2724	8.204	EGF	1950	HEPATOCELLULAR CARCINOMA	114550
2739	8.191	TIMP1	7076	HEPATOCELLULAR CARCINOMA	114550
2752	8.18	H19	283120	ESOPHAGEAL CANCER	133239
2757	8.176	ARID1A	8289	BREAST CANCER	114480
2776	8.158	RELA	5970	GASTRIC CANCER	613659
2791	8.146	ERBB2	2064	HEPATOCELLULAR CARCINOMA	114550
2795	8.137	MYC	4609	BREAST CANCER	114480
2806	8.125	STAT3	6774	PANCREATIC CANCER	260350
2810	8.113	ATM	472	PROSTATE CANCER	176807
2816	8.108	TLR4	7099	PANCREATIC CANCER	260350
2821	8.099	H3P23	115482696	HEPATOCELLULAR CARCINOMA	114550
2837	8.084	PROM1	8842	HEPATOCELLULAR CARCINOMA	114550
2854	8.065	MLH1	4292	PANCREATIC CANCER	260350
2864	8.049	LEF1	51176	BREAST CANCER	114480
2876	8.035	NR4A1	3164	GASTRIC CANCER	613659
2886	8.015	PROX1	5629	GASTRIC CANCER	613659
2896	8	GSTT1	2952	PANCREATIC CANCER	260350
2945	7.939	MIR34A	407040	ESOPHAGEAL CANCER	133239
2947	7.934	LINC01194	404663	BREAST CANCER	114480
2951	7.924	STK11	6794	BREAST CANCER	114480
2955	7.916	SKP2	6502	HEPATOCELLULAR CARCINOMA	114550
2966	7.909	MSH2	4436	LUNG CANCER	211980
2970	7.904	MRC1	4360	BREAST CANCER	114480
2980	7.892	IL4	3565	GASTRIC CANCER	613659
2999	7.868	STK11	6794	HEPATOCELLULAR CARCINOMA	114550
3031	7.826	TUBB3	10381	BREAST CANCER	114480
3032	7.826	TNFSF10	8743	LUNG CANCER	211980
3034	7.82	BCL2	596	ESOPHAGEAL CANCER	133239
3036	7.82	KIT	3815	HEPATOCELLULAR CARCINOMA	114550
3049	7.803	RECK	8434	GASTRIC CANCER	613659
3051	7.799	MIR93	407050	HEPATOCELLULAR CARCINOMA	114550
3058	7.788	FOXO3	2309	GASTRIC CANCER	613659
3064	7.783	VEGFA	7422	LUNG CANCER	211980
3068	7.781	AMH	268	HEPATOCELLULAR CARCINOMA	114550
3074	7.775	MACC1	346389	PROSTATE CANCER	176807
3075	7.773	MAPK8	5599	GASTRIC CANCER	613659
3085	7.766	IL6	3569	PANCREATIC CANCER	260350
3100	7.749	MIR31	407035	PROSTATE CANCER	176807
3104	7.744	NQO1	1728	PANCREATIC CANCER	260350
3106	7.741	CCAR2	57805	HEPATOCELLULAR CARCINOMA	114550
3122	7.722	WWTR1	25937	HEPATOCELLULAR CARCINOMA	114550
3126	7.719	ZBTB7A	51341	HEPATOCELLULAR CARCINOMA	114550
3130	7.716	MIR135B	442891	PANCREATIC CANCER	260350
3135	7.71	HIF1A	3091	PANCREATIC CANCER	260350
3136	7.707	SPINK1	6690	BREAST CANCER	114480
3145	7.7	UVRAG	7405	HEPATOCELLULAR CARCINOMA	114550
3146	7.697	YAP1	10413	PANCREATIC CANCER	260350
3147	7.695	PPM1D	8493	HEPATOCELLULAR CARCINOMA	114550
3148	7.695	ATM	472	BREAST CANCER	114480
3162	7.685	SRC	6714	PANCREATIC CANCER	260350
3167	7.681	AKT2	208	HEPATOCELLULAR CARCINOMA	114550
3175	7.673	RUNX2	860	GASTRIC CANCER	613659
3176	7.672	IGFBP3	3486	BREAST CANCER	114480
3185	7.663	MIR145	406937	GASTRIC CANCER	613659
3195	7.655	RETREG1	54463	MEDULLOBLASTOMA	155255
3206	7.644	RNF43	54894	PANCREATIC CANCER	260350
3211	7.635	ZEB1	6935	LUNG CANCER	211980
3214	7.634	HMGA1	3159	BREAST CANCER	114480
3226	7.619	NRAS	4893	LUNG CANCER	211980
3235	7.608	EPCAM	4072	HEPATOCELLULAR CARCINOMA	114550
3240	7.605	MIR182	406958	HEPATOCELLULAR CARCINOMA	114550
3246	7.6	MAPK1	5594	HEPATOCELLULAR CARCINOMA	114550
3249	7.598	GLI1	2735	PANCREATIC CANCER	260350
3260	7.587	DNMT3B	1789	HEPATOCELLULAR CARCINOMA	114550
3265	7.58	AXIN1	8312	PANCREATIC CANCER	260350
3270	7.573	CLDN2	9075	PANCREATIC CANCER	260350
3283	7.562	BCL2	596	OVARIAN CANCER	167000
3292	7.55	LEP	3952	GASTRIC CANCER	613659
3293	7.55	MET	4233	LUNG CANCER	211980
3294	7.547	MIR34A	407040	RETINOBLASTOMA	180200
3313	7.525	NRAS	4893	BREAST CANCER	114480
3323	7.514	SERPINE1	5054	HEPATOCELLULAR CARCINOMA	114550
3333	7.5	EGR1	1958	BREAST CANCER	114480
3344	7.492	CTNNB1	1499	PANCREATIC CANCER	260350
3348	7.484	GLI1	2735	LUNG CANCER	211980
3349	7.482	ABCB1	5243	HEPATOCELLULAR CARCINOMA	114550
3354	7.479	ZFAS1	441951	GASTRIC CANCER	613659
3357	7.475	MTHFR	4524	PROSTATE CANCER	176807
3361	7.466	ARPC1A	10552	HEPATOCELLULAR CARCINOMA	114550
3368	7.46	CD82	3732	HEPATOCELLULAR CARCINOMA	114550
3371	7.455	GLI1	2735	BREAST CANCER	114480
3375	7.451	AXL	558	HEPATOCELLULAR CARCINOMA	114550
3379	7.444	CUL4A	8451	GASTRIC CANCER	613659
3406	7.416	TP53	7157	PROSTATE CANCER	176807
3409	7.411	MUC5AC	4586	LUNG CANCER	211980
3419	7.397	AKT1	207	LUNG CANCER	211980
3438	7.366	RAC1	5879	PANCREATIC CANCER	260350
3443	7.356	ABCB1	5243	BREAST CANCER	114480
3445	7.355	MIR155	406947	GASTRIC CANCER	613659
3460	7.326	CD24	100133941	GASTRIC CANCER	613659
3468	7.319	ATM	472	PANCREATIC CANCER	260350
3473	7.315	BBC3	27113	BREAST CANCER	114480
3476	7.31	E2F1	1869	PANCREATIC CANCER	260350
3478	7.309	PPM1D	8493	BREAST CANCER	114480
3492	7.278	SATB2	23314	HEPATOCELLULAR CARCINOMA	114550
3494	7.271	MAP2K1	5604	HEPATOCELLULAR CARCINOMA	114550
3507	7.247	FOXO3	2309	LUNG CANCER	211980
3508	7.247	PDCD1LG2	80380	GASTRIC CANCER	613659
3518	7.227	NR1H4	9971	HEPATOCELLULAR CARCINOMA	114550
3520	7.219	ATF3	467	HEPATOCELLULAR CARCINOMA	114550
3526	7.209	PLAUR	5329	HEPATOCELLULAR CARCINOMA	114550
3530	7.202	ABCG2	9429	HEPATOCELLULAR CARCINOMA	114550
3534	7.196	ERBB3	2065	LUNG CANCER	211980
3542	7.185	MIR494	574452	BREAST CANCER	114480
3546	7.178	CHEK1	1111	HEPATOCELLULAR CARCINOMA	114550
3548	7.177	PLD1	5337	HEPATOCELLULAR CARCINOMA	114550
3550	7.175	CAV1	857	PANCREATIC CANCER	260350
3551	7.173	NQO1	1728	GASTRIC CANCER	613659
3554	7.165	TWIST1	7291	PANCREATIC CANCER	260350
3555	7.165	MIR301A	407027	HEPATOCELLULAR CARCINOMA	114550
3557	7.162	SP1	6667	PROSTATE CANCER	176807
3564	7.145	CASR	846	LUNG CANCER	211980
3565	7.145	H19	283120	INSULIN-LIKE GROWTH FACTOR I, RESISTANCE TO	270450
3566	7.144	SLC2A1	6513	PANCREATIC CANCER	260350
3581	7.117	NR4A1	3164	PANCREATIC CANCER	260350
3584	7.111	MIR145	406937	PROSTATE CANCER	176807
3587	7.104	LILRB1	10859	GASTRIC CANCER	613659
3589	7.1	PLK1	5347	PANCREATIC CANCER	260350
3601	7.088	ACF	387569	XERODERMA PIGMENTOSUM, COMPLEMENTATION GROUP D	278730
3604	7.079	PROM1	8842	GASTRIC CANCER	613659
3609	7.073	MIR29B1	407024	BREAST CANCER	114480
3613	7.067	MAPK1	5594	MELANOMA, CUTANEOUS MALIGNANT, SUSCEPTIBILITY TO, 1	155600
3625	7.038	UHRF1	29128	HEPATOCELLULAR CARCINOMA	114550
3627	7.035	AKT1	207	PANCREATIC CANCER	260350
3629	7.034	RUNX3	864	HEPATOCELLULAR CARCINOMA	114550
3646	7.017	MAP2K1	5604	BREAST CANCER	114480
3655	7	MMP7	4316	BREAST CANCER	114480
3656	6.995	CXCL12	6387	GASTRIC CANCER	613659
3670	6.976	SOCS1	8651	GASTRIC CANCER	613659
3671	6.973	KDM4D	55693	PANCREATIC CANCER	260350
3677	6.961	TCF7L2	6934	GASTRIC CANCER	613659
3679	6.96	MAPK8	5599	PANCREATIC CANCER	260350
3680	6.957	HIF1A	3091	HEPATOCELLULAR CARCINOMA	114550
3696	6.929	CDX1	1044	OVARIAN CANCER	167000
3698	6.924	MAPK14	1432	BREAST CANCER	114480
3700	6.922	LGALS3	3958	HEPATOCELLULAR CARCINOMA	114550
3703	6.916	AKR1B1	231	BREAST CANCER	114480
3707	6.91	TNFRSF10B	8795	HEPATOCELLULAR CARCINOMA	114550
3712	6.895	ITK	3702	HEPATOCELLULAR CARCINOMA	114550
3714	6.892	ANO1	55107	PANCREATIC CANCER	260350
3715	6.892	MIR145	406937	OVARIAN CANCER	167000
3717	6.89	FLT1	2321	GASTRIC CANCER	613659
3719	6.883	PIM1	5292	HEPATOCELLULAR CARCINOMA	114550
3738	6.854	MSH2	4436	LI-FRAUMENI SYNDROME	151623
3741	6.847	MIR200C	406985	HEPATOCELLULAR CARCINOMA	114550
3744	6.84	NUAK1	9891	PANCREATIC CANCER	260350
3750	6.828	H3P16	644914	PROSTATE CANCER	176807
3759	6.801	LILRB1	10859	BREAST CANCER	114480
3763	6.798	KDM3A	55818	PANCREATIC CANCER	260350
3766	6.777	SPARC	6678	PANCREATIC CANCER	260350
3769	6.77	MMP2	4313	INSULIN-LIKE GROWTH FACTOR I, RESISTANCE TO	270450
3773	6.76	TCF7L2	6934	BREAST CANCER	114480
3778	6.751	MLH1	4292	PROSTATE CANCER	176807
3779	6.749	MET	4233	GASTRIC CANCER	613659
3781	6.748	MAP3K1	4214	HEPATOCELLULAR CARCINOMA	114550
3789	6.734	GPRC5A	9052	HEPATOCELLULAR CARCINOMA	114550
3790	6.73	SOX2	6657	HEPATOCELLULAR CARCINOMA	114550
3799	6.711	MIR34A	407040	LUNG CANCER	211980
3804	6.698	HPGD	3248	PROSTATE CANCER	176807
3805	6.694	GDNF	2668	GASTRIC CANCER	613659
3808	6.68	MIR21	406991	LUNG CANCER	211980
3811	6.676	AHR	196	LUNG CANCER	211980
3812	6.675	DNMT3A	1788	GASTRIC CANCER	613659
3814	6.669	MIR150	406942	HEPATOCELLULAR CARCINOMA	114550
3826	6.642	PRDX2	7001	HEPATOCELLULAR CARCINOMA	114550
3828	6.636	HSP90AA1	3320	BREAST CANCER	114480
3834	6.62	EGF	1950	BREAST CANCER	114480
3836	6.617	TFAP2A	7020	HEPATOCELLULAR CARCINOMA	114550
3839	6.613	NFE2L2	4780	PANCREATIC CANCER	260350
3842	6.6	TP73	7161	GASTRIC CANCER	613659
3843	6.6	DDB2	1643	PANCREATIC CANCER	260350
3844	6.598	ERCC1	2067	GASTRIC CANCER	613659
3850	6.586	CCND2	894	PANCREATIC CANCER	260350
3851	6.585	EHMT2	10919	HEPATOCELLULAR CARCINOMA	114550
3852	6.583	BAX	581	LUNG CANCER	211980
3856	6.575	ERBB3	2065	GASTRIC CANCER	613659
3861	6.566	BRCA1	672	LUNG CANCER	211980
3865	6.556	TIAM1	7074	RETINOBLASTOMA	180200
3867	6.555	HDAC2	3066	BREAST CANCER	114480
3868	6.545	SIL1	64374	GASTRIC CANCER	613659
3869	6.542	CHEK2	11200	BREAST CANCER	114480
3872	6.535	CDKN1A	1026	GASTRIC CANCER	613659
3877	6.521	MIR18A	406953	HEPATOCELLULAR CARCINOMA	114550
3880	6.512	IRS1	3667	PANCREATIC CANCER	260350
3882	6.509	MRE11	4361	HEPATOCELLULAR CARCINOMA	114550
3883	6.506	TOP1	7150	LUNG CANCER	211980
3891	6.495	MIR133B	442890	BREAST CANCER	114480
3893	6.488	IL22	50616	HEPATOCELLULAR CARCINOMA	114550
3895	6.485	IL17A	3605	LUNG CANCER	211980
3901	6.468	CREB1	1385	HEPATOCELLULAR CARCINOMA	114550
3902	6.467	VEGFA	7422	PROSTATE CANCER	176807
3905	6.455	MIR137	406928	HEPATOCELLULAR CARCINOMA	114550
3906	6.45	NME1	4830	PANCREATIC CANCER	260350
3916	6.408	TLR2	7097	PANCREATIC CANCER	260350
3923	6.393	IL6	3569	OBESITY	601665
3924	6.392	MIR20A	406982	HEPATOCELLULAR CARCINOMA	114550
3925	6.392	MIR29B1	407024	RETINOBLASTOMA	180200
3926	6.392	CDKN1B	1027	HEPATOCELLULAR CARCINOMA	114550
3933	6.369	NANOG	79923	OVARIAN CANCER	167000
3935	6.364	MIR143	406935	PANCREATIC CANCER	260350
3936	6.359	NR1I2	8856	PROSTATE CANCER	176807
3937	6.357	EGR1	1958	PANCREATIC CANCER	260350
3938	6.354	NFE2L2	4780	BREAST CANCER	114480
3940	6.344	UCA1	652995	MEDULLOBLASTOMA	155255
3941	6.342	RHBDD1	84236	LUNG CANCER	211980
3943	6.336	TIMP1	7076	PANCREATIC CANCER	260350
3947	6.327	MAPK8	5599	LUNG CANCER	211980
3949	6.319	PTPN12	5782	HEPATOCELLULAR CARCINOMA	114550
3950	6.316	PVT1	5820	LUNG CANCER	211980
3958	6.289	NME1	4830	GASTRIC CANCER	613659
3960	6.288	MAPK1	5594	PROSTATE CANCER	176807
3966	6.282	CASR	846	PANCREATIC CANCER	260350
3972	6.269	TIMP1	7076	GASTRIC CANCER	613659
3974	6.267	CASR	846	HEPATOCELLULAR CARCINOMA	114550

## Sheet: gallbladder_cancer
Rank	Score	Gene-Name	Gene-ID	Disease-Name	Disease-ID
60	6.475	TP53	7157	PANCREATIC CANCER	260350
74	5.534	MUC5AC	4586	LUNG CANCER	211980
84	4.218	IL6	3569	CHOLANGITIS, PRIMARY SCLEROSING	613806
86	4.139	TP53	7157	COLORECTAL CANCER	114500
87	4.137	HT	140805	CHOLANGITIS, PRIMARY SCLEROSING	613806
88	4.11	TNFRSF10A	8797	COLORECTAL CANCER	114500
89	3.526	NMT1	4836	CHOLANGITIS, PRIMARY SCLEROSING	613806
90	3.443	MUC5AC	4586	PANCREATIC CANCER	260350
91	3.196	IL6	3569	LUNG CANCER	211980

## Sheet: gastric_cancer
Rank	Score	Gene-Name	Gene-ID	Disease-Name	Disease-ID
116	13.26	AXIN1	8312	HEPATOCELLULAR CARCINOMA	114550
131	12.954	PIK3CA	5290	BREAST CANCER	114480
312	11.174	CD274	29126	BREAST CANCER	114480
412	10.686	CD274	29126	HEPATOCELLULAR CARCINOMA	114550
521	10.211	OLFM4	10562	COLORECTAL CANCER	114500
607	9.753	DCC	1630	BREAST CANCER	114480
626	9.68	AXIN1	8312	COLORECTAL CANCER	114500
691	9.484	SETD2	29072	HEPATOCELLULAR CARCINOMA	114550
832	9.083	TFAP2A	7020	HEPATOCELLULAR CARCINOMA	114550
863	8.991	MIR34A	407040	HEPATOCELLULAR CARCINOMA	114550
904	8.887	LILRB1	10859	PANCREATIC CANCER	260350
909	8.873	SOX2	6657	BREAST CANCER	114480
972	8.708	TMEFF2	23671	BREAST CANCER	114480
1073	8.479	SFRP1	6422	BREAST CANCER	114480
1134	8.301	CDH1	999	HEPATOCELLULAR CARCINOMA	114550
1156	8.257	MLH1	4292	BREAST CANCER	114480
1279	7.963	MRC1	4360	COLORECTAL CANCER	114500
1348	7.812	PCDH10	57575	HEPATOCELLULAR CARCINOMA	114550
1366	7.756	ZNF331	55422	HEPATOCELLULAR CARCINOMA	114550
1503	7.342	FBXO11	80204	HEPATOCELLULAR CARCINOMA	114550
1521	7.261	KAT8	84148	BREAST CANCER	114480
1533	7.229	PTEN	5728	COLORECTAL CANCER	114500
1563	7.135	GKN1	56287	HEPATOCELLULAR CARCINOMA	114550
1584	7.014	H19	283120	COLORECTAL CANCER	114500
1591	6.975	TGFB1	7040	HEPATOCELLULAR CARCINOMA	114550
1598	6.945	MTOR	2475	BREAST CANCER	114480
1607	6.893	WWOX	51741	LI-FRAUMENI SYNDROME	151623
1608	6.885	SOX13	9580	HEPATOCELLULAR CARCINOMA	114550
1630	6.746	PLK1	5347	HEPATOCELLULAR CARCINOMA	114550
1634	6.726	MGMT	4255	HEPATOCELLULAR CARCINOMA	114550
1638	6.705	MIR10B	406903	BREAST CANCER	114480
1678	6.467	ZEB2	9839	COLORECTAL CANCER	114500
1683	6.424	NOTCH2	4853	COLORECTAL CANCER	114500
1690	6.37	BRAF	673	BREAST CANCER	114480
1702	6.324	SFRP1	6422	HEPATOCELLULAR CARCINOMA	114550
1705	6.314	MIR206	406989	PANCREATIC CANCER	260350
1709	6.293	S100A8	6279	PEUTZ-JEGHERS SYNDROME	175200
1719	6.203	MTDH	92140	COLORECTAL CANCER	114500
1720	6.197	TP53	7157	HEPATOCELLULAR CARCINOMA	114550
1721	6.19	MIR217	406999	HEPATOCELLULAR CARCINOMA	114550
1723	6.166	ESR1	2099	COLORECTAL CANCER	114500
1728	6.118	DNMT3A	1788	COLORECTAL CANCER	114500
1739	5.976	FOXM1	2305	HEPATOCELLULAR CARCINOMA	114550
1743	5.93	LZTFL1	54585	BREAST CANCER	114480
1747	5.888	S100A8	6279	COLORECTAL CANCER	114500
1752	5.856	TP53	7157	LYMPHOMA, MUCOSA-ASSOCIATED LYMPHOID TYPE	137245
1754	5.804	NFKB1	4790	PANCREATIC CANCER	260350
1758	5.784	IK	3550	COLORECTAL CANCER	114500
1763	5.751	BTG3	10950	HEPATOCELLULAR CARCINOMA	114550
1764	5.741	EGFR	1956	HEPATOCELLULAR CARCINOMA	114550
1765	5.739	GHET1	102723099	BREAST CANCER	114480
1780	5.509	MIR133B	442890	COLORECTAL CANCER	114500
1781	5.486	ZNF382	84911	HEPATOCELLULAR CARCINOMA	114550
1782	5.482	RHOA	387	COLORECTAL CANCER	114500
1787	5.433	MIR200C	406985	HEPATOCELLULAR CARCINOMA	114550
1788	5.409	IK	3550	PANCREATIC CANCER	260350
1790	5.378	MIR145	406937	PANCREATIC CANCER	260350
1791	5.369	SOX2	6657	LUNG CANCER	211980
1792	5.312	ZFPM2-AS1	102723356	HEPATOCELLULAR CARCINOMA	114550
1794	5.282	GCA	25801	COLORECTAL CANCER	114500
1795	5.276	MIR200B	406984	PANCREATIC CANCER	260350
1798	5.228	MGMT	4255	COLORECTAL CANCER	114500
1800	5.197	RPRD1B	58490	HEPATOCELLULAR CARCINOMA	114550
1801	5.195	PIK3CB	5291	HEPATOCELLULAR CARCINOMA	114550
1803	5.147	VIM	7431	COLORECTAL CANCER	114500
1804	5.142	STAT3	6774	PANCREATIC CANCER	260350
1806	5.114	BIRC7	79444	HEPATOCELLULAR CARCINOMA	114550
1808	5.086	DMBT1	1755	COLORECTAL CANCER	114500
1809	5.082	MIR34A	407040	PANCREATIC CANCER	260350
1811	5.069	RNF43	54894	BREAST CANCER	114480
1813	5.038	GLS	2744	COLORECTAL CANCER	114500
1816	5.002	REG4	83998	COLORECTAL CANCER	114500
1817	4.992	DNMT3B	1789	HEPATOCELLULAR CARCINOMA	114550
1818	4.988	NDRG2	57447	HEPATOCELLULAR CARCINOMA	114550
1820	4.965	MGMT	4255	BREAST CANCER	114480
1822	4.936	PAX5	5079	HEPATOCELLULAR CARCINOMA	114550
1823	4.904	THEMIS	387357	LI-FRAUMENI SYNDROME	151623
1824	4.888	MTOR	2475	NASOPHARYNGEAL CARCINOMA	607107
1826	4.841	SETD2	29072	PANCREATIC CANCER	260350
1828	4.835	TNF	7124	LYMPHOMA, MUCOSA-ASSOCIATED LYMPHOID TYPE	137245
1829	4.806	OLFM4	10562	PANCREATIC CANCER	260350
1830	4.802	AFP	174	HEPATOCELLULAR CARCINOMA	114550
1832	4.79	SKP2	6502	HEPATOCELLULAR CARCINOMA	114550
1833	4.784	VWCE	220001	BREAST CANCER	114480
1834	4.772	CDKN1A	1026	HEPATOCELLULAR CARCINOMA	114550
1835	4.75	MIR200B	406984	OVARIAN CANCER	167000
1837	4.74	TCF7L1	83439	HEPATOCELLULAR CARCINOMA	114550
1839	4.714	MIR222	407007	HEPATOCELLULAR CARCINOMA	114550
1840	4.683	TLR2	7097	HEPATOCELLULAR CARCINOMA	114550
1841	4.666	GLI2	2736	COLORECTAL CANCER	114500
1842	4.647	E2F1	1869	COLORECTAL CANCER	114500
1843	4.626	PVT1	5820	PANCREATIC CANCER	260350
1845	4.577	EPHB2	2048	BREAST CANCER	114480
1846	4.543	IGF1	3479	HEPATOCELLULAR CARCINOMA	114550
1847	4.527	GC	2638	COLORECTAL CANCER	114500
1848	4.513	TNF	7124	COLORECTAL CANCER	114500
1849	4.506	ZEB2-AS1	100303491	COLORECTAL CANCER	114500
1850	4.493	POSTN	10631	PANCREATIC CANCER	260350
1851	4.482	ZBTB7A	51341	HEPATOCELLULAR CARCINOMA	114550
1852	4.479	FBXO11	80204	COLORECTAL CANCER	114500
1853	4.477	RNF43	54894	HEPATOCELLULAR CARCINOMA	114550
1855	4.442	KLF4	9314	COLORECTAL CANCER	114500
1856	4.42	MIR18A	406953	HEPATOCELLULAR CARCINOMA	114550
1858	4.397	ZWINT	11130	HEPATOCELLULAR CARCINOMA	114550
1860	4.377	MIR148B	442892	HEPATOCELLULAR CARCINOMA	114550
1862	4.33	MIR223	407008	HEPATOCELLULAR CARCINOMA	114550
1864	4.301	NBAT1	729177	HEPATOCELLULAR CARCINOMA	114550
1865	4.297	PRRT2	112476	PANCREATIC CANCER	260350
1866	4.264	UCA1	652995	LUNG CANCER	211980
1867	4.247	E2F1	1869	NASOPHARYNGEAL CARCINOMA	607107
1868	4.234	PAK1	5058	HEPATOCELLULAR CARCINOMA	114550
1869	4.208	GHET1	102723099	ESOPHAGEAL CANCER	133239
1870	4.177	SOX2	6657	PANCREATIC CANCER	260350
1873	4.152	ZEB1	6935	HEPATOCELLULAR CARCINOMA	114550
1874	4.137	MAP2K7	5609	PANCREATIC CANCER	260350
1876	4.135	RUNX3	864	COLORECTAL CANCER	114500
1877	4.075	CD274	29126	PANCREATIC CANCER	260350
1878	4.073	ESR1	2099	HEPATOCELLULAR CARCINOMA	114550
1880	4.034	RNF43	54894	COLORECTAL CANCER	114500
1881	4.026	HMBOX1	79618	HEPATOCELLULAR CARCINOMA	114550
1882	4.011	CMTM7	112616	HEPATOCELLULAR CARCINOMA	114550
1883	4.01	DKK3	27122	HEPATOCELLULAR CARCINOMA	114550
1884	3.985	FSCN1	6624	HEPATOCELLULAR CARCINOMA	114550
1885	3.974	TNFAIP8L2	79626	COLORECTAL CANCER	114500
1886	3.973	PDGFRB	5159	LI-FRAUMENI SYNDROME	151623
1887	3.963	KLF4	9314	HEPATOCELLULAR CARCINOMA	114550
1889	3.949	MIRLET7B	406884	HEPATOCELLULAR CARCINOMA	114550
1891	3.92	MYLIP	29116	COLORECTAL CANCER	114500
1892	3.917	SPART	23111	COLORECTAL CANCER	114500
1893	3.896	MIR302B	442894	HEPATOCELLULAR CARCINOMA	114550
1894	3.893	HMGB1	3146	HEPATOCELLULAR CARCINOMA	114550
1896	3.842	KRAS	3845	BREAST CANCER	114480
1897	3.833	MIR214	406996	HEPATOCELLULAR CARCINOMA	114550
1898	3.81	MIR21	406991	HEPATOCELLULAR CARCINOMA	114550
1899	3.809	MIR222	407007	COLORECTAL CANCER	114500
1900	3.772	MIR148A	406940	COLORECTAL CANCER	114500
1901	3.764	TNF	7124	LI-FRAUMENI SYNDROME	151623
1902	3.759	KLF4	9314	BREAST CANCER	114480
1903	3.755	SKP2	6502	PANCREATIC CANCER	260350
1904	3.751	PTK2	5747	HEPATOCELLULAR CARCINOMA	114550
1905	3.693	KLF4	9314	NASOPHARYNGEAL CARCINOMA	607107
1906	3.681	STAT3	6774	BREAST CANCER	114480
1908	3.638	GBAP1	2630	COLORECTAL CANCER	114500
1909	3.636	DNMT3A	1788	NASOPHARYNGEAL CARCINOMA	607107
1910	3.635	EPHB2	2048	COLORECTAL CANCER	114500
1911	3.63	ERBB2	2064	HEPATOCELLULAR CARCINOMA	114550
1912	3.628	SKP2	6502	LUNG CANCER	211980
1913	3.597	TYMS	7298	HEPATOCELLULAR CARCINOMA	114550
1914	3.591	MUC1	4582	BREAST CANCER	114480
1915	3.585	AFP	174	COLORECTAL CANCER	114500
1916	3.572	CD82	3732	PANCREATIC CANCER	260350
1917	3.549	MIR210	406992	HEPATOCELLULAR CARCINOMA	114550
1918	3.547	YBX1	4904	COLORECTAL CANCER	114500
1919	3.513	DNMT1	1786	COLORECTAL CANCER	114500
1920	3.483	MTDH	92140	HEPATOCELLULAR CARCINOMA	114550
1921	3.477	EZH2	2146	NASOPHARYNGEAL CARCINOMA	607107
1922	3.444	APC	324	HEPATOCELLULAR CARCINOMA	114550
1923	3.444	NKX2-1	7080	BREAST CANCER	114480
1924	3.42	MIR206	406989	HEPATOCELLULAR CARCINOMA	114550
1925	3.42	SOX2	6657	HEPATOCELLULAR CARCINOMA	114550
1926	3.408	TNFAIP8L2	79626	HEPATOCELLULAR CARCINOMA	114550
1927	3.404	H3P10	115482713	HEPATOCELLULAR CARCINOMA	114550
1928	3.396	MTSS1	9788	HEPATOCELLULAR CARCINOMA	114550
1930	3.341	EPCAM	4072	COLORECTAL CANCER	114500
1931	3.337	HIF1A	3091	HEPATOCELLULAR CARCINOMA	114550
1932	3.335	MUC16	94025	HEPATOCELLULAR CARCINOMA	114550
1933	3.332	TWIST1	7291	HEPATOCELLULAR CARCINOMA	114550
1934	3.332	MMP9	4318	LUNG CANCER	211980
1935	3.331	EPAS1	2034	HEPATOCELLULAR CARCINOMA	114550
1936	3.328	GC	2638	PANCREATIC CANCER	260350
1937	3.327	SDHB	6390	PARAGANGLIOMA AND GASTRIC STROMAL SARCOMA	606864
1938	3.326	EIF6	3692	HEPATOCELLULAR CARCINOMA	114550
1940	3.299	MIR370	442915	COLORECTAL CANCER	114500
1941	3.291	AURKB	9212	BREAST CANCER	114480
1942	3.286	TMEFF2	23671	HEPATOCELLULAR CARCINOMA	114550
1943	3.278	MIR152	406943	COLORECTAL CANCER	114500
1944	3.276	BCL2	596	COLORECTAL CANCER	114500
1945	3.274	MTDH	92140	LYMPHOMA, MUCOSA-ASSOCIATED LYMPHOID TYPE	137245
1946	3.265	H19	283120	ESOPHAGEAL CANCER	133239
1948	3.247	MYLIP	29116	HEPATOCELLULAR CARCINOMA	114550
1949	3.19	MACC1	346389	PANCREATIC CANCER	260350
1950	3.173	MIR126	406913	BREAST CANCER	114480
1951	3.162	PIK3CB	5291	PANCREATIC CANCER	260350
1952	3.138	NOTCH1	4851	HEPATOCELLULAR CARCINOMA	114550
1953	3.118	MIR21	406991	COLORECTAL CANCER	114500
1954	3.084	PELP1	27043	HEPATOCELLULAR CARCINOMA	114550
1955	3.073	S100A8	6279	PANCREATIC CANCER	260350
1956	3.045	NOTCH2	4853	HEPATOCELLULAR CARCINOMA	114550
1957	3.005	CCNE1	898	HEPATOCELLULAR CARCINOMA	114550

## Sheet: liver_cancer
Rank	Score	Gene-Name	Gene-ID	Disease-Name	Disease-ID
66	18.018	PPARG	5468	OBESITY	601665
172	16.189	EGFR	1956	PANCREATIC CANCER	260350
177	16.043	MIR122	406906	BREAST CANCER	114480
180	16.036	PRKAA1	5562	BODY MASS INDEX QUANTITATIVE TRAIT LOCUS 20	618406
196	15.748	PTGS2	5743	LUNG CANCER	211980
232	15.327	PTK2	5747	PANCREATIC CANCER	260350
241	15.29	KRT19	3880	COLORECTAL CANCER	114500
258	15.05	TNF	7124	PANCREATIC CANCER	260350
261	15.023	FGF21	26291	OBESITY	601665
266	14.974	CXCR4	7852	LUNG CANCER	211980
323	14.512	PROM1	8842	COLORECTAL CANCER	114500
395	13.992	STAT3	6774	BREAST CANCER	114480
399	13.975	MIR34A	407040	BREAST CANCER	114480
425	13.846	TP53	7157	BREAST CANCER	114480
445	13.687	SOCS3	9021	BODY MASS INDEX QUANTITATIVE TRAIT LOCUS 20	618406
454	13.616	DLEC1	9940	LUNG CANCER	211980
457	13.605	MIR34A	407040	PANCREATIC CANCER	260350
483	13.468	MIR221	407006	PANCREATIC CANCER	260350
488	13.406	GPC3	2719	GASTRIC CANCER	613659
508	13.347	MIR122	406906	LUNG CANCER	211980
523	13.258	MTDH	92140	LUNG CANCER	211980
548	13.136	LDLR	3949	OBESITY	601665
559	13.089	MIR21	406991	BODY MASS INDEX QUANTITATIVE TRAIT LOCUS 20	618406
584	12.972	TGFB1	7040	BREAST CANCER	114480
605	12.86	PRKAA1	5562	PANCREATIC CANCER	260350
612	12.831	NOTCH1	4851	CONTRACTURAL ARACHNODACTYLY, CONGENITAL	121050
613	12.823	YY1	7528	BODY MASS INDEX QUANTITATIVE TRAIT LOCUS 20	618406
618	12.806	TWIST1	7291	BREAST CANCER	114480
637	12.687	HDGF	3068	PROSTATE CANCER	176807
664	12.569	CXCR4	7852	BREAST CANCER	114480
676	12.532	TGFB1	7040	BODY MASS INDEX QUANTITATIVE TRAIT LOCUS 20	618406
699	12.459	ONECUT1	3175	PANCREATIC CANCER	260350
734	12.322	CXCL12	6387	GASTRIC CANCER	613659
735	12.322	HNF4A	3172	BREAST CANCER	114480
744	12.273	ADIPOQ	9370	BREAST CANCER	114480
752	12.232	PTP4A3	11156	PANCREATIC CANCER	260350
759	12.22	SETD2	29072	LUNG CANCER	211980
768	12.177	TLR3	7098	LEUKEMIA, ACUTE MYELOID	601626
781	12.14	YY1	7528	BREAST CANCER	114480
808	12.039	SPP1	6696	BREAST CANCER	114480
835	11.967	NR1H4	9971	BREAST CANCER	114480
838	11.962	EGFR	1956	CONTRACTURAL ARACHNODACTYLY, CONGENITAL	121050
861	11.905	BHMT	635	OBESITY	601665
866	11.894	TWIST1	7291	PANCREATIC CANCER	260350
867	11.893	PTGS2	5743	PROSTATE CANCER	176807
882	11.857	WWOX	51741	BODY MASS INDEX QUANTITATIVE TRAIT LOCUS 20	618406
886	11.849	MIR98	407054	GASTRIC CANCER	613659
890	11.837	VEGFA	7422	GASTRIC CANCER	613659
891	11.837	MIR122	406906	PROSTATE CANCER	176807
896	11.829	TGFA	7039	LUNG CANCER	211980
901	11.805	NFKB1	4790	OBESITY	601665
902	11.804	JUN	3725	PANCREATIC CANCER	260350
924	11.742	PRRT2	112476	BODY MASS INDEX QUANTITATIVE TRAIT LOCUS 20	618406
935	11.72	SMAD3	4088	COLORECTAL CANCER	114500
946	11.688	BCL2	596	LEUKEMIA, ACUTE MYELOID	601626
957	11.657	H19	283120	OVARIAN CANCER	167000
972	11.611	EZH2	2146	BREAST CANCER	114480
974	11.6	WWOX	51741	MYELODYSPLASTIC SYNDROME	614286
985	11.566	EGF	1950	BREAST CANCER	114480
1009	11.48	STK11	6794	BODY MASS INDEX QUANTITATIVE TRAIT LOCUS 20	618406
1016	11.45	MIR145	406937	PANCREATIC CANCER	260350
1023	11.437	SOD2	6648	BREAST CANCER	114480
1030	11.42	SRC	6714	LEUKEMIA, ACUTE MYELOID	601626
1056	11.353	SMAD4	4089	GASTRIC CANCER	613659
1064	11.325	PTPN11	5781	COLORECTAL CANCER	114500
1078	11.274	UCP2	7351	OBESITY	601665
1086	11.245	SHBG	6462	BODY MASS INDEX QUANTITATIVE TRAIT LOCUS 20	618406
1089	11.223	TGFB1	7040	CHOLANGITIS, PRIMARY SCLEROSING	613806
1095	11.214	PTP4A3	11156	CONTRACTURAL ARACHNODACTYLY, CONGENITAL	121050
1105	11.19	DLC1	10395	NASOPHARYNGEAL CARCINOMA	607107
1119	11.15	AR	367	BREAST CANCER	114480
1132	11.133	PML	5371	OBESITY	601665
1167	11.045	EPHB2	2048	PANCREATIC CANCER	260350
1173	11.034	FAS	355	LEUKEMIA, ACUTE MYELOID	601626
1181	11.019	NFKB1	4790	CHOLANGITIS, PRIMARY SCLEROSING	613806
1185	11.002	NR0B2	8431	BREAST CANCER	114480
1192	10.987	AGO2	27161	COLORECTAL CANCER	114500
1194	10.979	HDGF	3068	PANCREATIC CANCER	260350
1215	10.928	NR1H4	9971	BODY MASS INDEX QUANTITATIVE TRAIT LOCUS 20	618406
1226	10.906	CCL2	6347	BREAST CANCER	114480
1250	10.834	SETD2	29072	PANCREATIC CANCER	260350
1266	10.811	CTNNB1	1499	LEUKEMIA, ACUTE MYELOID	601626
1268	10.809	HSPA5	3309	GASTRIC CANCER	613659
1269	10.808	PIK3CA	5290	PANCREATIC CANCER	260350
1293	10.763	MIR34A	407040	PROSTATE CANCER	176807
1297	10.757	MAP2K7	5609	BREAST CANCER	114480
1312	10.732	KLF4	9314	PANCREATIC CANCER	260350
1350	10.671	MTDH	92140	GASTRIC CANCER	613659
1377	10.612	CCR2	729230	BREAST CANCER	114480
1378	10.609	SPP1	6696	GASTRIC CANCER	613659
1397	10.581	NDRG2	57447	PANCREATIC CANCER	260350
1401	10.576	MIR429	554210	GASTRIC CANCER	613659
1403	10.571	PVT1	5820	LEUKEMIA, ACUTE MYELOID	601626
1406	10.566	NDRG2	57447	PROSTATE CANCER	176807
1413	10.549	SRC	6714	PANCREATIC CANCER	260350
1414	10.547	HULC	728655	PROSTATE CANCER	176807
1415	10.546	CDKN2A	1029	MYELODYSPLASTIC SYNDROME	614286
1416	10.544	SIRT1	23411	BREAST CANCER	114480
1435	10.514	ADAM17	6868	BODY MASS INDEX QUANTITATIVE TRAIT LOCUS 20	618406
1442	10.493	BRAF	673	NASOPHARYNGEAL CARCINOMA	607107
1446	10.487	SMAD4	4089	PANCREATIC CANCER	260350
1488	10.412	PTCH1	5727	OVARIAN CANCER	167000
1506	10.382	NFKB1	4790	BODY MASS INDEX QUANTITATIVE TRAIT LOCUS 20	618406
1520	10.362	CEBPB	1051	OBESITY	601665
1521	10.362	NDRG2	57447	LUNG CANCER	211980
1546	10.314	GNMT	27232	BREAST CANCER	114480
1551	10.305	NQO1	1728	BREAST CANCER	114480
1555	10.299	NR1H4	9971	CARONTE	604172
1574	10.261	EZH2	2146	LEUKEMIA, ACUTE MYELOID	601626
1579	10.251	EPO	2056	LUNG CANCER	211980
1602	10.21	SCD	6319	BREAST CANCER	114480
1659	10.132	TIAM1	7074	PANCREATIC CANCER	260350
1686	10.093	CAV1	857	COLORECTAL CANCER	114500
1696	10.077	IL22	50616	BODY MASS INDEX QUANTITATIVE TRAIT LOCUS 20	618406
1718	10.051	FOXO1	2308	BREAST CANCER	114480
1732	10.034	MIR126	406913	BREAST CANCER	114480
1734	10.033	STAT3	6774	OBESITY	601665
1741	10.028	CXCL12	6387	PANCREATIC CANCER	260350
1744	10.024	MIR221	407006	BODY MASS INDEX QUANTITATIVE TRAIT LOCUS 20	618406
1786	9.944	MIR199A1	406976	PANCREATIC CANCER	260350
1795	9.93	EGFR	1956	BREAST CANCER	114480
1799	9.925	LOXL2	4017	COLORECTAL CANCER	114500
1801	9.923	ACKR3	57007	BREAST CANCER	114480
1821	9.901	MIR34A	407040	GASTRIC CANCER	613659
1822	9.901	MIR148A	406940	BREAST CANCER	114480
1832	9.874	MIR122	406906	GASTRIC CANCER	613659
1846	9.856	KEAP1	9817	PROSTATE CANCER	176807
1852	9.85	IL22	50616	BREAST CANCER	114480
1856	9.844	HNF4A	3172	CARONTE	604172
1857	9.839	ERBB2	2064	LUNG CANCER	211980
1878	9.808	PROM1	8842	BREAST CANCER	114480
1896	9.788	MIR214	406996	GASTRIC CANCER	613659
1898	9.784	IL22	50616	BILIARY CIRRHOSIS, PRIMARY, 1	109720
1904	9.779	BCL2	596	COLORECTAL CANCER	114500
1908	9.772	NDRG3	57446	GASTRIC CANCER	613659
1913	9.771	TWIST1	7291	GASTRIC CANCER	613659
1915	9.764	NR1I3	9970	BODY MASS INDEX QUANTITATIVE TRAIT LOCUS 20	618406
1967	9.683	FGF1	2246	BREAST CANCER	114480
1975	9.672	EPCAM	4072	LUNG CANCER	211980
1985	9.667	SRC	6714	PROSTATE CANCER	176807
1995	9.655	HDAC6	10013	GASTRIC CANCER	613659
1996	9.648	NRP1	8829	PANCREATIC CANCER	260350
1999	9.645	NANOG	79923	PROSTATE CANCER	176807
2005	9.637	YY1	7528	PROSTATE CANCER	176807
2043	9.563	MLXIPL	51085	OBESITY	601665
2062	9.533	NFKB1	4790	BREAST CANCER	114480
2064	9.533	YAP1	10413	LUNG CANCER	211980
2068	9.528	CD24	100133941	OVARIAN CANCER	167000
2071	9.523	NOTCH1	4851	GASTRIC CANCER	613659
2077	9.516	MIR29A	407021	LUNG CANCER	211980
2098	9.49	RETN	56729	OBESITY	601665
2110	9.468	TLR4	7099	PANCREATIC CANCER	260350
2146	9.431	BCL2	596	GASTRIC CANCER	613659
2154	9.424	HMGB1	3146	BREAST CANCER	114480
2163	9.415	SLC5A5	6528	OVARIAN CANCER	167000
2178	9.403	IQGAP2	10788	CONTRACTURAL ARACHNODACTYLY, CONGENITAL	121050
2218	9.359	SOX2	6657	LUNG CANCER	211980
2221	9.353	NAMPT	10135	OBESITY	601665
2230	9.346	STAT3	6774	GASTRIC CANCER	613659
2260	9.309	SOD2	6648	PANCREATIC CANCER	260350
2276	9.286	BRAF	673	MELANOMA, CUTANEOUS MALIGNANT, SUSCEPTIBILITY TO, 1	155600
2277	9.284	MIR29A	407021	MYELODYSPLASTIC SYNDROME	614286
2295	9.249	MIR221	407006	GASTRIC CANCER	613659
2314	9.208	GOLM1	51280	PANCREATIC CANCER	260350
2321	9.203	PTEN	5728	BODY MASS INDEX QUANTITATIVE TRAIT LOCUS 20	618406
2322	9.202	MIR100	406892	RETINOBLASTOMA	180200
2348	9.165	BAX	581	GASTRIC CANCER	613659
2349	9.162	MLXIP	22877	PANCREATIC CANCER	260350
2351	9.161	HULC	728655	LUNG CANCER	211980
2356	9.157	USP22	23326	GASTRIC CANCER	613659
2374	9.138	PRRT2	112476	BREAST CANCER	114480
2390	9.117	IGF1R	3480	PROSTATE CANCER	176807
2395	9.109	EGF	1950	LUNG CANCER	211980
2405	9.103	SPP1	6696	BILIARY CIRRHOSIS, PRIMARY, 1	109720
2408	9.098	SOX9	6662	LUNG CANCER	211980
2411	9.096	PTTG1	9232	BREAST CANCER	114480
2420	9.092	MYC	4609	PROSTATE CANCER	176807
2427	9.084	LDLR	3949	BODY MASS INDEX QUANTITATIVE TRAIT LOCUS 20	618406
2430	9.077	LIF	3976	COLORECTAL CANCER	114500
2442	9.059	MIR182	406958	LUNG CANCER	211980
2447	9.051	TWIST1	7291	LEUKEMIA, ACUTE MYELOID	601626
2455	9.043	PTGS2	5743	PANCREATIC CANCER	260350
2467	9.029	TLR4	7099	BILIARY CIRRHOSIS, PRIMARY, 1	109720
2470	9.023	CERS2	29956	BREAST CANCER	114480
2479	9.009	LIN28A	79727	PROSTATE CANCER	176807
2492	8.997	EPO	2056	BREAST CANCER	114480
2502	8.985	TCF7L2	6934	BREAST CANCER	114480
2507	8.983	NR1H4	9971	PANCREATIC CANCER	260350
2545	8.941	H3P23	115482696	GASTRIC CANCER	613659
2552	8.933	VDR	7421	BODY MASS INDEX QUANTITATIVE TRAIT LOCUS 20	618406
2557	8.93	MIR34A	407040	MYELODYSPLASTIC SYNDROME	614286
2559	8.928	TNFSF10	8743	COLORECTAL CANCER	114500
2564	8.921	PPARG	5468	TYPE 2 DIABETES MELLITUS	125853
2570	8.915	PTBP1	5725	BILIARY CIRRHOSIS, PRIMARY, 1	109720
2573	8.91	YAP1	10413	BREAST CANCER	114480
2577	8.907	SOAT1	6646	OBESITY	601665
2584	8.902	MIR144	406936	BODY MASS INDEX QUANTITATIVE TRAIT LOCUS 20	618406
2587	8.895	PTPN11	5781	GASTRIC CANCER	613659
2611	8.867	RB1	5925	LUNG CANCER	211980
2613	8.865	TM4SF1	4071	PROSTATE CANCER	176807
2638	8.841	SLC7A11	23657	BREAST CANCER	114480
2641	8.839	ADAM17	6868	GASTRIC CANCER	613659
2659	8.821	PTGS2	5743	BODY MASS INDEX QUANTITATIVE TRAIT LOCUS 20	618406
2665	8.817	MIR143	406935	GASTRIC CANCER	613659
2695	8.793	TLR3	7098	BILIARY CIRRHOSIS, PRIMARY, 1	109720
2696	8.792	SOX9	6662	LEUKEMIA, ACUTE MYELOID	601626
2718	8.773	FBN2	2201	LUNG CANCER	211980
2744	8.737	CCND1	595	GASTRIC CANCER	613659
2746	8.735	SKP2	6502	OVARIAN CANCER	167000
2760	8.72	MIR21	406991	PROSTATE CANCER	176807
2780	8.691	EZH2	2146	LUNG CANCER	211980
2784	8.687	PTP4A3	11156	PROSTATE CANCER	176807
2800	8.671	FAS	355	BILIARY CIRRHOSIS, PRIMARY, 1	109720
2801	8.671	SETD2	29072	BODY MASS INDEX QUANTITATIVE TRAIT LOCUS 20	618406
2820	8.653	TM6SF2	53345	OBESITY	601665
2822	8.652	TIMP1	7076	BREAST CANCER	114480
2826	8.645	E2F1	1869	GASTRIC CANCER	613659
2833	8.64	TNFSF10	8743	PROSTATE CANCER	176807
2860	8.612	PTEN	5728	BREAST CANCER	114480
2872	8.591	LNCRNA-ATB	114004396	LUNG CANCER	211980
2878	8.588	TP53	7157	BILIARY CIRRHOSIS, PRIMARY, 1	109720
2884	8.582	TNFSF10	8743	CONTRACTURAL ARACHNODACTYLY, CONGENITAL	121050
2891	8.571	MIR200C	406985	PANCREATIC CANCER	260350
2892	8.57	EGR1	1958	BREAST CANCER	114480
2895	8.566	PLAU	5328	MYELOMA, MULTIPLE	254500
2897	8.565	KLF8	11279	PANCREATIC CANCER	260350
2904	8.561	MMP2	4313	GASTRIC CANCER	613659
2918	8.549	CD44	960	PANCREATIC CANCER	260350
2934	8.533	MIR93	407050	GASTRIC CANCER	613659
2937	8.526	PLK1	5347	GASTRIC CANCER	613659
2939	8.52	BCL2	596	CONTRACTURAL ARACHNODACTYLY, CONGENITAL	121050
2940	8.52	NR3C1	2908	OBESITY	601665
2950	8.51	CDKN1A	1026	LEUKEMIA, ACUTE MYELOID	601626
2954	8.507	MIR145	406937	GASTRIC CANCER	613659
2957	8.505	TM4SF5	9032	BREAST CANCER	114480
2964	8.499	CD34	947	GASTRIC CANCER	613659
2965	8.495	FOS	2353	BODY MASS INDEX QUANTITATIVE TRAIT LOCUS 20	618406
2973	8.486	HULC	728655	CHOANAL ATRESIA, POSTERIOR	608911
2975	8.481	METTL3	56339	BREAST CANCER	114480
2983	8.47	TP73	7161	LEUKEMIA, ACUTE MYELOID	601626
2987	8.466	AR	367	BODY MASS INDEX QUANTITATIVE TRAIT LOCUS 20	618406
2989	8.465	EPO	2056	OBESITY	601665
2991	8.464	LILRB1	10859	BODY MASS INDEX QUANTITATIVE TRAIT LOCUS 20	618406
2993	8.462	TP53	7157	MELANOMA, UVEAL	155720
2996	8.459	HULC	728655	BREAST CANCER	114480
3013	8.442	SOX17	64321	PANCREATIC CANCER	260350
3034	8.416	JAK2	3717	BODY MASS INDEX QUANTITATIVE TRAIT LOCUS 20	618406
3046	8.405	HULC	728655	LEUKEMIA, CHRONIC MYELOID	608232
3054	8.394	TLR4	7099	LEUKEMIA, CHRONIC MYELOID	608232
3062	8.38	HGF	3082	BREAST CANCER	114480
3067	8.372	MIR130B	406920	CHOANAL ATRESIA, POSTERIOR	608911
3068	8.372	TWIST1	7291	LUNG CANCER	211980
3092	8.341	MIR214	406996	LUNG CANCER	211980
3101	8.333	GAS5	60674	PANCREATIC CANCER	260350
3107	8.324	PTPN11	5781	BREAST CANCER	114480
3121	8.313	STC1	6781	LUNG CANCER	211980
3134	8.299	MTOR	2475	LUNG CANCER	211980
3148	8.286	KRAS	3845	NASOPHARYNGEAL CARCINOMA	607107
3150	8.284	VLDLR	7436	OBESITY	601665
3164	8.271	FGFR4	2264	BREAST CANCER	114480
3166	8.267	GAS5	60674	LEUKEMIA, ACUTE MYELOID	601626
3170	8.263	PLAU	5328	MELANOMA, CUTANEOUS MALIGNANT, SUSCEPTIBILITY TO, 1	155600
3177	8.256	MIR122	406906	BODY MASS INDEX QUANTITATIVE TRAIT LOCUS 20	618406
3202	8.231	IGF2	3481	ACUTE PROMYELOCYTIC LEUKEMIA	612376
3206	8.227	HDGF	3068	LUNG CANCER	211980
3210	8.224	MIR122	406906	PANCREATIC CANCER	260350
3244	8.195	CD274	29126	AUTOIMMUNE DISEASE	109100
3256	8.184	HDGF	3068	GASTRIC CANCER	613659
3262	8.178	PRKAB1	5564	BODY MASS INDEX QUANTITATIVE TRAIT LOCUS 20	618406
3284	8.158	HDAC9	9734	GASTRIC CANCER	613659
3291	8.151	SIRT1	23411	COLORECTAL CANCER	114500
3296	8.147	FGF21	26291	BODY MASS INDEX QUANTITATIVE TRAIT LOCUS 20	618406
3305	8.14	SERPINE1	5054	BREAST CANCER	114480
3334	8.112	HCCS	3052	LUNG CANCER	211980
3351	8.089	USP22	23326	LUNG CANCER	211980
3369	8.071	CYP2E1	1571	TYPE 2 DIABETES MELLITUS	125853
3371	8.068	HDGF	3068	BREAST CANCER	114480
3377	8.064	SRF	6722	PANCREATIC CANCER	260350
3382	8.06	FOS	2353	CARONTE	604172
3384	8.057	MLXIP	22877	BODY MASS INDEX QUANTITATIVE TRAIT LOCUS 20	618406
3398	8.046	SOD2	6648	PROSTATE CANCER	176807
3400	8.045	SIRT3	23410	MYELODYSPLASTIC SYNDROME	614286
3433	8.01	NELFE	7936	OBESITY	601665
3435	8.009	TYMS	7298	OVARIAN CANCER	167000
3439	8.007	WWOX	51741	COLORECTAL CANCER	114500
3440	8.006	MIR155	406947	PANCREATIC CANCER	260350
3444	8.005	NUPR1	26471	BREAST CANCER	114480
3451	8.002	CD274	29126	BILIARY CIRRHOSIS, PRIMARY, 1	109720
3456	7.999	HNF4A	3172	OBESITY	601665
3458	7.996	S100A9	6280	OVARIAN CANCER	167000
3460	7.995	PIK3CB	5291	BREAST CANCER	114480
3479	7.975	PPARG	5468	BODY MASS INDEX QUANTITATIVE TRAIT LOCUS 20	618406
3480	7.974	ABCB1	5243	PANCREATIC CANCER	260350
3485	7.968	IL18	3606	BILIARY CIRRHOSIS, PRIMARY, 1	109720
3488	7.966	PPARA	5465	BODY MASS INDEX QUANTITATIVE TRAIT LOCUS 20	618406
3500	7.945	BEX1	55859	MELANOMA, UVEAL	155720
3502	7.944	KEAP1	9817	LEUKEMIA, ACUTE MYELOID	601626
3506	7.942	SOCS3	9021	OBESITY	601665
3507	7.942	KDR	3791	PROSTATE CANCER	176807
3512	7.939	SOX18	54345	GASTRIC CANCER	613659
3526	7.926	SOAT1	6646	PANCREATIC CANCER	260350
3529	7.92	FOXO3	2309	PANCREATIC CANCER	260350
3532	7.918	MIR98	407054	BREAST CANCER	114480
3547	7.904	KL	9365	PANCREATIC CANCER	260350
3550	7.901	AR	367	GASTRIC CANCER	613659
3565	7.878	PTTG1	9232	OVARIAN CANCER	167000
3566	7.878	ITK	3702	LUNG CANCER	211980
3600	7.848	PRRT2	112476	PANCREATIC CANCER	260350
3609	7.839	CCR2	729230	LUNG CANCER	211980
3616	7.831	HDAC3	8841	RETINOBLASTOMA	180200
3623	7.822	VDR	7421	OBESITY	601665
3624	7.822	DAND5	199699	CHOANAL ATRESIA, POSTERIOR	608911
3626	7.82	YY1	7528	MYELODYSPLASTIC SYNDROME	614286
3629	7.817	MIR29A	407021	PROSTATE CANCER	176807
3630	7.815	YAP1	10413	PROSTATE CANCER	176807
3631	7.81	CYP7A1	1581	OBESITY	601665
3640	7.8	MIR21	406991	CHOANAL ATRESIA, POSTERIOR	608911
3641	7.799	ABCG2	9429	BREAST CANCER	114480
3643	7.798	IGFBP3	3486	PANCREATIC CANCER	260350
3652	7.789	MAP3K7	6885	BODY MASS INDEX QUANTITATIVE TRAIT LOCUS 20	618406
3669	7.77	CXCR4	7852	CONTRACTURAL ARACHNODACTYLY, CONGENITAL	121050
3687	7.743	IL6	3569	OBESITY	601665
3689	7.739	ESR1	2099	COLORECTAL CANCER	114500
3690	7.738	MIR429	554210	MYELODYSPLASTIC SYNDROME	614286
3691	7.737	HPN	3249	BREAST CANCER	114480
3692	7.735	TGFB1	7040	BILIARY CIRRHOSIS, PRIMARY, 1	109720
3696	7.733	PNPLA3	80339	PROSTATE CANCER	176807
3705	7.722	CEBPB	1051	BODY MASS INDEX QUANTITATIVE TRAIT LOCUS 20	618406
3718	7.703	CD82	3732	NASOPHARYNGEAL CARCINOMA	607107
3719	7.702	MIR221	407006	BREAST CANCER	114480
3721	7.699	NCOA3	8202	BREAST CANCER	114480
3725	7.696	TRPM7	54822	MYELODYSPLASTIC SYNDROME	614286
3734	7.689	KEAP1	9817	BECKWITH-WIEDEMANN SYNDROME	130650
3739	7.686	BAX	581	MELANOMA, UVEAL	155720
3747	7.676	ALDH2	217	BODY MASS INDEX QUANTITATIVE TRAIT LOCUS 20	618406
3752	7.669	SMAD3	4088	BREAST CANCER	114480
3755	7.665	MYC	4609	LEUKEMIA, ACUTE MYELOID	601626
3759	7.662	CD44	960	MELANOMA, CUTANEOUS MALIGNANT, SUSCEPTIBILITY TO, 1	155600
3767	7.652	MTOR	2475	BODY MASS INDEX QUANTITATIVE TRAIT LOCUS 20	618406
3773	7.649	FGF21	26291	BREAST CANCER	114480
3785	7.632	HULC	728655	CHOLANGITIS, PRIMARY SCLEROSING	613806
3795	7.625	IGKV1-27	28935	CARONTE	604172
3805	7.613	CTNNB1	1499	PANCREATIC CANCER	260350
3806	7.612	MET	4233	LEUKEMIA, ACUTE MYELOID	601626
3809	7.609	PTPN11	5781	LUNG CANCER	211980
3810	7.608	CEBPB	1051	BREAST CANCER	114480
3815	7.604	SDC1	6382	COLORECTAL CANCER	114500
3821	7.597	PRRT2	112476	BILIARY CIRRHOSIS, PRIMARY, 1	109720
3828	7.59	APOA1	335	PROSTATE CANCER	176807
3838	7.58	PLAU	5328	BREAST CANCER	114480
3839	7.576	EPCAM	4072	OVARIAN CANCER	167000
3852	7.561	CD44	960	LUNG CANCER	211980
3856	7.553	DNMT3B	1789	MYELODYSPLASTIC SYNDROME	614286
3859	7.551	GATA4	2626	BREAST CANCER	114480
3861	7.546	CCL2	6347	PANCREATIC CANCER	260350
3867	7.54	ANGPTL3	27329	OBESITY	601665
3870	7.532	MIR34A	407040	LEUKEMIA, ACUTE MYELOID	601626
3875	7.527	SRF	6722	BREAST CANCER	114480
3876	7.525	GLYAT	10249	OBESITY	601665
3881	7.522	FOXM1	2305	BREAST CANCER	114480
3882	7.522	NME1	4830	OVARIAN CANCER	167000
3885	7.52	LRP1	4035	PANCREATIC CANCER	260350
3900	7.502	MTOR	2475	BREAST CANCER	114480
3907	7.493	PROX1	5629	BREAST CANCER	114480
3913	7.492	MET	4233	BREAST CANCER	114480
3914	7.491	MIR214	406996	BREAST CANCER	114480
3916	7.489	VEGFA	7422	BODY MASS INDEX QUANTITATIVE TRAIT LOCUS 20	618406
3919	7.483	KLF4	9314	GASTRIC CANCER	613659
3927	7.478	C1QTNF3	114899	OBESITY	601665
3935	7.473	SOCS3	9021	BREAST CANCER	114480
3936	7.471	KL	9365	BREAST CANCER	114480
3939	7.468	MAPK1	5594	PANCREATIC CANCER	260350
3946	7.46	CD274	29126	BREAST CANCER	114480
3954	7.447	ST6GAL1	6480	GASTRIC CANCER	613659
3957	7.442	APOA1	335	LEUKEMIA, CHRONIC MYELOID	608232
3959	7.442	HCCS	3052	BREAST CANCER	114480
3962	7.44	ABCB1	5243	MELANOMA, UVEAL	155720
3965	7.433	HMOX1	3162	BREAST CANCER	114480
3969	7.43	APOB	338	BODY MASS INDEX QUANTITATIVE TRAIT LOCUS 20	618406
3970	7.429	TGFB1	7040	CONTRACTURAL ARACHNODACTYLY, CONGENITAL	121050
3982	7.418	DAND5	199699	BREAST CANCER	114480
3983	7.417	PNPLA3	80339	BODY MASS INDEX QUANTITATIVE TRAIT LOCUS 20	618406
3984	7.417	MIR203A	406986	COLORECTAL CANCER	114500
3989	7.406	ERCC1	2067	BREAST CANCER	114480
3991	7.404	JUN	3725	CARONTE	604172
3992	7.398	PRKAA1	5562	OBESITY	601665
3997	7.394	MTDH	92140	CHOANAL ATRESIA, POSTERIOR	608911
3998	7.391	HNF4A	3172	LUNG CANCER	211980
4000	7.389	STC1	6781	BREAST CANCER	114480
4004	7.386	PTGS2	5743	BREAST CANCER	114480
4006	7.384	MACC1	346389	GASTRIC CANCER	613659
4009	7.381	FOS	2353	PANCREATIC CANCER	260350
4011	7.379	TNFSF10	8743	GASTRIC CANCER	613659
4015	7.369	ABCG2	9429	NASOPHARYNGEAL CARCINOMA	607107
4022	7.363	MMP7	4316	LUNG CANCER	211980
4023	7.363	TERT	7015	OVARIAN CANCER	167000
4031	7.351	SP1	6667	CARONTE	604172
4033	7.35	BRAF	673	BREAST CANCER	114480
4037	7.35	SPINK1	6690	LUNG CANCER	211980
4041	7.344	MIR122	406906	MYELODYSPLASTIC SYNDROME	614286
4048	7.339	MIR122	406906	CHOLANGITIS, PRIMARY SCLEROSING	613806
4054	7.332	MIR429	554210	PROSTATE CANCER	176807
4056	7.33	NDRG2	57447	GASTRIC CANCER	613659
4058	7.328	MIR27A	407018	BREAST CANCER	114480
4060	7.324	KLF4	9314	LEUKEMIA, ACUTE MYELOID	601626
4063	7.322	IGFBP1	3484	BODY MASS INDEX QUANTITATIVE TRAIT LOCUS 20	618406
4064	7.321	MBD2	8932	GASTRIC CANCER	613659
4069	7.318	HMGB1	3146	CARONTE	604172
4070	7.318	CYP2E1	1571	PANCREATIC CANCER	260350
4077	7.313	MAT1A	4143	CARONTE	604172
4084	7.297	TERT	7015	PROSTATE CANCER	176807
4093	7.28	NFE2L2	4780	PANCREATIC CANCER	260350
4102	7.269	SETD2	29072	GASTRIC CANCER	613659
4107	7.265	MIR122	406906	LEUKEMIA, ACUTE MYELOID	601626
4108	7.264	APOB	338	OBESITY	601665
4109	7.263	HAVCR2	84868	CONTRACTURAL ARACHNODACTYLY, CONGENITAL	121050
4110	7.262	REG3A	5068	BODY MASS INDEX QUANTITATIVE TRAIT LOCUS 20	618406
4115	7.259	TWIST1	7291	CONTRACTURAL ARACHNODACTYLY, CONGENITAL	121050
4123	7.238	MIR27A	407018	BODY MASS INDEX QUANTITATIVE TRAIT LOCUS 20	618406
4127	7.234	PHB	5245	BREAST CANCER	114480
4128	7.234	EPHB2	2048	OVARIAN CANCER	167000
4131	7.229	NFE2L2	4780	GASTRIC CANCER	613659
4132	7.227	GOLM1	51280	CONTRACTURAL ARACHNODACTYLY, CONGENITAL	121050
4137	7.221	SMAD4	4089	LUNG CANCER	211980
4138	7.22	PTPN11	5781	AUTOIMMUNE DISEASE	109100
4143	7.214	NEAT1	283131	LUNG CANCER	211980
4148	7.202	TFAP2A	7020	PANCREATIC CANCER	260350
4149	7.199	RARA	5914	GASTRIC CANCER	613659
4150	7.198	NR1I3	9970	CARONTE	604172
4154	7.191	MIR141	406933	OVARIAN CANCER	167000
4155	7.189	TRPC4AP	26133	BODY MASS INDEX QUANTITATIVE TRAIT LOCUS 20	618406
4157	7.185	MYC	4609	OVARIAN CANCER	167000
4169	7.167	CXCR4	7852	GASTRIC CANCER	613659
4176	7.153	H3P16	644914	RETINOBLASTOMA	180200
4180	7.149	NFKB1	4790	CARONTE	604172
4182	7.146	HNF4A	3172	BODY MASS INDEX QUANTITATIVE TRAIT LOCUS 20	618406
4186	7.142	RHOD	29984	GASTRIC CANCER	613659
4192	7.139	CAV1	857	PANCREATIC CANCER	260350
4194	7.135	MAPK14	1432	BODY MASS INDEX QUANTITATIVE TRAIT LOCUS 20	618406
4198	7.127	PTTG1	9232	MELANOMA, UVEAL	155720
4200	7.124	GTF2H1	2965	MYELODYSPLASTIC SYNDROME	614286
4201	7.124	BBC3	27113	LEUKEMIA, ACUTE MYELOID	601626
4205	7.112	HNF4A	3172	PROSTATE CANCER	176807
4206	7.112	NME1	4830	GASTRIC CANCER	613659
4209	7.109	PIK3CB	5291	BODY MASS INDEX QUANTITATIVE TRAIT LOCUS 20	618406
4210	7.105	INSR	3643	OBESITY	601665
4221	7.091	RAC1	5879	OVARIAN CANCER	167000
4224	7.089	MOK	5891	BODY MASS INDEX QUANTITATIVE TRAIT LOCUS 20	618406
4232	7.077	ARL4C	10123	PROSTATE CANCER	176807
4233	7.074	ACKR3	57007	PANCREATIC CANCER	260350
4234	7.074	MIR200B	406984	PANCREATIC CANCER	260350

## Sheet: lung_cancer
Rank	Score	Gene-Name	Gene-ID	Disease-Name	Disease-ID
103	17.122	YAP1	10413	PANCREATIC CANCER	260350
200	15.582	MIR205	406988	BREAST CANCER	114480
203	15.544	MIR205	406988	PANCREATIC CANCER	260350
218	15.283	MIR200C	406985	GASTRIC CANCER	613659
254	14.861	BRAF	673	PANCREATIC CANCER	260350
280	14.536	MIR200C	406985	PANCREATIC CANCER	260350
286	14.478	MTDH	92140	GASTRIC CANCER	613659
307	14.333	MTDH	92140	PANCREATIC CANCER	260350
317	14.242	MIR200C	406985	HEPATOCELLULAR CARCINOMA	114550
329	14.141	MIR203A	406986	GASTRIC CANCER	613659
335	14.117	PIK3CA	5290	BREAST CANCER	114480
350	13.966	RASSF1	11186	BREAST CANCER	114480
359	13.906	MIR22	407004	GASTRIC CANCER	613659
405	13.654	CD274	29126	SQUAMOUS CELL CARCINOMA, HEAD AND NECK	275355
422	13.553	WWTR1	25937	COLORECTAL CANCER	114500
427	13.528	BCL2	596	HEPATOCELLULAR CARCINOMA	114550
465	13.213	TWIST1	7291	COLORECTAL CANCER	114500
471	13.167	WWOX	51741	BREAST CANCER	114480
496	13.002	MIR182	406958	GASTRIC CANCER	613659
499	12.984	SRC	6714	GASTRIC CANCER	613659
502	12.975	CD82	3732	MELANOMA, CUTANEOUS MALIGNANT, SUSCEPTIBILITY TO, 1	155600
554	12.654	MALAT1	378938	BREAST CANCER	114480
565	12.576	PPARA	5465	PULMONARY DISEASE, CHRONIC OBSTRUCTIVE	606963
585	12.464	ACKR3	57007	GASTRIC CANCER	613659
604	12.37	MALAT1	378938	CHOANAL ATRESIA, POSTERIOR	608911
644	12.164	HIF1A	3091	HEPATOCELLULAR CARCINOMA	114550
648	12.144	TNFSF10	8743	PANCREATIC CANCER	260350
652	12.108	ZEB1	6935	BREAST CANCER	114480
659	12.094	MIR205	406988	GASTRIC CANCER	613659
668	12.047	STK11	6794	COLORECTAL CANCER	114500
696	11.92	SP1	6667	HEPATOCELLULAR CARCINOMA	114550
715	11.838	NORAD	647979	GASTRIC CANCER	613659
717	11.833	VEGFA	7422	OVARIAN CANCER	167000
736	11.798	YAP1	10413	BREAST CANCER	114480
745	11.765	MIR96	407053	BLADDER CANCER	109800
752	11.727	LOX	4015	HEPATOCELLULAR CARCINOMA	114550
765	11.672	COPD	260431	PULMONARY FIBROSIS, IDIOPATHIC	178500
769	11.656	MIR133B	442890	PANCREATIC CANCER	260350
775	11.64	FOXM1	2305	BREAST CANCER	114480
810	11.522	FASN	2194	PANCREATIC CANCER	260350
850	11.349	STK11	6794	PULMONARY DISEASE, CHRONIC OBSTRUCTIVE	606963
852	11.346	LILRB1	10859	GASTRIC CANCER	613659
863	11.311	TNFSF10	8743	NASOPHARYNGEAL CARCINOMA	607107
873	11.278	CCND1	595	SQUAMOUS CELL CARCINOMA, HEAD AND NECK	275355
880	11.252	SOD1	6647	PULMONARY DISEASE, CHRONIC OBSTRUCTIVE	606963
884	11.236	BECN1	8678	GASTRIC CANCER	613659
901	11.168	MIR30A	407029	GASTRIC CANCER	613659
909	11.127	MIR203A	406986	PANCREATIC CANCER	260350
920	11.103	PTGS2	5743	CHOANAL ATRESIA, POSTERIOR	608911
929	11.075	SETD2	29072	PANCREATIC CANCER	260350
932	11.063	IL1B	3553	PULMONARY FIBROSIS, IDIOPATHIC	178500
949	10.996	ECT2	1894	GASTRIC CANCER	613659
950	10.995	WWOX	51741	SQUAMOUS CELL CARCINOMA, HEAD AND NECK	275355
964	10.952	MVP	9961	OVARIAN CANCER	167000
966	10.95	CD274	29126	BREAST CANCER	114480
968	10.938	ALDH1A1	216	HEPATOCELLULAR CARCINOMA	114550
972	10.929	PLK1	5347	BREAST CANCER	114480
992	10.853	PRKAA1	5562	PANCREATIC CANCER	260350
1003	10.804	MET	4233	PANCREATIC CANCER	260350
1027	10.727	CDKN2A	1029	SQUAMOUS CELL CARCINOMA, HEAD AND NECK	275355
1042	10.682	COPD	260431	PULMONARY DISEASE, CHRONIC OBSTRUCTIVE	606963
1049	10.664	TBK1	29110	PANCREATIC CANCER	260350
1096	10.518	TFAP2A	7020	GASTRIC CANCER	613659
1103	10.502	CXCR4	7852	PANCREATIC CANCER	260350
1105	10.495	TNFSF10	8743	GASTRIC CANCER	613659
1117	10.463	HAGLR	401022	GASTRIC CANCER	613659
1124	10.452	MIR195	406971	GASTRIC CANCER	613659
1140	10.408	MAPK8	5599	NASOPHARYNGEAL CARCINOMA	607107
1148	10.375	H3P23	115482696	GASTRIC CANCER	613659
1152	10.37	CLDN1	9076	GASTRIC CANCER	613659
1159	10.355	AKR1B10	57016	BREAST CANCER	114480
1175	10.293	MIR34A	407040	RETINOBLASTOMA	180200
1189	10.249	DNAJB4	11080	GASTRIC CANCER	613659
1206	10.201	MIR182	406958	HEPATOCELLULAR CARCINOMA	114550
1209	10.191	MIR34A	407040	PANCREATIC CANCER	260350
1211	10.189	F2R	2149	PANCREATIC CANCER	260350
1217	10.159	SIRT1	23411	BREAST CANCER	114480
1221	10.147	CD82	3732	BREAST CANCER	114480
1222	10.145	TWIST1	7291	PROSTATE CANCER	176807
1242	10.077	SRC	6714	MESOTHELIOMA, MALIGNANT	156240
1243	10.077	NFKB1	4790	MESOTHELIOMA, MALIGNANT	156240
1246	10.07	FOXM1	2305	MESOTHELIOMA, MALIGNANT	156240
1256	10.033	WWTR1	25937	PANCREATIC CANCER	260350
1260	10.021	HDAC2	3066	GASTRIC CANCER	613659
1263	10.014	MCL1	4170	SQUAMOUS CELL CARCINOMA, HEAD AND NECK	275355
1271	9.998	PRR11	55771	BREAST CANCER	114480
1302	9.912	PXN	5829	BREAST CANCER	114480
1304	9.907	S100A2	6273	PANCREATIC CANCER	260350
1314	9.883	HIF1A	3091	PANCREATIC CANCER	260350
1318	9.876	MIR21	406991	PANCREATIC CANCER	260350
1319	9.874	RET	5979	MESOTHELIOMA, MALIGNANT	156240
1326	9.853	PRRT2	112476	RETINOBLASTOMA	180200
1332	9.838	NQO1	1728	PULMONARY DISEASE, CHRONIC OBSTRUCTIVE	606963
1333	9.835	JUN	3725	NASOPHARYNGEAL CARCINOMA	607107
1341	9.818	STAT3	6774	MESOTHELIOMA, MALIGNANT	156240
1354	9.784	BBC3	27113	GASTRIC CANCER	613659
1358	9.769	SP1	6667	COLORECTAL CANCER	114500
1363	9.75	SIRT1	23411	COLORECTAL CANCER	114500
1367	9.742	CCND1	595	BREAST CANCER	114480
1368	9.737	MECP2	4204	LEUKEMIA, ACUTE MYELOID	601626
1377	9.714	EZH2	2146	SQUAMOUS CELL CARCINOMA, HEAD AND NECK	275355
1381	9.709	ITK	3702	PANCREATIC CANCER	260350
1394	9.675	MAPK8	5599	PANCREATIC CANCER	260350
1396	9.674	FOS	2353	PULMONARY DISEASE, CHRONIC OBSTRUCTIVE	606963
1401	9.667	MMP9	4318	NASOPHARYNGEAL CARCINOMA	607107
1402	9.665	JUN	3725	MESOTHELIOMA, MALIGNANT	156240
1409	9.644	PLAU	5328	LYMPHANGIOLEIOMYOMATOSIS	606690
1411	9.638	WWOX	51741	HEPATOCELLULAR CARCINOMA	114550
1423	9.616	ZEB1	6935	COLORECTAL CANCER	114500
1426	9.605	FOXM1	2305	SQUAMOUS CELL CARCINOMA, HEAD AND NECK	275355
1429	9.602	IL6	3569	COLORECTAL CANCER	114500
1431	9.598	MIR141	406933	HEPATOCELLULAR CARCINOMA	114550
1437	9.584	TNFSF10	8743	HEPATOCELLULAR CARCINOMA	114550
1440	9.581	ADAM17	6868	GASTRIC CANCER	613659
1445	9.578	MET	4233	BREAST CANCER	114480
1454	9.555	MIR135B	442891	NASOPHARYNGEAL CARCINOMA	607107
1487	9.463	CDKN1B	1027	GASTRIC CANCER	613659
1490	9.455	MALAT1	378938	NASOPHARYNGEAL CARCINOMA	607107
1495	9.448	MIR155	406947	GASTRIC CANCER	613659
1499	9.428	IL1B	3553	NASOPHARYNGEAL CARCINOMA	607107
1501	9.424	MIR34A	407040	HEPATOCELLULAR CARCINOMA	114550
1504	9.421	ICAM1	3383	COLORECTAL CANCER	114500
1506	9.412	SOX4	6659	PROSTATE CANCER	176807
1525	9.369	DLEC1	9940	GASTRIC CANCER	613659
1533	9.354	PLK1	5347	MESOTHELIOMA, MALIGNANT	156240
1558	9.322	FGFR4	2264	BREAST CANCER	114480
1572	9.293	MIR200B	406984	BLADDER CANCER	109800
1596	9.247	MIR133B	442890	NASOPHARYNGEAL CARCINOMA	607107
1598	9.238	MIR34A	407040	GASTRIC CANCER	613659
1599	9.235	IL17A	3605	PULMONARY DISEASE, CHRONIC OBSTRUCTIVE	606963
1600	9.232	RASSF1	11186	GASTRIC CANCER	613659
1603	9.23	WWTR1	25937	ICHTHYOSIS, LAMELLAR, AUTOSOMAL DOMINANT	146750
1606	9.227	NCOA3	8202	BREAST CANCER	114480
1612	9.215	MIR21	406991	GASTRIC CANCER	613659
1615	9.211	EZH2	2146	NASOPHARYNGEAL CARCINOMA	607107
1624	9.188	PTPN12	5782	GASTRIC CANCER	613659
1626	9.175	MMP2	4313	BLADDER CANCER	109800
1631	9.171	TYMS	7298	SQUAMOUS CELL CARCINOMA, HEAD AND NECK	275355
1635	9.166	PTGS2	5743	HEPATOCELLULAR CARCINOMA	114550
1640	9.163	ESR1	2099	SQUAMOUS CELL CARCINOMA, HEAD AND NECK	275355
1641	9.162	ZEB1	6935	GASTRIC CANCER	613659
1647	9.148	PRRT2	112476	TUBEROUS SCLEROSIS 2	613254
1648	9.146	H3P10	115482713	ICHTHYOSIS, LAMELLAR, AUTOSOMAL DOMINANT	146750
1650	9.143	ANXA2	302	NASOPHARYNGEAL CARCINOMA	607107
1654	9.128	PLAU	5328	BREAST CANCER	114480
1656	9.125	RELA	5970	PULMONARY DISEASE, CHRONIC OBSTRUCTIVE	606963
1665	9.111	POSTN	10631	HEPATOCELLULAR CARCINOMA	114550
1683	9.085	CADM1	23705	GASTRIC CANCER	613659
1688	9.08	HDAC9	9734	COLORECTAL CANCER	114500
1694	9.068	MYC	4609	PANCREATIC CANCER	260350
1698	9.058	PPARG	5468	PULMONARY DISEASE, CHRONIC OBSTRUCTIVE	606963
1700	9.049	HK2	3099	GASTRIC CANCER	613659
1709	9.031	SRC	6714	HEPATOCELLULAR CARCINOMA	114550
1716	9.018	SLIT2	9353	BREAST CANCER	114480
1723	9.005	MIR205	406988	HEPATOCELLULAR CARCINOMA	114550
1725	9.003	PTK2B	2185	PULMONARY DISEASE, CHRONIC OBSTRUCTIVE	606963
1726	9.002	NRP1	8829	PANCREATIC CANCER	260350
1731	8.99	NKX2-1	7080	SQUAMOUS CELL CARCINOMA, HEAD AND NECK	275355
1733	8.982	CD274	29126	NASOPHARYNGEAL CARCINOMA	607107
1739	8.965	IFNB1	3456	MESOTHELIOMA, MALIGNANT	156240
1747	8.946	PLAUR	5329	CHOANAL ATRESIA, POSTERIOR	608911
1783	8.898	MIR200C	406985	ICHTHYOSIS, LAMELLAR, AUTOSOMAL DOMINANT	146750
1785	8.896	CADM1	23705	BREAST CANCER	114480
1789	8.893	NQO1	1728	SQUAMOUS CELL CARCINOMA, HEAD AND NECK	275355
1792	8.889	MAPK8	5599	LYMPHANGIOLEIOMYOMATOSIS	606690
1793	8.885	SLC2A1	6513	RETINOBLASTOMA	180200
1795	8.882	SOD2	6648	BREAST CANCER	114480
1796	8.877	TSC2	7249	TUBEROUS SCLEROSIS 2	613254
1803	8.874	MIR30A	407029	BREAST CANCER	114480
1811	8.856	PTPN11	5781	PANCREATIC CANCER	260350
1813	8.851	NOTCH1	4851	BREAST CANCER	114480
1814	8.85	MTA1	9112	GASTRIC CANCER	613659
1816	8.844	MUC1	4582	MESOTHELIOMA, MALIGNANT	156240
1822	8.834	EREG	2069	PANCREATIC CANCER	260350
1824	8.831	TP53	7157	LEUKEMIA, ACUTE MYELOID	601626
1826	8.83	JUN	3725	SQUAMOUS CELL CARCINOMA, HEAD AND NECK	275355
1830	8.825	PPARG	5468	BREAST CANCER	114480
1840	8.806	SIRT1	23411	CHOANAL ATRESIA, POSTERIOR	608911
1873	8.758	WWTR1	25937	GASTRIC CANCER	613659
1877	8.748	FEZF1-AS1	154860	GASTRIC CANCER	613659
1878	8.746	PRR11	55771	ESOPHAGEAL CANCER	133239
1890	8.731	MIR200C	406985	BREAST CANCER	114480
1905	8.704	IL6	3569	PANCREATIC CANCER	260350
1918	8.683	SOX2	6657	OVARIAN CANCER	167000
1932	8.669	HSPB1	3315	PULMONARY DISEASE, CHRONIC OBSTRUCTIVE	606963
1935	8.662	PDCD4	27250	BREAST CANCER	114480
1952	8.638	JUN	3725	BREAST CANCER	114480
1953	8.638	PKM	5315	SQUAMOUS CELL CARCINOMA, HEAD AND NECK	275355
1957	8.632	MDM2	4193	RETINOBLASTOMA	180200
1964	8.625	MIR21	406991	NASOPHARYNGEAL CARCINOMA	607107
1967	8.625	SP1	6667	BREAST CANCER	114480
1970	8.62	SMARCA4	6597	RETINOBLASTOMA	180200
1971	8.619	SPP1	6696	BREAST CANCER	114480
1978	8.608	DNAJB4	11080	HEPATOCELLULAR CARCINOMA	114550
1979	8.6	ETS1	2113	BREAST CANCER	114480
1989	8.587	MIR125A	406910	SQUAMOUS CELL CARCINOMA, HEAD AND NECK	275355
1992	8.583	MAPK1	5594	PROSTATE CANCER	176807
1997	8.579	MMP9	4318	LYMPHANGIOLEIOMYOMATOSIS	606690
1998	8.577	GOLM1	51280	GASTRIC CANCER	613659
2003	8.566	MIR155	406947	NASOPHARYNGEAL CARCINOMA	607107
2006	8.561	PTPN13	5783	GASTRIC CANCER	613659
2010	8.552	FLT1	2321	BREAST CANCER	114480
2023	8.526	VEGFA	7422	LYMPHANGIOLEIOMYOMATOSIS	606690
2024	8.524	RHOB	388	BREAST CANCER	114480
2029	8.521	PRRT2	112476	GASTRIC CANCER	613659
2030	8.52	MIR34A	407040	PULMONARY FIBROSIS, IDIOPATHIC	178500
2031	8.519	FOXC1	2296	GASTRIC CANCER	613659
2033	8.51	BRCA1	672	SQUAMOUS CELL CARCINOMA, HEAD AND NECK	275355
2036	8.505	SLC2A1	6513	HEPATOCELLULAR CARCINOMA	114550
2043	8.49	PLAUR	5329	SQUAMOUS CELL CARCINOMA, HEAD AND NECK	275355
2054	8.473	RAC1	5879	PANCREATIC CANCER	260350
2059	8.47	RICTOR	253260	BREAST CANCER	114480
2076	8.444	EZH2	2146	MESOTHELIOMA, MALIGNANT	156240
2089	8.42	PRDX1	5052	GASTRIC CANCER	613659
2096	8.412	MTDH	92140	OVARIAN CANCER	167000
2100	8.405	MIR200C	406985	PULMONARY FIBROSIS, IDIOPATHIC	178500
2118	8.376	SMAD3	4088	GASTRIC CANCER	613659
2128	8.359	MAPK8	5599	BREAST CANCER	114480
2131	8.35	PTK2B	2185	GASTRIC CANCER	613659
2142	8.336	SETD2	29072	COLORECTAL CANCER	114500
2143	8.335	MIR145	406937	GASTRIC CANCER	613659
2146	8.329	KEAP1	9817	COLORECTAL CANCER	114500
2148	8.327	MET	4233	SQUAMOUS CELL CARCINOMA, HEAD AND NECK	275355
2152	8.323	ZEB1	6935	HEPATOCELLULAR CARCINOMA	114550
2166	8.303	EZH2	2146	PROSTATE CANCER	176807
2170	8.297	SOX2	6657	NASOPHARYNGEAL CARCINOMA	607107
2180	8.286	JUN	3725	ICHTHYOSIS, LAMELLAR, AUTOSOMAL DOMINANT	146750
2181	8.285	TNFSF10	8743	LEUKEMIA, ACUTE MYELOID	601626
2185	8.28	PLAU	5328	BLADDER CANCER	109800
2197	8.26	PTK2	5747	LYMPHANGIOLEIOMYOMATOSIS	606690
2200	8.258	WIF1	11197	BREAST CANCER	114480
2209	8.247	YAP1	10413	SQUAMOUS CELL CARCINOMA, HEAD AND NECK	275355
2214	8.24	ATM	472	SQUAMOUS CELL CARCINOMA, HEAD AND NECK	275355
2217	8.232	NFKB1	4790	SARCOIDOSIS, SUSCEPTIBILITY TO, 1	181000
2224	8.212	MIR93	407050	NASOPHARYNGEAL CARCINOMA	607107
2226	8.211	MSLN	10232	SQUAMOUS CELL CARCINOMA, HEAD AND NECK	275355
2229	8.207	CCND1	595	MESOTHELIOMA, MALIGNANT	156240
2244	8.19	DKK1	22943	PANCREATIC CANCER	260350
2254	8.181	MUC1	4582	CHOANAL ATRESIA, POSTERIOR	608911
2256	8.178	FASN	2194	BREAST CANCER	114480
2257	8.177	PTGS2	5743	TUBEROUS SCLEROSIS 2	613254
2264	8.164	ERBB2	2064	NASOPHARYNGEAL CARCINOMA	607107
2265	8.163	PEBP1	5037	GASTRIC CANCER	613659
2279	8.149	NFKB1	4790	TUBEROUS SCLEROSIS 2	613254
2287	8.142	NOTCH1	4851	COLORECTAL CANCER	114500
2291	8.139	CCN2	1490	GASTRIC CANCER	613659
2301	8.128	IFNB1	3456	NASOPHARYNGEAL CARCINOMA	607107
2308	8.125	MIR21	406991	BREAST CANCER	114480
2317	8.114	JUN	3725	GASTRIC CANCER	613659
2320	8.108	TNF	7124	PANCREATIC CANCER	260350
2321	8.106	MIR200C	406985	COLORECTAL CANCER	114500
2326	8.1	PLAU	5328	PANCREATIC CANCER	260350
2329	8.097	PML	5371	BLADDER CANCER	109800
2330	8.096	PIK3CA	5290	TUBEROUS SCLEROSIS 2	613254
2336	8.089	MIR200B	406984	MESOTHELIOMA, MALIGNANT	156240
2339	8.087	MIR18A	406953	GASTRIC CANCER	613659
2346	8.076	CAV1	857	BREAST CANCER	114480
2372	8.03	NOTCH1	4851	OVARIAN CANCER	167000
2382	8.016	POSTN	10631	MESOTHELIOMA, MALIGNANT	156240
2383	8.015	EREG	2069	SQUAMOUS CELL CARCINOMA, HEAD AND NECK	275355
2389	8.011	MIR200B	406984	LYMPHANGIOLEIOMYOMATOSIS	606690
2399	7.998	MDM2	4193	PULMONARY FIBROSIS, IDIOPATHIC	178500
2407	7.981	SMAD4	4089	BREAST CANCER	114480
2412	7.971	IFNG	3458	NASOPHARYNGEAL CARCINOMA	607107
2415	7.968	VEGFA	7422	PANCREATIC CANCER	260350
2441	7.945	STAT3	6774	GASTRIC CANCER	613659
2443	7.941	WNT5A	7474	PANCREATIC CANCER	260350
2457	7.927	FOXC1	2296	BREAST CANCER	114480
2463	7.916	CDKN1B	1027	COLORECTAL CANCER	114500
2469	7.909	RIPK1	8737	GASTRIC CANCER	613659
2481	7.901	YAP1	10413	PULMONARY DISEASE, CHRONIC OBSTRUCTIVE	606963
2484	7.898	MVP	9961	BLADDER CANCER	109800
2496	7.885	PIK3CA	5290	PANCREATIC CANCER	260350
2497	7.885	PTHLH	5744	MESOTHELIOMA, MALIGNANT	156240
2505	7.873	TYMS	7298	NASOPHARYNGEAL CARCINOMA	607107
2509	7.869	CUL4B	8450	GASTRIC CANCER	613659
2521	7.855	MIR155	406947	BREAST CANCER	114480
2533	7.829	BCL2	596	PULMONARY DISEASE, CHRONIC OBSTRUCTIVE	606963
2538	7.827	RASSF1	11186	COLORECTAL CANCER	114500
2543	7.824	MIR155	406947	HEPATOCELLULAR CARCINOMA	114550
2557	7.813	S100A4	6275	SQUAMOUS CELL CARCINOMA, HEAD AND NECK	275355
2564	7.806	SOX2	6657	CHOANAL ATRESIA, POSTERIOR	608911
2568	7.803	NME1	4830	BREAST CANCER	114480
2572	7.793	NKX2-1	7080	PULMONARY FIBROSIS, IDIOPATHIC	178500
2573	7.791	MAPK8	5599	MESOTHELIOMA, MALIGNANT	156240
2575	7.791	EP300	2033	RETINOBLASTOMA	180200
2577	7.791	YAP1	10413	MESOTHELIOMA, MALIGNANT	156240
2580	7.786	RAC1	5879	NASOPHARYNGEAL CARCINOMA	607107
2589	7.772	MST1R	4486	GASTRIC CANCER	613659
2594	7.763	RAC1	5879	BREAST CANCER	114480
2600	7.754	VAV1	7409	PANCREATIC CANCER	260350
2603	7.751	FOS	2353	CYSTIC FIBROSIS	219700
2620	7.729	ERBB2	2064	OVARIAN CANCER	167000
2622	7.727	VEGFA	7422	RETINOBLASTOMA	180200
2623	7.726	PTGS2	5743	ICHTHYOSIS, LAMELLAR, AUTOSOMAL DOMINANT	146750
2624	7.723	ALK	238	PANCREATIC CANCER	260350
2634	7.702	ESR1	2099	PANCREATIC CANCER	260350
2638	7.696	H19	283120	HEPATOCELLULAR CARCINOMA	114550
2641	7.693	WWOX	51741	GASTRIC CANCER	613659
2643	7.691	PARP1	142	HEPATOCELLULAR CARCINOMA	114550
2658	7.671	RB1	5925	PULMONARY FIBROSIS, IDIOPATHIC	178500
2661	7.667	DUSP6	1848	GASTRIC CANCER	613659
2667	7.657	PTGS2	5743	CYSTIC FIBROSIS	219700
2670	7.654	MAP2K1	5604	BREAST CANCER	114480
2672	7.65	CCN2	1490	BREAST CANCER	114480
2674	7.641	SETD2	29072	SQUAMOUS CELL CARCINOMA, HEAD AND NECK	275355
2688	7.624	BRMS1	25855	GASTRIC CANCER	613659
2689	7.619	CD274	29126	PANCREATIC CANCER	260350
2691	7.614	ANIB1	116833	BREAST CANCER	114480
2692	7.613	KAT2B	8850	COLORECTAL CANCER	114500
2696	7.609	MAPK1	5594	SQUAMOUS CELL CARCINOMA, HEAD AND NECK	275355
2710	7.593	PLAUR	5329	HEPATOCELLULAR CARCINOMA	114550
2711	7.593	PTK2	5747	SQUAMOUS CELL CARCINOMA, HEAD AND NECK	275355
2718	7.582	CADM1	23705	SQUAMOUS CELL CARCINOMA, HEAD AND NECK	275355
2721	7.577	EGF	1950	PULMONARY FIBROSIS, IDIOPATHIC	178500
2734	7.564	SMARCE1	6605	BREAST CANCER	114480
2735	7.563	SMAD3	4088	COLORECTAL CANCER	114500
2755	7.551	MIR140	406932	GASTRIC CANCER	613659
2759	7.55	TWIST1	7291	GASTRIC CANCER	613659
2761	7.549	CREB1	1385	BLADDER CANCER	109800
2767	7.542	MMP7	4316	PANCREATIC CANCER	260350
2769	7.539	MYB	4602	GASTRIC CANCER	613659
2771	7.531	MMP14	4323	BREAST CANCER	114480
2777	7.523	RAC1	5879	PULMONARY FIBROSIS, IDIOPATHIC	178500
2779	7.521	H3P10	115482713	BREAST CANCER	114480
2782	7.515	SERPINB3	6317	SQUAMOUS CELL CARCINOMA, HEAD AND NECK	275355
2784	7.513	BRAF	673	NASOPHARYNGEAL CARCINOMA	607107
2796	7.497	SIRT1	23411	ICHTHYOSIS, LAMELLAR, AUTOSOMAL DOMINANT	146750
2801	7.493	NCOA3	8202	NASOPHARYNGEAL CARCINOMA	607107
2802	7.492	IL17A	3605	NASOPHARYNGEAL CARCINOMA	607107
2806	7.487	LUCAT1	100505994	GASTRIC CANCER	613659
2807	7.486	SLC2A1	6513	GASTRIC CANCER	613659
2815	7.474	ITGB4	3691	BREAST CANCER	114480
2817	7.471	SMAD4	4089	HEPATOCELLULAR CARCINOMA	114550
2818	7.471	BCL2	596	SQUAMOUS CELL CARCINOMA, HEAD AND NECK	275355
2819	7.47	MIR335	442904	GASTRIC CANCER	613659
2840	7.435	GDF15	9518	NASOPHARYNGEAL CARCINOMA	607107
2843	7.433	DNAJB4	11080	PANCREATIC CANCER	260350
2847	7.426	FAS	355	HEPATOCELLULAR CARCINOMA	114550
2851	7.421	DNMT3B	1789	GASTRIC CANCER	613659
2872	7.388	MIR205	406988	COLORECTAL CANCER	114500
2876	7.379	CRNDE	643911	RETINOBLASTOMA	180200
2880	7.376	H19	283120	MESOTHELIOMA, MALIGNANT	156240
2881	7.372	HMGA2	8091	SQUAMOUS CELL CARCINOMA, HEAD AND NECK	275355
2883	7.368	SKA2	348235	LEUKEMIA, ACUTE MYELOID	601626
2889	7.354	HGF	3082	TUBEROUS SCLEROSIS 2	613254
2894	7.35	JUN	3725	COLORECTAL CANCER	114500
2899	7.346	SMAD3	4088	MESOTHELIOMA, MALIGNANT	156240
2900	7.343	RASSF1	11186	BLADDER CANCER	109800
2909	7.33	TRIM16	10626	ESOPHAGEAL CANCER	133239
2913	7.327	CD44	960	HEPATOCELLULAR CARCINOMA	114550
2920	7.319	TP63	8626	BLADDER CANCER	109800
2934	7.305	MIR204	406987	BREAST CANCER	114480
2938	7.302	ERBB2	2064	PANCREATIC CANCER	260350

## Sheet: alzheimer_disease
Rank	Score	Gene-Name	Gene-ID	Disease-Name	Disease-ID
131	14.532	BDNF-AS	497258	DISORGANIZATION, MOUSE, HOMOLOG OF	223200
153	13.875	TREM2	54209	AURAL ATRESIA, CONGENITAL	607842
276	11.943	TAS2R62P	338399	HUNTINGTON DISEASE	143100
307	11.588	WWC1	23286	SCHIZOPHRENIA	181500
359	11.092	MCIDAS	345643	SCHIZOPHRENIA	181500
413	10.581	APOE	348	DOWN SYNDROME	190685
484	10.15	ABCA7	10347	PARKINSON DISEASE, LATE-ONSET	168600
508	10.036	MCIDAS	345643	HOMOCYSTEINEMIA	603174
530	9.931	MAPT	4137	SCHIZOPHRENIA	181500
549	9.861	CTNNBL1	56259	TYPE 2 DIABETES MELLITUS	125853
571	9.769	TNF	7124	SCHIZOPHRENIA	181500
616	9.544	MIR34A	407040	RHEUMATOID ARTHRITIS	180300
623	9.509	PWAR4	347745	DISORGANIZATION, MOUSE, HOMOLOG OF	223200
707	9.023	DYRK1A	1859	DEMENTIA, LEWY BODY	127750
768	8.817	TNF	7124	AURAL ATRESIA, CONGENITAL	607842
799	8.704	IDE	3416	ALZHEIMER DISEASE 3	607822
817	8.645	MIR34A	407040	HUNTINGTON DISEASE	143100
827	8.61	CSF2	1437	DEMENTIA, LEWY BODY	127750
836	8.597	TREM2	54209	DISORGANIZATION, MOUSE, HOMOLOG OF	223200
870	8.502	LRRK2	120892	FRONTOTEMPORAL DEMENTIA	600274
915	8.338	IL6	3569	TYPE 2 DIABETES MELLITUS	125853
917	8.336	TOMM40	10452	SCHIZOPHRENIA	181500
921	8.326	PTGS2	5743	AGING	502000
925	8.314	IGF1	3479	CREUTZFELDT-JAKOB DISEASE	123400
931	8.303	IL18	3606	STROKE, ISCHEMIC	601367
993	8.096	TAS2R62P	338399	CREUTZFELDT-JAKOB DISEASE	123400
995	8.088	PSEN1	5663	CREUTZFELDT-JAKOB DISEASE	123400
1006	8.041	TNF	7124	AGING	502000
1026	7.996	PSEN1	5663	PARKINSON DISEASE, LATE-ONSET	168600
1076	7.825	BDNF-AS	497258	BREAST CANCER	114480
1080	7.809	MAPT	4137	AGING	502000
1094	7.752	SORT1	6272	PARKINSON DISEASE, LATE-ONSET	168600
1140	7.594	SNCA	6622	DISORGANIZATION, MOUSE, HOMOLOG OF	223200
1173	7.523	S100B	6285	AURAL ATRESIA, CONGENITAL	607842
1175	7.518	SNCA	6622	SCHIZOPHRENIA	181500
1244	7.294	PARK7	11315	ICHTHYOSIS, LAMELLAR, AUTOSOMAL DOMINANT	146750
1252	7.272	MIR34A	407040	MAJOR DEPRESSIVE DISORDER	608516
1265	7.248	MAPK8	5599	DISORGANIZATION, MOUSE, HOMOLOG OF	223200
1270	7.232	BACE1	23621	BREAST CANCER	114480
1289	7.158	UBQLN1	29979	FRONTOTEMPORAL DEMENTIA	600274
1295	7.15	TREM2	54209	BREAST CANCER	114480
1302	7.118	TAS2R62P	338399	BREAST CANCER	114480
1312	7.104	TARDBP	23435	SUPRANUCLEAR PALSY, PROGRESSIVE, 1	601104
1336	6.991	TAS2R62P	338399	PROSTATE CANCER	176807
1338	6.988	TREM2	54209	DEMENTIA, LEWY BODY	127750
1356	6.919	PINK1	65018	HUNTINGTON DISEASE	143100
1362	6.888	TARDBP	23435	ALZHEIMER DISEASE 3	607822
1368	6.869	PWAR4	347745	DOWN SYNDROME	190685
1370	6.863	DYRK1A	1859	FRONTOTEMPORAL DEMENTIA	600274
1377	6.829	PICALM	8301	ICHTHYOSIS, LAMELLAR, AUTOSOMAL DOMINANT	146750
1382	6.803	TNF	7124	MAJOR DEPRESSIVE DISORDER	608516
1401	6.746	HDAC9	9734	HOMOCYSTEINEMIA	603174
1411	6.714	TAS2R62P	338399	DOWN SYNDROME	190685
1414	6.697	MCIDAS	345643	MAJOR DEPRESSIVE DISORDER	608516
1424	6.673	TOMM40	10452	TYPE 2 DIABETES MELLITUS	125853
1432	6.643	MAPT	4137	AURAL ATRESIA, CONGENITAL	607842
1456	6.524	HSPA4	3308	HUNTINGTON DISEASE	143100
1466	6.491	NGF	4803	AURAL ATRESIA, CONGENITAL	607842
1467	6.487	LRP8	7804	ICHTHYOSIS, LAMELLAR, AUTOSOMAL DOMINANT	146750
1468	6.485	CSF2	1437	GLAUCOMA, PRIMARY OPEN ANGLE	137760
1475	6.471	TNF	7124	HUNTINGTON DISEASE	143100
1481	6.448	MCIDAS	345643	PARKINSON DISEASE, LATE-ONSET	168600
1484	6.441	RUNX1	861	DEMENTIA, LEWY BODY	127750
1499	6.39	HSPA4	3308	ICHTHYOSIS, LAMELLAR, AUTOSOMAL DOMINANT	146750
1504	6.366	LDLR	3949	TYPE 2 DIABETES MELLITUS	125853
1511	6.318	TREM2	54209	TYPE 2 DIABETES MELLITUS	125853
1516	6.29	PSEN1	5663	DOWN SYNDROME	190685
1520	6.272	MIR34A	407040	AUTISM	209850
1525	6.242	PSEN2	5664	MAJOR DEPRESSIVE DISORDER	608516
1531	6.217	UNC5C	8633	DISORGANIZATION, MOUSE, HOMOLOG OF	223200
1551	6.129	MAOA	4128	PARKINSON DISEASE, LATE-ONSET	168600
1567	6.043	IL6	3569	STROKE, ISCHEMIC	601367
1569	6.027	IDE	3416	MAJOR DEPRESSIVE DISORDER	608516
1570	6.024	VEGFA	7422	HUNTINGTON DISEASE	143100
1573	6.011	SPON1	10418	DEMENTIA, LEWY BODY	127750
1574	6.01	PSEN2	5664	HUNTINGTON DISEASE	143100
1575	6.005	ABCA1	19	AURAL ATRESIA, CONGENITAL	607842
1579	5.979	IL6	3569	AURAL ATRESIA, CONGENITAL	607842
1592	5.905	TREM2	54209	DOWN SYNDROME	190685
1603	5.832	ADNP	23394	DOWN SYNDROME	190685
1605	5.823	CLU	1191	SCHIZOPHRENIA	181500
1614	5.75	NR4A2	4929	HUNTINGTON DISEASE	143100
1619	5.71	GAL	51083	ICHTHYOSIS, LAMELLAR, AUTOSOMAL DOMINANT	146750
1621	5.709	S100B	6285	ICHTHYOSIS, LAMELLAR, AUTOSOMAL DOMINANT	146750
1624	5.69	DAPK1	1612	DEMENTIA, LEWY BODY	127750
1626	5.669	SNCA	6622	CREUTZFELDT-JAKOB DISEASE	123400
1630	5.643	MCIDAS	345643	DISORGANIZATION, MOUSE, HOMOLOG OF	223200
1632	5.613	TREM2	54209	RHEUMATOID ARTHRITIS	180300
1637	5.594	ACE	1636	BREAST CANCER	114480
1642	5.567	PARK7	11315	HUNTINGTON DISEASE	143100
1644	5.543	TREM2	54209	SUPRANUCLEAR PALSY, PROGRESSIVE, 1	601104
1646	5.53	TAS2R62P	338399	PARKINSON DISEASE, LATE-ONSET	168600
1652	5.492	S100B	6285	SCHIZOPHRENIA	181500
1654	5.479	SIRT1	23411	BREAST CANCER	114480
1657	5.475	IL1B	3553	AGING	502000
1662	5.434	CSF2	1437	AGING	502000
1663	5.434	PRNP	5621	DEMENTIA, LEWY BODY	127750
1672	5.376	IL6	3569	FRONTOTEMPORAL DEMENTIA	600274
1673	5.368	RPSA	3921	ALZHEIMER DISEASE 3	607822
1674	5.363	HDAC9	9734	DISORGANIZATION, MOUSE, HOMOLOG OF	223200
1676	5.361	ABCA2	20	ICHTHYOSIS, LAMELLAR, AUTOSOMAL DOMINANT	146750
1680	5.352	IFNG	3458	PROSTATE CANCER	176807
1681	5.343	PARK7	11315	FRONTOTEMPORAL DEMENTIA	600274
1688	5.283	IL6	3569	BODY MASS INDEX QUANTITATIVE TRAIT LOCUS 20	618406
1693	5.267	BDNF-AS	497258	DEMENTIA, LEWY BODY	127750
1694	5.265	SOD1	6647	DEMENTIA, LEWY BODY	127750
1695	5.263	PON1	5444	STROKE, ISCHEMIC	601367
1697	5.26	LDLR	3949	SCHIZOPHRENIA	181500
1698	5.247	CR1	1378	ICHTHYOSIS, LAMELLAR, AUTOSOMAL DOMINANT	146750
1699	5.237	BACE1	23621	AGING	502000
1703	5.155	GRN	2896	SUPRANUCLEAR PALSY, PROGRESSIVE, 1	601104
1704	5.137	LRP8	7804	ALZHEIMER DISEASE 3	607822
1706	5.133	PTGS2	5743	MAJOR DEPRESSIVE DISORDER	608516
1707	5.132	UCHL1	7345	SCHIZOPHRENIA	181500
1709	5.125	SUCLA2	8803	CREUTZFELDT-JAKOB DISEASE	123400
1711	5.097	CLU	1191	DOWN SYNDROME	190685
1712	5.089	TREM2	54209	PROSTATE CANCER	176807
1713	5.053	PTPA	5524	SCHIZOPHRENIA	181500
1716	5.015	DYRK1A	1859	SCHIZOPHRENIA	181500
1717	5.004	APBB1	322	BREAST CANCER	114480
1720	4.977	LDLR	3949	FRONTOTEMPORAL DEMENTIA	600274
1722	4.956	HSPA5	3309	HUNTINGTON DISEASE	143100
1724	4.935	IL6	3569	OBESITY	601665
1725	4.928	SORL1	6653	HUNTINGTON DISEASE	143100
1726	4.919	PINK1	65018	SCHINZEL-GIEDION MIDFACE RETRACTION SYNDROME	269150
1728	4.898	BDNF	627	PROSTATE CANCER	176807
1729	4.872	CTNNBL1	56259	ICHTHYOSIS, LAMELLAR, AUTOSOMAL DOMINANT	146750
1730	4.839	TARDBP	23435	ICHTHYOSIS, LAMELLAR, AUTOSOMAL DOMINANT	146750
1731	4.821	IGF1	3479	BREAST CANCER	114480
1734	4.799	TOMM40	10452	DISORGANIZATION, MOUSE, HOMOLOG OF	223200
1736	4.782	PINK1	65018	FRONTOTEMPORAL DEMENTIA	600274
1740	4.753	RELN	5649	PARKINSON DISEASE, LATE-ONSET	168600
1741	4.741	NGF	4803	PROSTATE CANCER	176807
1742	4.739	SP1	6667	FRONTOTEMPORAL DEMENTIA	600274
1745	4.72	ACTBL2	345651	AURAL ATRESIA, CONGENITAL	607842
1748	4.701	IL1B	3553	TYPE 2 DIABETES MELLITUS	125853
1749	4.697	FOS	2353	ICHTHYOSIS, LAMELLAR, AUTOSOMAL DOMINANT	146750
1750	4.671	SH2D3C	10044	PARKINSON DISEASE, LATE-ONSET	168600
1754	4.664	SERPINE1	5054	ICHTHYOSIS, LAMELLAR, AUTOSOMAL DOMINANT	146750
1755	4.662	ST3GAL4	6484	SCHIZOPHRENIA	181500
1757	4.656	NOS1	4842	TYPE 2 DIABETES MELLITUS	125853
1758	4.651	SORL1	6653	PARKINSON DISEASE, LATE-ONSET	168600
1760	4.648	TTR	7276	DISORGANIZATION, MOUSE, HOMOLOG OF	223200
1763	4.618	GRN	2896	DISORGANIZATION, MOUSE, HOMOLOG OF	223200
1766	4.575	IGFALS	3483	HEMORRHAGE, INTRACEREBRAL, SUSCEPTIBILITY TO	614519
1768	4.542	BDNF-AS	497258	TYPE 2 DIABETES MELLITUS	125853
1769	4.54	MCIDAS	345643	FRONTOTEMPORAL DEMENTIA	600274
1770	4.535	HDAC9	9734	PARKINSON DISEASE, LATE-ONSET	168600
1771	4.533	SRC	6714	FRONTOTEMPORAL DEMENTIA	600274
1772	4.521	WWC1	23286	AURAL ATRESIA, CONGENITAL	607842
1773	4.496	PPARG	5468	TYPE 2 DIABETES MELLITUS	125853
1774	4.487	CR1	1378	DISORGANIZATION, MOUSE, HOMOLOG OF	223200
1775	4.487	PTGER2	5732	HUNTINGTON DISEASE	143100
1776	4.483	ABCA1	19	TYPE 2 DIABETES MELLITUS	125853
1778	4.464	IL6	3569	AUTISM	209850
1779	4.46	SNCA	6622	ICHTHYOSIS, LAMELLAR, AUTOSOMAL DOMINANT	146750
1781	4.389	SIRT3	23410	ICHTHYOSIS, LAMELLAR, AUTOSOMAL DOMINANT	146750
1782	4.387	TP53	7157	BREAST CANCER	114480
1784	4.377	BIN1	274	DEMENTIA, LEWY BODY	127750
1786	4.373	TARDBP	23435	SCHIZOPHRENIA	181500
1788	4.361	MIR146A	406938	ICHTHYOSIS, LAMELLAR, AUTOSOMAL DOMINANT	146750
1789	4.356	CDK5	1020	AGING	502000
1790	4.356	MIR34A	407040	AGING	502000
1791	4.349	LDLR	3949	DOWN SYNDROME	190685
1792	4.333	SUCLA2	8803	BREAST CANCER	114480
1793	4.329	PSEN2	5664	CREUTZFELDT-JAKOB DISEASE	123400
1794	4.329	LDLR	3949	BODY MASS INDEX QUANTITATIVE TRAIT LOCUS 20	618406
1795	4.284	PARK7	11315	SCHIZOPHRENIA	181500
1796	4.277	ACE	1636	BODY MASS INDEX QUANTITATIVE TRAIT LOCUS 20	618406
1797	4.259	PINK1	65018	SCHIZOPHRENIA	181500
1798	4.247	PINK1	65018	DISORGANIZATION, MOUSE, HOMOLOG OF	223200
1800	4.216	MIR34A	407040	HOMOCYSTEINEMIA	603174
1803	4.174	PSEN1	5663	SCHIZOPHRENIA	181500
1804	4.162	MYLIP	29116	SCHIZOPHRENIA	181500
1805	4.156	SORL1	6653	AURAL ATRESIA, CONGENITAL	607842
1807	4.146	ABCA1	19	SCHIZOPHRENIA	181500
1808	4.146	IGFALS	3483	SCHIZOPHRENIA	181500
1809	4.122	PSS	780904	ALZHEIMER DISEASE	104300
1810	4.115	BDNF-AS	497258	HOMOCYSTEINEMIA	603174
1811	4.1	IDE	3416	ICHTHYOSIS, LAMELLAR, AUTOSOMAL DOMINANT	146750
1812	4.088	REST	5978	AGING	502000
1813	4.087	TAS2R62P	338399	MAJOR DEPRESSIVE DISORDER	608516

## Sheet: COPD
Rank	Score	Gene-Name	Gene-ID	Disease-Name	Disease-ID
453	4.496	COPD	260431	LUNG CANCER	211980
455	4.395	SETD2	29072	CYSTIC FIBROSIS	219700
457	3.949	SETD2	29072	LUNG CANCER	211980
459	3.554	PTPN1	5770	LUNG CANCER	211980
461	3.438	COPD	260431	PULMONARY DISEASE, CHRONIC OBSTRUCTIVE	606963
466	2.288	SLC2A1	6513	PULMONARY FIBROSIS, IDIOPATHIC	178500
467	2.15	JUN	3725	LUNG CANCER	211980
469	1.881	VDR	7421	PULMONARY FIBROSIS, IDIOPATHIC	178500
470	1.847	HDAC9	9734	LUNG CANCER	211980
471	1.668	MAPK8	5599	PULMONARY DISEASE, CHRONIC OBSTRUCTIVE	606963
472	1.528	HDAC2	3066	PULMONARY FIBROSIS, IDIOPATHIC	178500
474	1.364	ITK	3702	LUNG CANCER	211980
475	1.263	IL27	246778	CYSTIC FIBROSIS	219700
476	1.217	MUC5AC	4586	PULMONARY FIBROSIS, IDIOPATHIC	178500
477	1.102	NR4A1	3164	PULMONARY FIBROSIS, IDIOPATHIC	178500
478	1.046	EGFR	1956	PULMONARY FIBROSIS, IDIOPATHIC	178500
479	0.94	RELB	5971	PULMONARY FIBROSIS, IDIOPATHIC	178500
481	0.718	FOXO3	2309	PULMONARY FIBROSIS, IDIOPATHIC	178500
483	0.65	LEP	3952	PULMONARY FIBROSIS, IDIOPATHIC	178500
484	0.606	COPD	260431	CYSTIC FIBROSIS	219700
485	0.586	TERT	7015	CYSTIC FIBROSIS	219700
486	0.503	TLR4	7099	CYSTIC FIBROSIS	219700
487	0.49	IL18	3606	PULMONARY FIBROSIS, IDIOPATHIC	178500
490	0.369	TUG1	55000	PULMONARY FIBROSIS, IDIOPATHIC	178500
491	0.369	MUC5B	727897	LUNG CANCER	211980
492	0.362	SETD2	29072	PULMONARY FIBROSIS, IDIOPATHIC	178500
493	0.29	TNF	7124	CYSTIC FIBROSIS	219700
495	0.062	ADRB2	154	ASTHMA, SUSCEPTIBILITY TO	600807
497	0.038	MMP12	4321	PULMONARY FIBROSIS, IDIOPATHIC	178500
498	0.011	IL17A	3605	PULMONARY FIBROSIS, IDIOPATHIC	178500
499	-0.007	GCH1	2643	PULMONARY DISEASE, CHRONIC OBSTRUCTIVE	606963
500	-0.028	XDH	7498	PULMONARY FIBROSIS, IDIOPATHIC	178500
501	-0.06	EPHX1	2052	CYSTIC FIBROSIS	219700
502	-0.08	ITGAM	3684	LUNG CANCER	211980
503	-0.099	FOXO3	2309	LUNG CANCER	211980
504	-0.256	NOD1	10392	PULMONARY FIBROSIS, IDIOPATHIC	178500
505	-0.29	ELANE	1991	LUNG CANCER	211980
506	-0.304	SLC2A1	6513	CYSTIC FIBROSIS	219700
507	-0.323	RELB	5971	LUNG CANCER	211980
508	-0.432	SERPINA1	5265	PULMONARY FIBROSIS, IDIOPATHIC	178500
509	-0.447	SIGLEC14	100049587	CYSTIC FIBROSIS	219700
510	-0.454	MMP9	4318	ASTHMA, SUSCEPTIBILITY TO	600807
511	-0.455	CARM1	10498	LUNG CANCER	211980
512	-0.46	SELE	6401	CYSTIC FIBROSIS	219700
514	-0.491	TLR4	7099	PULMONARY FIBROSIS, IDIOPATHIC	178500
515	-0.508	ACOD1	730249	CYSTIC FIBROSIS	219700
517	-0.52	VEGFA	7422	PULMONARY FIBROSIS, IDIOPATHIC	178500
519	-0.56	HDAC2	3066	LUNG CANCER	211980
520	-0.63	MAPK1	5594	PULMONARY FIBROSIS, IDIOPATHIC	178500
521	-0.647	DNER	92737	LUNG CANCER	211980
523	-0.706	HMOX1	3162	LUNG CANCER	211980
524	-0.751	CXCL8	3576	LUNG CANCER	211980
525	-0.769	TNF	7124	LUNG CANCER	211980
526	-0.814	XDH	7498	LUNG CANCER	211980
527	-0.823	SFTPD	6441	PULMONARY FIBROSIS, IDIOPATHIC	178500

## Sheet: coronary_heart_disease
Rank	Score	Gene-Name	Gene-ID	Disease-Name	Disease-ID
186	8.492	ADIPOQ	9370	BODY MASS INDEX QUANTITATIVE TRAIT LOCUS 20	618406
229	7.456	PPARA	5465	BODY MASS INDEX QUANTITATIVE TRAIT LOCUS 20	618406
257	6.549	ADIPOQ	9370	STROKE, ISCHEMIC	601367
260	6.438	LPL	4023	TYPE 2 DIABETES MELLITUS	125853
261	6.406	ACOD1	730249	ALZHEIMER DISEASE	104300
262	6.399	LPA	4018	IMMUNE SUPPRESSION	146850
263	6.385	PPARG	5468	OBESITY	601665
264	6.341	MTHFR	4524	ALZHEIMER DISEASE	104300
266	6.18	APOA1	335	OBESITY	601665
268	6.097	ACOD1	730249	BODY MASS INDEX QUANTITATIVE TRAIT LOCUS 20	618406
272	5.642	SERPINE1	5054	BODY MASS INDEX QUANTITATIVE TRAIT LOCUS 20	618406
273	5.534	ACE	1636	HYPERTENSION, ESSENTIAL	145500
274	5.531	LPA	4018	ALZHEIMER DISEASE	104300
276	5.244	ADIPOQ	9370	ALZHEIMER DISEASE	104300
278	5.079	ACCS	84680	STROKE, ISCHEMIC	601367
279	5.005	TNFRSF1B	7133	OBESITY	601665
280	4.864	CCL2	6347	IMMUNE SUPPRESSION	146850
282	4.595	IL18	3606	OBESITY	601665
283	4.563	ANPEP	290	OBESITY	601665
286	4.487	SERPINE1	5054	STROKE, ISCHEMIC	601367
287	4.483	CAD	790	STROKE, ISCHEMIC	601367
288	4.435	ACOD1	730249	SYSTEMIC LUPUS ERYTHEMATOSUS	152700
289	4.414	USF1	7391	TYPE 2 DIABETES MELLITUS	125853
290	4.353	SGCB	6443	LUNG CANCER	211980
292	4.252	LDLR	3949	BODY MASS INDEX QUANTITATIVE TRAIT LOCUS 20	618406
294	4.137	LPL	4023	BODY MASS INDEX QUANTITATIVE TRAIT LOCUS 20	618406
295	4.129	RETN	56729	IMMUNE SUPPRESSION	146850
297	4.065	APOC3	345	BODY MASS INDEX QUANTITATIVE TRAIT LOCUS 20	618406
298	3.959	NPPA	4878	OBESITY	601665
299	3.824	PPIAP10	140913	OBESITY	601665
301	3.764	LPA	4018	BODY MASS INDEX QUANTITATIVE TRAIT LOCUS 20	618406

[truncated: 3 more sheets: diabetes, heart_failure, rheumatoid_arthritis]
