# Supplementary material for: Multimodal reasoning based on knowledge graph embedding for specific diseases
Source: Bioinformatics. 2022 Feb 12;38(8):2235–45. doi: 10.1093/bioinformatics/btac085 (PMC9004655; doi:10.1093/bioinformatics/btac085)
Supplement: btac085_supplementary_data [file btac085_supplementary_data.zip › Supplementary Table S4 (disease-drug new inferred knowledge).xlsx]

## Sheet: Disease11
Rank	Score	Disease-Name	Disease-ID	Drug-Name	Drug-ID
37	16.939	BILIARY CIRRHOSIS, PRIMARY, 1	109720	Interferon alfa	05258
125	14.023	WILSON DISEASE	277900	Iron	01592
147	13.373	MAJOR DEPRESSIVE DISORDER	608516	Glutathione	00143
176	12.863	BODY MASS INDEX QUANTITATIVE TRAIT LOCUS 20	618406	Albumin human	00062
213	12.443	MATURITY-ONSET DIABETES OF THE YOUNG	606391	Insulin human	00030
268	11.815	MATURITY-ONSET DIABETES OF THE YOUNG, TYPE 1	125850	Insulin human	00030
270	11.803	BURKITT LYMPHOMA	113970	Fibronectin	15150
316	11.356	PANCREATIC CANCER	260350	Insulin-like growth factor II	14472
352	11.026	TYPE 1 DIABETES MELLITUS	222100	Vitamin D3	00169
379	10.744	ICHTHYOSIS, LAMELLAR, AUTOSOMAL DOMINANT	146750	Ethanol	00898
425	10.396	SYSTEMIC LUPUS ERYTHEMATOSUS	152700	Human immunoglobulin G	00028
472	10.082	BODY MASS INDEX QUANTITATIVE TRAIT LOCUS 20	618406	Cholesterol	04540
489	9.991	PANCREATIC CANCER	260350	Natural Killer Cell	15721
493	9.965	OBESITY	601665	Albumin human	00062
517	9.714	CARONTE	604172	Insulin human	00030
531	9.592	CYSTIC FIBROSIS	219700	Inosine	04335
539	9.491	MAJOR DEPRESSIVE DISORDER	608516	gamma-Aminobutyric acid	02530
545	9.418	TYPE 1 DIABETES MELLITUS	222100	Inosine	04335
550	9.382	ALZHEIMER DISEASE 3	607822	Interferon alfa-2b	00105
555	9.364	BODY MASS INDEX QUANTITATIVE TRAIT LOCUS 20	618406	Glucose	09341
563	9.339	BLOOD GROUP, Ss	111740	Natural Killer Cell	15721
565	9.335	HOMOCYSTEINEMIA	603174	Insulin human	00030
608	9.107	PANCREATIC CANCER	260350	Doxorubicin	00997
609	9.103	ICHTHYOSIS, LAMELLAR, AUTOSOMAL DOMINANT	146750	Interferon alfa-2b	00105
671	8.621	GASTRIC CANCER	613659	Fibronectin	15150
681	8.559	BLOOD GROUP, Ss	111740	Vitamin D3	00169
691	8.45	SCHIZOPHRENIA	181500	Vitamin D3	00169
724	8.25	SYSTEMIC LUPUS ERYTHEMATOSUS	152700	Fibrinogen human	09222
754	8.11	ICHTHYOSIS, LAMELLAR, AUTOSOMAL DOMINANT	146750	Leptin	05098
764	8.036	PULMONARY FIBROSIS, IDIOPATHIC	178500	Interferon Kappa	15749
769	8.012	KAWASAKI DISEASE	611775	Fibrinogen human	09222
780	7.951	BLOOD GROUP, Ss	111740	Human interleukin-2	14865
794	7.847	BODY MASS INDEX QUANTITATIVE TRAIT LOCUS 20	618406	Zinc	01593
802	7.761	WILSON DISEASE	277900	Interferon alfa	05258
810	7.682	NASOPHARYNGEAL CARCINOMA	607107	Natural Killer Cell	15721
823	7.611	LEUKEMIA, ACUTE MYELOID	601626	Interferon alfa	05258
832	7.569	BREAST CANCER	114480	Vitamin D3	00169
836	7.548	OVARIAN CANCER	167000	Doxorubicin	00997
847	7.459	BILIARY CIRRHOSIS, PRIMARY, 1	109720	Natural Killer Cell	15721
849	7.443	LEUKEMIA, ACUTE MYELOID	601626	Cisplatin	00515
850	7.442	PANCREATIC CANCER	260350	Vitamin D	11094
854	7.421	OTOSPONDYLOMEGAEPIPHYSEAL DYSPLASIA, AUTOSOMAL RECESSIVE	215150	Fibronectin	15150
896	7.034	CHOANAL ATRESIA, POSTERIOR	608911	Insulin beef	09456
903	6.985	NASOPHARYNGEAL CARCINOMA	607107	Gefitinib	00317
908	6.938	AUTOIMMUNE DISEASE	109100	Human interleukin-2	14865
909	6.935	SCHIZOPHRENIA	181500	Insulin human	00030
911	6.909	ACUTE PROMYELOCYTIC LEUKEMIA	612376	Natural Killer Cell	15721
912	6.908	TANGIER DISEASE	205400	Copper	09130
917	6.861	PANCREATIC CANCER	260350	Paclitaxel	01229
920	6.858	ALZHEIMER DISEASE 3	607822	Ethanol	00898
921	6.856	ICHTHYOSIS, LAMELLAR, AUTOSOMAL DOMINANT	146750	Zinc	01593
944	6.674	PANCREATIC CANCER	260350	Sirolimus	00877
945	6.673	OVARIAN CANCER	167000	Trastuzumab	00072
947	6.658	TYPE 1 DIABETES MELLITUS	222100	Human immunoglobulin G	00028
950	6.655	CHOANAL ATRESIA, POSTERIOR	608911	Rasagiline	01367
953	6.621	PANCREATIC CANCER	260350	Gefitinib	00317
954	6.546	ICHTHYOSIS, LAMELLAR, AUTOSOMAL DOMINANT	146750	Human interleukin-2	14865
957	6.525	OVARIAN CANCER	167000	Vitamin D3	00169
960	6.484	ALZHEIMER DISEASE 3	607822	Leptin	05098
968	6.417	OVARIAN CANCER	167000	Natural Killer Cell	15721
970	6.371	BODY MASS INDEX QUANTITATIVE TRAIT LOCUS 20	618406	Insulin pork	00071
972	6.343	GASTRIC CANCER	613659	Interferon alfa	05258
980	6.28	BREAST CANCER	114480	Glucose	09341
981	6.28	ALZHEIMER DISEASE 3	607822	Inosine	04335
988	6.213	ICHTHYOSIS, LAMELLAR, AUTOSOMAL DOMINANT	146750	Insulin-like growth factor II	14472
993	6.169	BODY MASS INDEX QUANTITATIVE TRAIT LOCUS 20	618406	Interleukin-10	12880
999	6.104	HYPERLIPIDEMIA, FAMILIAL COMBINED, 3	144250	Insulin human	00030
1000	6.095	MAJOR DEPRESSIVE DISORDER	608516	Glucose	09341
1004	6.08	BLOOD GROUP, Ss	111740	Interferon Gamma	15753
1007	6.066	PULMONARY DISEASE, CHRONIC OBSTRUCTIVE	606963	Ethanol	00898
1009	6.06	OVARIAN CANCER	167000	Glucose	09341
1011	6.056	HOMOCYSTEINEMIA	603174	Cholesterol	04540
1013	6.046	PANCREATIC CANCER	260350	Insulin pork	00071
1022	5.995	HUNTINGTON DISEASE	143100	Acetylcholine	03128
1023	5.985	PROSTATE CANCER	176807	Vitamin D3	00169
1025	5.965	RHEUMATOID ARTHRITIS	180300	Natural Killer Cell	15721
1027	5.949	CARONTE	604172	Insulin pork	00071
1029	5.912	LEPTIN DEFICIENCY OR DYSFUNCTION	614962	Butylene glycol	14110
1034	5.865	CHOLANGITIS, PRIMARY SCLEROSING	613806	Thyroid, porcine	09100
1039	5.82	BREAST CANCER	114480	Cisplatin	00515
1045	5.792	LEPTIN DEFICIENCY OR DYSFUNCTION	614962	Insulin human	00030
1046	5.791	LYMPHOMA, MUCOSA-ASSOCIATED LYMPHOID TYPE	137245	Interferon Kappa	15749
1047	5.783	KAWASAKI DISEASE	611775	Clopidogrel	00758
1051	5.759	HUNTINGTON DISEASE	143100	ATP	00171
1052	5.752	PANCREATIC CANCER	260350	Aspirin	00945
1054	5.718	ALZHEIMER DISEASE 3	607822	Acetylcholine	03128
1060	5.672	BREAST CANCER	114480	Etoposide	00773
1063	5.648	ICHTHYOSIS, LAMELLAR, AUTOSOMAL DOMINANT	146750	Nicotine	00184
1065	5.602	MELANOMA, CUTANEOUS MALIGNANT, SUSCEPTIBILITY TO, 1	155600	Pembrolizumab	09037
1072	5.528	KAWASAKI DISEASE	611775	Natural Killer Cell	15721
1076	5.467	CYSTIC FIBROSIS	219700	Leptin	05098
1080	5.422	BODY MASS INDEX QUANTITATIVE TRAIT LOCUS 20	618406	Hydrocortisone	00741
1081	5.413	PANCREATIC CANCER	260350	Nitric Oxide	00435
1082	5.377	MYELOMA, MULTIPLE	254500	Natural Killer Cell	15721
1083	5.371	ICHTHYOSIS, LAMELLAR, AUTOSOMAL DOMINANT	146750	Human immunoglobulin G	00028
1089	5.309	TYPE 2 DIABETES MELLITUS	125853	Cholesterol	04540
1091	5.284	NASOPHARYNGEAL CARCINOMA	607107	Interferon alfa	05258
1092	5.28	PANCREATIC CANCER	260350	Folic acid	00158
1093	5.271	MATURITY-ONSET DIABETES OF THE YOUNG	606391	Insulin pork	00071
1095	5.255	OBESITY	601665	Testosterone	00624
1096	5.254	LYMPHANGIOLEIOMYOMATOSIS	606690	Crizotinib	08700
1103	5.185	STROKE, ISCHEMIC	601367	Perindopril	00790
1105	5.168	SCHIZOPHRENIA	181500	Isoleucine	00167
1107	5.141	CHOANAL ATRESIA, POSTERIOR	608911	Insulin pork	00071
1108	5.119	ICHTHYOSIS, LAMELLAR, AUTOSOMAL DOMINANT	146750	Iron	01592
1110	5.111	PANCREATIC CANCER	260350	Fibronectin	15150
1112	5.072	BLOOD GROUP--WALDNER TYPE	112010	Ethanol	00898
1119	4.981	PROSTATE CANCER	176807	Insulin pork	00071
1121	4.967	LYMPHOMA, MUCOSA-ASSOCIATED LYMPHOID TYPE	137245	Natural Killer Cell	15721
1122	4.963	MYASTHENIA GRAVIS	254200	Insulin human	00030
1123	4.961	ICHTHYOSIS, LAMELLAR, AUTOSOMAL DOMINANT	146750	Icosapent	00159
1125	4.952	TYPE 2 DIABETES MELLITUS	125853	Aspirin	00945
1126	4.951	CHOLANGITIS, PRIMARY SCLEROSING	613806	Infliximab	00065
1127	4.95	TYPE 2 DIABETES MELLITUS	125853	Arginine	00125
1131	4.864	CONTRACTURAL ARACHNODACTYLY, CONGENITAL	121050	Fibronectin	15150
1133	4.847	ICHTHYOSIS, LAMELLAR, AUTOSOMAL DOMINANT	146750	Sirolimus	00877
1134	4.846	SCHIZOPHRENIA	181500	Acetylcholine	03128
1135	4.842	POLYCYSTIC OVARY SYNDROME 1	184700	Insulin pork	00071
1136	4.839	NIEMANN-PICK DISEASE, TYPE C1	257220	Insulin beef	09456
1140	4.811	BODY MASS INDEX QUANTITATIVE TRAIT LOCUS 20	618406	Basic Fibroblast Growth Factor	14131
1142	4.801	SYSTEMIC LUPUS ERYTHEMATOSUS	152700	Estradiol	00783
1145	4.787	HOMOCYSTEINEMIA	603174	Iron	01592
1147	4.786	OVARIAN CANCER	167000	Erlotinib	00530
1149	4.766	PROSTATE CANCER	176807	Insulin human	00030
1150	4.766	ALZHEIMER DISEASE 3	607822	Insulin human	00030
1151	4.762	CHOANAL ATRESIA, POSTERIOR	608911	Fibronectin	15150
1154	4.747	ICHTHYOSIS, LAMELLAR, AUTOSOMAL DOMINANT	146750	Neuropeptide Y	11788
1155	4.736	BODY MASS INDEX QUANTITATIVE TRAIT LOCUS 20	618406	Dextromethorphan	00514
1156	4.693	BODY MASS INDEX QUANTITATIVE TRAIT LOCUS 20	618406	Arginine	00125
1157	4.688	SYSTEMIC LUPUS ERYTHEMATOSUS	152700	Inosine	04335
1159	4.675	KAWASAKI DISEASE	611775	Atorvastatin	01076
1160	4.671	KAWASAKI DISEASE	611775	Human interleukin-2	14865
1161	4.664	PULMONARY DISEASE, CHRONIC OBSTRUCTIVE	606963	Sirolimus	00877
1163	4.655	SUPRANUCLEAR PALSY, PROGRESSIVE, 1	601104	Cannabidiol	09061
1164	4.653	PORPHYRIA CUTANEA TARDA	176100	Iron	01592
1165	4.646	EXOSTOSES, MULTIPLE, TYPE II	133701	Insulin human	00030
1166	4.644	BODY MASS INDEX QUANTITATIVE TRAIT LOCUS 20	618406	Vitamin D3	00169
1171	4.61	PANCREATIC CANCER	260350	Cysteine	00151
1173	4.581	PULMONARY DISEASE, CHRONIC OBSTRUCTIVE	606963	Rasagiline	01367
1179	4.492	MYELOMA, MULTIPLE	254500	Human interleukin-2	14865
1180	4.487	RHEUMATOID ARTHRITIS	180300	Fibronectin	15150
1186	4.378	SPONDYLOCOSTAL DYSOSTOSIS 5	122600	Nesiritide	04899
1188	4.352	BODY MASS INDEX QUANTITATIVE TRAIT LOCUS 20	618406	Inosine	04335
1189	4.318	PROSTATE CANCER	176807	Gefitinib	00317
1193	4.269	BREAST CANCER	114480	Rasagiline	01367
1194	4.254	HOMOCYSTEINEMIA	603174	Glucose	09341
1195	4.241	KAWASAKI DISEASE	611775	Ethanol	00898
1200	4.229	INSULIN-LIKE GROWTH FACTOR I, RESISTANCE TO	270450	Rasagiline	01367
1204	4.192	MELANOMA, CUTANEOUS MALIGNANT, SUSCEPTIBILITY TO, 1	155600	Selumetinib	11689
1206	4.169	LYMPHANGIOLEIOMYOMATOSIS	606690	Dexamethasone	01234
1208	4.155	PROSTATE CANCER	176807	Rasagiline	01367
1211	4.11	BLOOD GROUP, Ss	111740	Edodekin alfa	15631
1219	4.033	POLYCYSTIC OVARY SYNDROME 1	184700	Glucose	09341
1220	4.021	SQUAMOUS CELL CARCINOMA, HEAD AND NECK	275355	Erlotinib	00530
1221	4.008	LEUKEMIA, ACUTE MYELOID	601626	Natural Killer Cell	15721
1222	3.988	PULMONARY FIBROSIS, IDIOPATHIC	178500	Collagenase clostridium histolyticum	00048
1223	3.96	BODY MASS INDEX QUANTITATIVE TRAIT LOCUS 20	618406	Fibrinogen human	09222
1224	3.944	CHOANAL ATRESIA, POSTERIOR	608911	Cysteine	00151
1225	3.927	GASTRIC CANCER	613659	Interferon alfa-2b	00105
1229	3.872	OVARIAN CANCER	167000	Crizotinib	08700
1231	3.858	POLYCYSTIC OVARY SYNDROME 1	184700	Estradiol	00783
1232	3.842	LEUKEMIA, ACUTE MYELOID	601626	Paclitaxel	01229
1233	3.834	ICHTHYOSIS, LAMELLAR, AUTOSOMAL DOMINANT	146750	Hydrocortisone	00741
1234	3.834	MYOTONIC DYSTROPHY 2	602668	Amino acids	09393
1235	3.828	CARDIAC ARRHYTHMIA	115000	Nesiritide	04899
1236	3.825	PULMONARY DISEASE, CHRONIC OBSTRUCTIVE	606963	Collagenase clostridium histolyticum	00048
1238	3.8	OSTEOARTHRITIS SUSCEPTIBILITY 1	165720	Anakinra	00026
1239	3.799	PULMONARY DISEASE, CHRONIC OBSTRUCTIVE	606963	Melatonin	01065
1243	3.784	OVARIAN CANCER	167000	Curcumin	11672
1244	3.779	STROKE, ISCHEMIC	601367	Copper	09130
1250	3.748	ICHTHYOSIS, LAMELLAR, AUTOSOMAL DOMINANT	146750	Basic Fibroblast Growth Factor	14131
1252	3.733	ESOPHAGEAL CANCER	133239	Cetuximab	00002
1253	3.719	NASOPHARYNGEAL CARCINOMA	607107	Interferon Gamma	15753
1256	3.691	STROKE, ISCHEMIC	601367	Arachidonic Acid	04557
1257	3.666	MAJOR DEPRESSIVE DISORDER	608516	Folic acid	00158
1258	3.662	HOMOCYSTEINEMIA	603174	Streptozocin	00428
1261	3.613	BILIARY CIRRHOSIS, PRIMARY, 1	109720	Infliximab	00065
1264	3.593	ICHTHYOSIS, LAMELLAR, AUTOSOMAL DOMINANT	146750	Ibuprofen	01050
1266	3.577	BREAST CANCER	114480	Fludeoxyglucose (18F)	09150
1267	3.576	MYELOMA, MULTIPLE	254500	Cisplatin	00515
1270	3.564	ALZHEIMER DISEASE	104300	Insulin human	00030
1271	3.552	PANCREATIC CANCER	260350	Basic Fibroblast Growth Factor	14131
1273	3.539	NASOPHARYNGEAL CARCINOMA	607107	Vitamin D3	00169
1274	3.537	RHEUMATOID ARTHRITIS	180300	Sirolimus	00877
1275	3.524	HOMOCYSTEINEMIA	603174	Vitamin D3	00169
1276	3.523	SQUAMOUS CELL CARCINOMA, HEAD AND NECK	275355	Afatinib	08916
1277	3.514	BREAST CANCER	114480	Vitamin D	11094
1278	3.507	NASOPHARYNGEAL CARCINOMA	607107	Regramostim	05386
1280	3.504	DOWN SYNDROME	190685	(S)-AMPA	02057
1282	3.499	STROKE, ISCHEMIC	601367	Cholesterol	04540
1283	3.498	PARKINSON DISEASE, LATE-ONSET	168600	ATP	00171
1285	3.455	PEELING SKIN SYNDROME 1	270300	Interferon alfa	05258
1286	3.453	ICHTHYOSIS, LAMELLAR, AUTOSOMAL DOMINANT	146750	Serine	00133
1287	3.45	BREAST CANCER	114480	Valproic acid	00313
1292	3.427	BREAST CANCER	114480	Inosine	04335
1293	3.419	CYSTIC FIBROSIS	219700	Dinoprostone	00917
1296	3.374	CYSTIC FIBROSIS	219700	Interleukin-10	12880
1297	3.367	GASTROINTESTINAL STROMAL TUMOR	606764	Natural Killer Cell	15721
1298	3.366	KAWASAKI DISEASE	611775	Vitamin D	11094
1300	3.356	PULMONARY DISEASE, CHRONIC OBSTRUCTIVE	606963	Glucose	09341

## Sheet: Cancer5
Rank	Score	Disease-Name	Disease-ID	Drug-Name	Drug-ID
74	12.755	TUBEROUS SCLEROSIS 2	613254	Alteplase	00009
225	9.421	SQUAMOUS CELL CARCINOMA, HEAD AND NECK	275355	Bevacizumab	00112
261	8.909	SQUAMOUS CELL CARCINOMA, HEAD AND NECK	275355	Erlotinib	00530
322	8.184	OVARIAN CANCER	167000	Paclitaxel	01229
335	8.073	XERODERMA PIGMENTOSUM, COMPLEMENTATION GROUP D	278730	Vitamin D3	00169
355	7.887	CARONTE	604172	Insulin-like growth factor II	14472
361	7.832	SQUAMOUS CELL CARCINOMA, HEAD AND NECK	275355	Crizotinib	08700
391	7.553	MELANOMA, UVEAL	155720	Human interleukin-2	14865
429	6.935	CARONTE	604172	Interferon Gamma	15753
465	6.507	SQUAMOUS CELL CARCINOMA, HEAD AND NECK	275355	Flucytosine	01099
468	6.467	PROSTATE CANCER	176807	Vitamin D3	00169
480	6.302	CHOANAL ATRESIA, POSTERIOR	608911	Sirolimus	00877
492	6.024	CHOANAL ATRESIA, POSTERIOR	608911	Etoposide	00773
498	5.96	XERODERMA PIGMENTOSUM, COMPLEMENTATION GROUP C	278720	Vitamin D3	00169
502	5.931	BREAST CANCER	114480	Etoposide	00773
504	5.918	TUBEROUS SCLEROSIS 2	613254	Rasagiline	01367
506	5.903	CHOANAL ATRESIA, POSTERIOR	608911	Cisplatin	00515
512	5.803	CARONTE	604172	Regramostim	05386
518	5.671	CYSTIC FIBROSIS	219700	Filgrastim	00099
523	5.637	CHOANAL ATRESIA, POSTERIOR	608911	Selenium	11135
524	5.627	CARONTE	604172	Interleukin-10	12880
525	5.627	CARONTE	604172	Insulin beef	09456
529	5.562	BODY MASS INDEX QUANTITATIVE TRAIT LOCUS 20	618406	Oxaliplatin	00526
533	5.45	LEUKEMIA, ACUTE MYELOID	601626	Interferon alfa	05258
535	5.357	SQUAMOUS CELL CARCINOMA, HEAD AND NECK	275355	Pembrolizumab	09037
540	5.226	LYMPHANGIOLEIOMYOMATOSIS	606690	Gefitinib	00317
547	5.16	MYELOPROLIFERATIVE SYNDROME, TRANSIENT	159595	Cisplatin	00515
554	4.92	CONTRACTURAL ARACHNODACTYLY, CONGENITAL	121050	Flucytosine	01099
556	4.871	OBESITY	601665	Vitamin D3	00169
559	4.777	ENDOMETRIAL CANCER	608089	Oxaliplatin	00526
560	4.753	GASTRIC CANCER	613659	Gemcitabine	00441
561	4.67	BODY MASS INDEX QUANTITATIVE TRAIT LOCUS 20	618406	Calcium	01373
573	4.345	PULMONARY DISEASE, CHRONIC OBSTRUCTIVE	606963	Regramostim	05386
574	4.333	SQUAMOUS CELL CARCINOMA, HEAD AND NECK	275355	Doxorubicin	00997
575	4.305	SQUAMOUS CELL CARCINOMA, HEAD AND NECK	275355	Rasagiline	01367
577	4.292	CONTRACTURAL ARACHNODACTYLY, CONGENITAL	121050	Natural Killer Cell	15721
578	4.287	ENDOMETRIAL CANCER	608089	Gefitinib	00317
579	4.283	PANCREATIC CANCER	260350	Gefitinib	00317
580	4.275	CHOANAL ATRESIA, POSTERIOR	608911	Insulin beef	09456
583	4.156	BREAST CANCER	114480	Vitamin D3	00169
586	4.032	GASTROINTESTINAL STROMAL TUMOR	606764	Thyroid, porcine	09100
588	3.942	HYALINE FIBROMATOSIS SYNDROME	228600	Pembrolizumab	09037
592	3.884	NASOPHARYNGEAL CARCINOMA	607107	Ethanol	00898
593	3.878	SQUAMOUS CELL CARCINOMA, HEAD AND NECK	275355	Gemcitabine	00441
595	3.744	NASOPHARYNGEAL CARCINOMA	607107	Flucytosine	01099
597	3.69	CARONTE	604172	Albumin human	00062
598	3.685	HOMOCYSTEINEMIA	603174	Cholesterol	04540
601	3.59	MISMATCH REPAIR CANCER SYNDROME	276300	Gemcitabine	00441
602	3.582	BODY MASS INDEX QUANTITATIVE TRAIT LOCUS 20	618406	Emodin	07715
604	3.527	PANCREATIC CANCER	260350	Doxorubicin	00997
605	3.513	BODY MASS INDEX QUANTITATIVE TRAIT LOCUS 20	618406	Cisplatin	00515
610	3.416	XERODERMA PIGMENTOSUM, COMPLEMENTATION GROUP D	278730	Etoposide	00773
614	3.307	OBESITY	601665	Insulin human	00030
615	3.251	CHOANAL ATRESIA, POSTERIOR	608911	Oxaliplatin	00526
618	3.144	TUBEROUS SCLEROSIS 1	191100	Sirolimus	00877
620	3.113	PANCREATIC CANCER	260350	Albumin human	00062
621	3.096	PANCREATITIS, HEREDITARY	167800	Ethanol	00898
624	3.061	OVARIAN CANCER	167000	Sirolimus	00877
627	2.993	BODY MASS INDEX QUANTITATIVE TRAIT LOCUS 20	618406	Rasagiline	01367
629	2.942	PROSTATE CANCER	176807	Oxaliplatin	00526
633	2.888	RETINOBLASTOMA	180200	Interferon alfa	05258
636	2.789	BODY MASS INDEX QUANTITATIVE TRAIT LOCUS 20	618406	Glucose	09341
637	2.772	LEUKEMIA, ACUTE MYELOID	601626	Etoposide	00773
639	2.731	CARONTE	604172	Nepidermin	14145
643	2.678	MISMATCH REPAIR CANCER SYNDROME	276300	Oxaliplatin	00526
644	2.675	BODY MASS INDEX QUANTITATIVE TRAIT LOCUS 20	618406	Tretinoin	00755
646	2.643	LEUKEMIA, ACUTE MYELOID	601626	Sirolimus	00877
647	2.612	BREAST CANCER	114480	Cisplatin	00515
648	2.608	LEUKEMIA, ACUTE MYELOID	601626	Docetaxel	01248
651	2.569	BODY MASS INDEX QUANTITATIVE TRAIT LOCUS 20	618406	Flucytosine	01099
652	2.502	NASOPHARYNGEAL CARCINOMA	607107	Edodekin alfa	15631
653	2.492	SQUAMOUS CELL CARCINOMA, HEAD AND NECK	275355	Trastuzumab	00072
654	2.483	BODY MASS INDEX QUANTITATIVE TRAIT LOCUS 20	618406	Vitamin D3	00169
656	2.448	PROSTATE CANCER	176807	Rasagiline	01367
659	2.427	BODY MASS INDEX QUANTITATIVE TRAIT LOCUS 20	618406	Insulin human	00030
660	2.411	LYMPHANGIOLEIOMYOMATOSIS	606690	Sunitinib	01268
661	2.355	CHOANAL ATRESIA, POSTERIOR	608911	Vitamin D3	00169
662	2.325	CONTRACTURAL ARACHNODACTYLY, CONGENITAL	121050	Fibronectin	15150
664	2.309	GLYCOGEN STORAGE DISEASE Ia	232200	Insulin human	00030
667	2.184	BREAST CANCER	114480	Alteplase	00009
668	2.183	BLADDER CANCER	109800	Etoposide	00773
671	2.151	CHOANAL ATRESIA, POSTERIOR	608911	Curcumin	11672
678	1.988	NASOPHARYNGEAL CARCINOMA	607107	Doxorubicin	00997
682	1.939	SQUAMOUS CELL CARCINOMA, HEAD AND NECK	275355	Etoposide	00773
684	1.902	BODY MASS INDEX QUANTITATIVE TRAIT LOCUS 20	618406	Metformin	00331
687	1.874	CHOANAL ATRESIA, POSTERIOR	608911	Alteplase	00009
688	1.861	GASTROINTESTINAL STROMAL TUMOR	606764	Crizotinib	08700
690	1.835	OBESITY	601665	Glucose	09341
694	1.789	CYSTIC FIBROSIS	219700	Interferon Gamma	15753
696	1.752	BODY MASS INDEX QUANTITATIVE TRAIT LOCUS 20	618406	Regramostim	05386
698	1.742	BLADDER CANCER	109800	Gefitinib	00317
700	1.725	OBESITY	601665	Inosine	04335
701	1.702	CARONTE	604172	Oprelvekin	00038
704	1.675	HYALINE FIBROMATOSIS SYNDROME	228600	Cisplatin	00515
705	1.641	SQUAMOUS CELL CARCINOMA, HEAD AND NECK	275355	Interferon Gamma	15753
707	1.624	PANCREATIC CANCER	260350	Fibronectin	15150
710	1.593	VON HIPPEL-LINDAU SYNDROME	193300	Flucytosine	01099
711	1.592	ENDOMETRIAL CANCER	608089	Fluorouracil	00544
716	1.533	BODY MASS INDEX QUANTITATIVE TRAIT LOCUS 20	618406	Insulin pork	00071
717	1.533	PANCREATIC CANCER	260350	Etoposide	00773
718	1.477	PROSTATE CANCER	176807	Ethanol	00898
719	1.469	CHOLANGITIS, PRIMARY SCLEROSING	613806	Interferon alfa	05258
720	1.447	BREAST CANCER	114480	Genistein	01645
721	1.436	SQUAMOUS CELL CARCINOMA, HEAD AND NECK	275355	Inosine	04335
722	1.426	SQUAMOUS CELL CARCINOMA, HEAD AND NECK	275355	Fluorouracil	00544
723	1.425	CYSTIC FIBROSIS	219700	Inosine	04335
725	1.417	MISMATCH REPAIR CANCER SYNDROME	276300	Cisplatin	00515
728	1.393	BODY MASS INDEX QUANTITATIVE TRAIT LOCUS 20	618406	Inosine	04335
732	1.334	OBESITY	601665	Albumin human	00062
734	1.33	CARONTE	604172	Thyroid, porcine	09100
735	1.329	BREAST CANCER	114480	Oxaliplatin	00526
736	1.285	TUBEROUS SCLEROSIS 1	191100	Alteplase	00009
737	1.274	SQUAMOUS CELL CARCINOMA, HEAD AND NECK	275355	Pemetrexed	00642
738	1.25	CONTRACTURAL ARACHNODACTYLY, CONGENITAL	121050	Fludeoxyglucose (18F)	09150
739	1.221	BREAST CANCER	114480	Selenium	11135
740	1.21	BODY MASS INDEX QUANTITATIVE TRAIT LOCUS 20	618406	Alitretinoin	00523
741	1.156	SQUAMOUS CELL CARCINOMA, HEAD AND NECK	275355	Oxaliplatin	00526
745	1.075	LEIGH SYNDROME	256000	Glycerin	04077

## Sheet: colon_cancer
Rank	Score	Disease-Name	Disease-ID	Drug-Name	Drug-ID
130	7.183	PANCREATIC CANCER	260350	Bevacizumab	00112
132	7.143	PROSTATE CANCER	176807	Vitamin D3	00169
164	3.674	HYALINE FIBROMATOSIS SYNDROME	228600	Raltitrexed	00293
166	3.044	LUNG CANCER	211980	Trastuzumab	00072
167	2.919	GASTRIC CANCER	613659	Vemurafenib	05238
168	2.743	GASTRIC CANCER	613659	Basic Fibroblast Growth Factor	14131
169	2.548	PROSTATE CANCER	176807	Oxaliplatin	00526
170	2.436	NASOPHARYNGEAL CARCINOMA	607107	Basic Fibroblast Growth Factor	14131
172	2.234	PANCREATIC CANCER	260350	Vemurafenib	05238
173	2.097	MISMATCH REPAIR CANCER SYNDROME	276300	Cisplatin	00515
174	1.933	PANCREATIC CANCER	260350	Calcium	01373
176	1.559	PROSTATE CANCER	176807	Tantalum	12859
177	1.541	MISMATCH REPAIR CANCER SYNDROME	276300	Etoposide	00773
178	1.447	PANCREATIC CANCER	260350	MCC	05282
179	1.311	PROSTATE CANCER	176807	Cetuximab	00002
180	0.939	CARONTE	604172	Bevacizumab	00112
181	0.923	NASOPHARYNGEAL CARCINOMA	607107	Regramostim	05386
182	0.816	LUNG CANCER	211980	Tamoxifen	00675
183	0.797	PANCREATIC CANCER	260350	Fluorouracil	00544
185	0.544	PANCREATIC CANCER	260350	Fibronectin	15150
186	0.474	PROSTATE CANCER	176807	Cisplatin	00515
188	0.342	GASTRIC CANCER	613659	Human interleukin-2	14865
189	0.332	OBESITY	601665	Insulin beef	09456
193	-0.177	PANCREATIC CANCER	260350	Basic Fibroblast Growth Factor	14131
194	-0.331	LUNG CANCER	211980	Basic Fibroblast Growth Factor	14131
196	-0.422	GASTRIC CANCER	613659	Regramostim	05386
197	-0.551	GASTRIC CANCER	613659	Capecitabine	01101
198	-0.674	PROSTATE CANCER	176807	Tamoxifen	00675
199	-0.704	GASTRIC CANCER	613659	Oxaliplatin	00526
200	-0.721	GASTRIC CANCER	613659	Interleukin-10	12880
201	-0.776	LUNG CANCER	211980	Bevacizumab	00112
203	-0.877	MISMATCH REPAIR CANCER SYNDROME	276300	Fludeoxyglucose (18F)	09150
204	-0.937	LUNG CANCER	211980	Oxaliplatin	00526
205	-1.07	LUNG CANCER	211980	Rasagiline	01367
207	-1.234	LUNG CANCER	211980	Vemurafenib	05238
208	-1.331	PROSTATE CANCER	176807	Aspirin	00945
209	-1.42	PROSTATE CANCER	176807	Bevacizumab	00112
211	-1.561	MISMATCH REPAIR CANCER SYNDROME	276300	Interferon alfa	05258
212	-1.564	JUVENILE POLYPOSIS SYNDROME	174900	Cetuximab	00002
213	-1.612	MISMATCH REPAIR CANCER SYNDROME	276300	Rasagiline	01367

## Sheet: gallbladder_cancer
Rank	Score	Disease-Name	Disease-ID	Drug-Name	Drug-ID
17	0.681	CHOLANGITIS, PRIMARY SCLEROSING	613806	Cisplatin	00515
18	0.097	BLOOD GROUP--SCIANNA SYSTEM	111750	N-acetylsulfanilyl chloride	12337
21	-0.78	OBESITY	601665	Inosine	04335
24	-1.383	HEPATOCELLULAR CARCINOMA	114550	Cisplatin	00515

## Sheet: gastric_cancer
Rank	Score	Disease-Name	Disease-ID	Drug-Name	Drug-ID
54	2.54	BREAST CANCER	114480	Trastuzumab	00072
58	-0.856	BREAST CANCER	114480	Fluorouracil	00544
62	-1.758	ESOPHAGEAL CANCER	133239	Epigallocatechin	03823
67	-3.161	COLORECTAL CANCER	114500	Epigallocatechin	03823
68	-3.208	GASTRIC CANCER, HEREDITARY DIFFUSE	137215	Trastuzumab	00072
69	-3.232	NASOPHARYNGEAL CARCINOMA	607107	Fluorouracil	00544
70	-3.496	COLORECTAL CANCER	114500	Etoposide	00773
71	-3.986	BREAST CANCER	114480	Epigallocatechin	03823
73	-4.325	BREAST CANCER	114480	MCC	05282
74	-4.416	NASOPHARYNGEAL CARCINOMA	607107	Epigallocatechin	03823
75	-4.492	COLORECTAL CANCER	114500	Rasagiline	01367
76	-4.989	PROSTATE CANCER	176807	Epigallocatechin	03823
80	-5.891	HEPATOCELLULAR CARCINOMA	114550	Fluorouracil	00544
82	-5.933	BREAST CANCER	114480	Vitamin D3	00169
86	-6.359	NIEMANN-PICK DISEASE, TYPE C2	607625	Epigallocatechin	03823

## Sheet: liver_cancer
Rank	Score	Disease-Name	Disease-ID	Drug-Name	Drug-ID
128	7.844	RETINOBLASTOMA	180200	Rasagiline	01367
169	6.791	BODY MASS INDEX QUANTITATIVE TRAIT LOCUS 20	618406	Hepatitis B Vaccine (Recombinant)	10308
173	6.588	BODY MASS INDEX QUANTITATIVE TRAIT LOCUS 20	618406	Interferon alfa	05258
178	6.274	OBESITY	601665	Insulin human	00030
186	6.033	PANCREATIC CANCER	260350	Sorafenib	00398
187	6.026	BODY MASS INDEX QUANTITATIVE TRAIT LOCUS 20	618406	Insulin pork	00071
200	5.336	RETINOBLASTOMA	180200	Hepatitis B Vaccine (Recombinant)	10308
204	5.119	CARONTE	604172	Interferon Gamma	15753
207	4.835	CRYOHYDROCYTOSIS	185020	Hepatitis B Vaccine (Recombinant)	10308
213	4.387	PANCREATIC CANCER	260350	Nepidermin	14145
215	4.271	BODY MASS INDEX QUANTITATIVE TRAIT LOCUS 20	618406	Cholesterol	04540
219	3.905	CONTRACTURAL ARACHNODACTYLY, CONGENITAL	121050	Gefitinib	00317
221	3.652	BODY MASS INDEX QUANTITATIVE TRAIT LOCUS 20	618406	Glucose	09341
224	3.541	LUNG CANCER	211980	Interferon alfa	05258
225	3.447	RHEUMATOID ARTHRITIS	180300	Protein C	11312
228	3.396	PANCREATITIS, HEREDITARY	167800	Sirolimus	00877
229	3.272	CARONTE	604172	Glucose	09341
232	3.069	CHOLANGITIS, PRIMARY SCLEROSING	613806	Interferon alfa	05258
236	2.937	NASOPHARYNGEAL CARCINOMA	607107	Paclitaxel	01229
239	2.703	GASTRIC CANCER	613659	Rasagiline	01367
243	2.524	GLYCOGEN STORAGE DISEASE Ia	232200	Fructose	04173
246	2.34	LUNG CANCER	211980	Rasagiline	01367
250	2.176	BODY MASS INDEX QUANTITATIVE TRAIT LOCUS 20	618406	Fibrinogen human	09222
251	2.131	LUNG CANCER	211980	Hepatitis B Vaccine (Recombinant)	10308
252	2.113	LUNG CANCER	211980	Etoposide	00773
253	2.002	OBESITY	601665	Insulin pork	00071
255	1.755	PROSTATE CANCER	176807	Cisplatin	00515
257	1.694	BREAST CANCER	114480	Genistein	01645
260	1.401	GLYCOGEN STORAGE DISEASE Ia	232200	Hepatitis B Vaccine (Recombinant)	10308
261	1.337	LEUKEMIA, ACUTE MYELOID	601626	Interferon Gamma	15753
262	1.267	BODY MASS INDEX QUANTITATIVE TRAIT LOCUS 20	618406	Interleukin-10	12880
263	1.231	BODY MASS INDEX QUANTITATIVE TRAIT LOCUS 20	618406	Interferon Kappa	15749
265	1.2	TYPE 2 DIABETES MELLITUS	125853	Fibrinogen human	09222
266	1.191	PANCREATIC CANCER	260350	Dextromethorphan	00514
267	1.187	BREAST CANCER	114480	Insulin beef	09456
268	1.122	RETINOBLASTOMA	180200	Interferon alfa	05258
270	1.051	BREAST CANCER	114480	Vitamin D3	00169
271	0.92	WILSON DISEASE	277900	Ethanol	00898
272	0.888	BODY MASS INDEX QUANTITATIVE TRAIT LOCUS 20	618406	Interferon Gamma	15753
274	0.837	OBESITY	601665	Interferon Gamma	15753
276	0.826	NIEMANN-PICK DISEASE, TYPE C2	607625	Hepatitis B Vaccine (Recombinant)	10308
277	0.803	PANCREATIC CANCER	260350	Rasagiline	01367
279	0.758	MELANOMA, UVEAL	155720	Interferon alfa	05258
281	0.687	ACUTE PROMYELOCYTIC LEUKEMIA	612376	Paclitaxel	01229
282	0.627	BREAST CANCER	114480	Oxygen	09140
283	0.594	OBESITY	601665	Fructose	04173
286	0.499	COLORECTAL CANCER	114500	Cisplatin	00515
287	0.496	OBESITY	601665	Albumin human	00062
288	0.443	PROSTATE CANCER	176807	Paclitaxel	01229

## Sheet: lung_cancer
Rank	Score	Disease-Name	Disease-ID	Drug-Name	Drug-ID
135	6.489	CYSTIC FIBROSIS	219700	Inosine	04335
136	6.36	NASOPHARYNGEAL CARCINOMA	607107	Interleukin-10	12880
144	5.436	NASOPHARYNGEAL CARCINOMA	607107	Regramostim	05386
146	5.309	SQUAMOUS CELL CARCINOMA, HEAD AND NECK	275355	Erlotinib	00530
148	4.997	SQUAMOUS CELL CARCINOMA, HEAD AND NECK	275355	Etoposide	00773
149	4.786	LYMPHANGIOLEIOMYOMATOSIS	606690	Fibronectin	15150
150	4.778	OBESITY	601665	Filgrastim	00099
151	4.56	TUBEROUS SCLEROSIS 2	613254	Sirolimus	00877
156	4.002	PANCREATIC CANCER	260350	Cisplatin	00515
157	3.988	SQUAMOUS CELL CARCINOMA, HEAD AND NECK	275355	Trastuzumab	00072
162	3.562	HEPATOCELLULAR CARCINOMA	114550	Cisplatin	00515
166	3.314	NASOPHARYNGEAL CARCINOMA	607107	Cetuximab	00002
172	2.706	SQUAMOUS CELL CARCINOMA, HEAD AND NECK	275355	Filgrastim	00099
177	2.513	COLORECTAL CANCER	114500	Inosine	04335
182	2.027	BLADDER CANCER	109800	Etoposide	00773
184	1.968	OVARIAN CANCER	167000	Rasagiline	01367
185	1.829	ICHTHYOSIS, LAMELLAR, AUTOSOMAL DOMINANT	146750	Vitamin D3	00169
186	1.655	PANCREATIC CANCER	260350	Erlotinib	00530
189	1.536	HYPERTRICHOSIS, CONGENITAL GENERALIZED	307150	Doxorubicin	00997
190	1.485	COLORECTAL CANCER	114500	Erlotinib	00530
191	1.475	HEPATOCELLULAR CARCINOMA	114550	Fibronectin	15150
192	1.336	CARONTE	604172	Cisplatin	00515
193	1.29	OVARIAN CANCER	167000	Cisplatin	00515
195	1.261	BREAST CANCER	114480	Cetuximab	00002
196	1.242	RETINOBLASTOMA	180200	Rasagiline	01367
197	1.152	HEPATOCELLULAR CARCINOMA	114550	Erlotinib	00530
198	1.039	PROSTATE CANCER	176807	Rasagiline	01367
201	0.85	COLORECTAL CANCER	114500	MCC	05282
204	0.713	RENAL CELL CARCINOMA, NONPAPILLARY	144700	Doxorubicin	00997
205	0.693	PULMONARY FIBROSIS, IDIOPATHIC	178500	Human interleukin-2	14865
208	0.506	CARONTE	604172	Gefitinib	00317
210	0.45	NASOPHARYNGEAL CARCINOMA	607107	Gefitinib	00317
211	0.411	GASTRIC CANCER	613659	Fibronectin	15150
214	0.278	BREAST CANCER	114480	Paclitaxel	01229
217	0.263	HEPATOCELLULAR CARCINOMA	114550	Docetaxel	01248
218	0.249	SQUAMOUS CELL CARCINOMA, HEAD AND NECK	275355	Cetuximab	00002
219	0.234	HEPATOCELLULAR CARCINOMA	114550	Interferon Gamma	15753
220	0.226	BLADDER CANCER	109800	Crizotinib	08700

## Sheet: alzheimer_disease
Rank	Score	Disease-Name	Disease-ID	Drug-Name	Drug-ID
99	1.45	MAJOR DEPRESSIVE DISORDER	608516	gamma-Aminobutyric acid	02530
100	1.263	SCHIZOPHRENIA	181500	Acetylcholine	03128
107	0.589	SCHIZOPHRENIA	181500	Dopamine	00988
114	-0.192	HOMOCYSTEINEMIA	603174	Vitamin D3	00169
117	-0.466	ALZHEIMER DISEASE 3	607822	Acetylcholine	03128
119	-0.601	PARKINSON DISEASE, LATE-ONSET	168600	Acetylcholine	03128
121	-0.826	ALZHEIMER DISEASE 3	607822	Insulin pork	00071
123	-0.982	PARKINSON DISEASE, LATE-ONSET	168600	Pioglitazone	01132
124	-1.035	PARKINSON DISEASE, LATE-ONSET	168600	Omega-3 fatty acids	11133
127	-1.268	FRONTOTEMPORAL DEMENTIA	600274	Nerve Growth Factor	12620
129	-1.587	PSEUDODIASTROPHIC DYSPLASIA	264180	Glutathione	00143
131	-1.788	DISORGANIZATION, MOUSE, HOMOLOG OF	223200	Vitamin D3	00169
132	-1.81	PARKINSON DISEASE, LATE-ONSET	168600	gamma-Aminobutyric acid	02530
133	-1.87	DISORGANIZATION, MOUSE, HOMOLOG OF	223200	Zinc	01593
140	-2.186	PITYRIASIS RUBRA PILARIS	173200	gamma-Aminobutyric acid	02530
141	-2.235	DISORGANIZATION, MOUSE, HOMOLOG OF	223200	ATP	00171
143	-2.564	ALZHEIMER DISEASE 3	607822	Pioglitazone	01132
144	-2.602	MAJOR DEPRESSIVE DISORDER	608516	Glutathione	00143
145	-2.688	BODY MASS INDEX QUANTITATIVE TRAIT LOCUS 20	618406	Nerve Growth Factor	12620
146	-2.816	AGING	502000	Interleukin-10	12880
147	-2.832	BODY MASS INDEX QUANTITATIVE TRAIT LOCUS 20	618406	Doconexent	03756
148	-2.858	BODY MASS INDEX QUANTITATIVE TRAIT LOCUS 20	618406	Omega-3 fatty acids	11133
149	-2.898	MAJOR DEPRESSIVE DISORDER	608516	Vitamin D3	00169
151	-3.104	DISORGANIZATION, MOUSE, HOMOLOG OF	223200	gamma-Aminobutyric acid	02530
152	-3.109	BODY MASS INDEX QUANTITATIVE TRAIT LOCUS 20	618406	Ethanol	00898
154	-3.157	ALZHEIMER DISEASE	104300	ATP	00171

## Sheet: COPD
Rank	Score	Disease-Name	Disease-ID	Drug-Name	Drug-ID
30	1.026	CYSTIC FIBROSIS	219700	Nicotine	00184
37	-3.938	CYSTIC FIBROSIS	219700	Fibrinogen human	09222
38	-4.245	CYSTIC FIBROSIS	219700	Interleukin-10	12880
39	-4.382	CYSTIC FIBROSIS	219700	Interferon Gamma	15753
40	-4.729	CYSTIC FIBROSIS	219700	Dinoprostone	00917
41	-4.858	CYSTIC FIBROSIS	219700	Ozone	12510
44	-6.166	CYSTIC FIBROSIS	219700	Curcumin	11672
45	-6.247	PULMONARY DISEASE, CHRONIC OBSTRUCTIVE	606963	Collagenase clostridium histolyticum	00048

## Sheet: coronary_heart_disease
Rank	Score	Disease-Name	Disease-ID	Drug-Name	Drug-ID
11	2.666	OBESITY	601665	Atorvastatin	01076
17	0.749	OBESITY	601665	Insulin beef	09456
18	0.351	HYPERLIPIDEMIA, FAMILIAL COMBINED, 3	144250	Insulin beef	09456

[truncated: 3 more sheets: diabetes, heart_failure, rheumatoid_arthritis]
