# Supplementary material for: Multimodal reasoning based on knowledge graph embedding for specific diseases
Source: Bioinformatics. 2022 Feb 12;38(8):2235–45. doi: 10.1093/bioinformatics/btac085 (PMC9004655; doi:10.1093/bioinformatics/btac085)
Supplement: btac085_supplementary_data [file btac085_supplementary_data.zip › Supplementary Table S5 (closed-triplets).xlsx]

## Sheet: Disease11
Drug	Gene	Disease	Drug-Gene	Gene-Disease	Disease-Drug
Glucagon	LEP	CYSTIC FIBROSIS	*		*		* indicates that the relationship between the two entities already exists, otherwise it is inferred
Glucagon	NEUROD1	OBESITY			*
Glucagon	NEUROD1	TYPE 1 DIABETES MELLITUS		*	*
Glucagon	NEUROD1	MATURITY-ONSET DIABETES OF THE YOUNG			*
Glucagon	NEUROD1	TYPE 2 DIABETES MELLITUS			*
Thyroid, porcine	KRAS	CHOLANGITIS, PRIMARY SCLEROSING	*	*
Aspirin	CAD	ALZHEIMER DISEASE	*		*
Aspirin	CAD	TYPE 2 DIABETES MELLITUS	*	*
Aspirin	APC	PANCREATIC CANCER	*	*
Aspirin	HCCS	TYPE 2 DIABETES MELLITUS	*	*
L-Glutamine	PIK3CA	ALZHEIMER DISEASE	*		*
L-Glutamine	NEUROD1	ALZHEIMER DISEASE		*	*
L-Glutamine	PSEN1	HUNTINGTON DISEASE	*		*
Curcumin	NFKB1	ALZHEIMER DISEASE 3	*		*
Curcumin	IMPACT	OBESITY	*		*
Curcumin	FBN2	OBESITY	*		*
Curcumin	HCCS	BREAST CANCER	*		*
Docetaxel	KRAS	PROSTATE CANCER	*		*
Docetaxel	SERPINB3	LUNG CANCER		*	*
Dibotermin alfa	TWIST1	GASTRIC CANCER		*	*
Dibotermin alfa	FN1	GASTRIC CANCER		*	*
Dibotermin alfa	VEGFA	GASTRIC CANCER		*	*
Dibotermin alfa	PTK2	GASTRIC CANCER		*	*
Dibotermin alfa	PROM1	GASTRIC CANCER		*	*
Dibotermin alfa	RAC1	GASTRIC CANCER		*	*
Dibotermin alfa	SMAD4	GASTRIC CANCER		*	*
Dibotermin alfa	SMAD3	GASTRIC CANCER		*	*
Dibotermin alfa	SETD2	GASTRIC CANCER		*	*
Vitamin D3	TNF	BREAST CANCER	*	*
Vitamin D3	TNF	BODY MASS INDEX QUANTITATIVE TRAIT LOCUS 20	*	*
Vitamin D3	TNF	BLOOD GROUP, Ss	*	*
Vitamin D3	TNF	PROSTATE CANCER	*	*
Vitamin D3	TNF	HOMOCYSTEINEMIA	*	*
Vitamin D3	TNF	SCHIZOPHRENIA	*	*
Vitamin D3	TNF	TYPE 1 DIABETES MELLITUS	*	*
Vitamin D3	TNF	PANCREATIC CANCER	*		*
Vitamin D3	SOD1	BODY MASS INDEX QUANTITATIVE TRAIT LOCUS 20	*	*
Vitamin D3	SOD1	OBESITY	*		*
Vitamin D3	SOD1	SCHIZOPHRENIA	*
Vitamin D3	GCG	TYPE 1 DIABETES MELLITUS	*
Vitamin D3	AKR1B10	BREAST CANCER	*
Vitamin D3	TCF7L2	BREAST CANCER	*
Vitamin D3	TCF7L2	BODY MASS INDEX QUANTITATIVE TRAIT LOCUS 20	*	*
Vitamin D3	TCF7L2	PROSTATE CANCER	*
Vitamin D3	TCF7L2	SCHIZOPHRENIA	*	*
Vitamin D3	TCF7L2	PANCREATIC CANCER	*		*
Vitamin D3	FLT1	BREAST CANCER	*
Vitamin D3	CYP27B1	PROSTATE CANCER	*	*
Vitamin D3	CYP27B1	TYPE 1 DIABETES MELLITUS	*	*
Vitamin D3	HMGA2	BREAST CANCER	*	*
Vitamin D3	HMGA2	RHEUMATOID ARTHRITIS	*		*
Vitamin D3	HMGA2	PULMONARY DISEASE, CHRONIC OBSTRUCTIVE	*		*
Vitamin D3	HMGA2	TYPE 1 DIABETES MELLITUS	*
Vitamin D3	HMGA2	PANCREATIC CANCER	*		*
Vitamin D3	TLR9	NASOPHARYNGEAL CARCINOMA	*	*
Vitamin D3	TLR9	TYPE 1 DIABETES MELLITUS	*
Vitamin D3	HSPB1	BREAST CANCER	*	*
Vitamin D3	HSPB1	ICHTHYOSIS, LAMELLAR, AUTOSOMAL DOMINANT	*		*
Vitamin D3	HSPB1	SYSTEMIC LUPUS ERYTHEMATOSUS	*		*
Vitamin D3	HSPB1	ALZHEIMER DISEASE 3	*		*
Vitamin D3	HSPB1	NASOPHARYNGEAL CARCINOMA	*	*
Vitamin D3	PRMT1	OBESITY	*		*
Vitamin D3	SIRT6	ALZHEIMER DISEASE	*		*
Vitamin D3	CDKN2A	BREAST CANCER	*	*
Vitamin D3	CDKN2A	MYELOMA, MULTIPLE	*		*
Vitamin D3	CDKN2A	OVARIAN CANCER	*
Vitamin D3	CDKN2A	NASOPHARYNGEAL CARCINOMA	*	*
Vitamin D3	XRCC1	BREAST CANCER	*
Vitamin D3	CAD	BODY MASS INDEX QUANTITATIVE TRAIT LOCUS 20	*
Vitamin D3	CAD	ALZHEIMER DISEASE	*		*
Vitamin D3	CAD	HOMOCYSTEINEMIA	*	*
Vitamin D3	GSTT1	RHEUMATOID ARTHRITIS		*	*
Vitamin D3	GSTT1	ICHTHYOSIS, LAMELLAR, AUTOSOMAL DOMINANT		*	*
Vitamin D3	GSTT1	GASTRIC CANCER		*	*
Vitamin D3	GSTT1	ALZHEIMER DISEASE 3			*
Vitamin D3	GSTT1	PULMONARY DISEASE, CHRONIC OBSTRUCTIVE		*	*
Vitamin D3	GSTT1	LUNG CANCER		*	*
Vitamin D3	GSTT1	TYPE 2 DIABETES MELLITUS		*	*
Vitamin D3	IL17F	BLOOD GROUP, Ss	*
Vitamin D3	MCIDAS	SCHIZOPHRENIA	*
Vitamin D3	IL1B	BODY MASS INDEX QUANTITATIVE TRAIT LOCUS 20	*	*
Vitamin D3	IL1B	NASOPHARYNGEAL CARCINOMA	*
Vitamin D3	IL1B	SCHIZOPHRENIA	*	*
Vitamin D3	IL1B	TYPE 1 DIABETES MELLITUS	*	*
Vitamin D3	IL1B	PANCREATIC CANCER	*		*
Vitamin D3	NEUROD1	BODY MASS INDEX QUANTITATIVE TRAIT LOCUS 20	*	*
Vitamin D3	NEUROD1	OBESITY	*		*
Vitamin D3	NEUROD1	SCHIZOPHRENIA	*
Vitamin D3	NEUROD1	TYPE 1 DIABETES MELLITUS	*	*
Vitamin D3	NEUROD1	TYPE 2 DIABETES MELLITUS	*		*
Vitamin D3	GC	BREAST CANCER	*
Vitamin D3	GC	TYPE 1 DIABETES MELLITUS	*	*
Vitamin D3	GC	PANCREATIC CANCER	*		*
Vitamin D3	CRP	BODY MASS INDEX QUANTITATIVE TRAIT LOCUS 20	*	*
Vitamin D3	CRP	OBESITY	*		*
Vitamin D3	CRP	KAWASAKI DISEASE	*		*
Vitamin D3	GBAP1	BODY MASS INDEX QUANTITATIVE TRAIT LOCUS 20		*
Vitamin D3	GBAP1	RHEUMATOID ARTHRITIS		*	*
Vitamin D3	GBAP1	ALZHEIMER DISEASE 3		*	*
Vitamin D3	GBAP1	OBESITY		*	*
Vitamin D3	DNMT1	OVARIAN CANCER	*	*
Vitamin D3	DNMT1	PANCREATIC CANCER	*		*
Vitamin D3	DFFB	BODY MASS INDEX QUANTITATIVE TRAIT LOCUS 20	*	*
Vitamin D3	DFFB	NASOPHARYNGEAL CARCINOMA	*	*
Vitamin D3	DFFB	TYPE 1 DIABETES MELLITUS	*
Vitamin D3	DFFB	STROKE, ISCHEMIC	*		*
Vitamin D3	NQO1	BREAST CANCER	*	*
Vitamin D3	NQO1	BODY MASS INDEX QUANTITATIVE TRAIT LOCUS 20	*
Vitamin D3	NQO1	PROSTATE CANCER	*
Vitamin D3	NQO1	ALZHEIMER DISEASE 3	*		*
Vitamin D3	NQO1	PULMONARY DISEASE, CHRONIC OBSTRUCTIVE	*		*
Vitamin D3	NQO1	TYPE 1 DIABETES MELLITUS	*	*
Vitamin D3	NQO1	PANCREATIC CANCER	*		*
Vitamin D3	PSEN1	BREAST CANCER	*	*
Vitamin D3	PSEN1	SCHIZOPHRENIA	*
Vitamin D3	TGFB1	BODY MASS INDEX QUANTITATIVE TRAIT LOCUS 20	*
Vitamin D3	TGFB1	PROSTATE CANCER	*
Vitamin D3	TGFB1	OBESITY	*		*
Vitamin D3	TGFB1	TYPE 1 DIABETES MELLITUS	*	*
Vitamin D3	MIR146A	BREAST CANCER	*
Vitamin D3	MIR146A	BODY MASS INDEX QUANTITATIVE TRAIT LOCUS 20	*
Vitamin D3	MIR146A	NASOPHARYNGEAL CARCINOMA	*	*
Vitamin D3	MIR146A	TYPE 1 DIABETES MELLITUS	*
Vitamin D3	DDB2	PANCREATIC CANCER	*		*
Vitamin D3	ADIPOQ	BODY MASS INDEX QUANTITATIVE TRAIT LOCUS 20	*	*
Vitamin D3	ADIPOQ	BLOOD GROUP, Ss	*	*
Vitamin D3	ADIPOQ	SYSTEMIC LUPUS ERYTHEMATOSUS	*		*
Vitamin D3	ADIPOQ	TYPE 1 DIABETES MELLITUS	*	*
Vitamin D3	GLS	RHEUMATOID ARTHRITIS		*	*
Vitamin D3	GLS	GASTRIC CANCER		*	*
Vitamin D3	CAT	OBESITY	*		*
Vitamin D3	NANOG	BREAST CANCER	*
Vitamin D3	NANOG	BODY MASS INDEX QUANTITATIVE TRAIT LOCUS 20	*	*
Vitamin D3	NANOG	PANCREATIC CANCER	*		*
Vitamin D3	IL4	BREAST CANCER	*	*
Vitamin D3	IL4	OBESITY	*		*
Vitamin D3	IL4	PULMONARY DISEASE, CHRONIC OBSTRUCTIVE	*		*
Vitamin D3	IL4	TYPE 1 DIABETES MELLITUS	*	*
Vitamin D3	ACOD1	BODY MASS INDEX QUANTITATIVE TRAIT LOCUS 20	*
Vitamin D3	ACOD1	ALZHEIMER DISEASE	*		*
Vitamin D3	ACOD1	HOMOCYSTEINEMIA	*	*
Vitamin D3	ACOD1	SCHIZOPHRENIA	*
Vitamin D3	ACOD1	TYPE 1 DIABETES MELLITUS	*
Vitamin D3	ACOD1	STROKE, ISCHEMIC	*		*
Vitamin D3	IL10	BREAST CANCER	*	*
Vitamin D3	IL10	BLOOD GROUP, Ss	*	*
Vitamin D3	IL10	ICHTHYOSIS, LAMELLAR, AUTOSOMAL DOMINANT	*		*
Vitamin D3	IL10	SYSTEMIC LUPUS ERYTHEMATOSUS	*		*
Vitamin D3	IL10	OVARIAN CANCER	*
Vitamin D3	IL10	TYPE 1 DIABETES MELLITUS	*	*
Vitamin D3	IL10	STROKE, ISCHEMIC	*		*
Vitamin D3	IL10	KAWASAKI DISEASE	*		*
Vitamin D3	MTHFR	OBESITY	*		*
Vitamin D3	MTHFR	HOMOCYSTEINEMIA	*	*
Vitamin D3	COX2	SCHIZOPHRENIA	*
Vitamin D3	IL6	BREAST CANCER	*
Vitamin D3	IL6	BODY MASS INDEX QUANTITATIVE TRAIT LOCUS 20	*	*
Vitamin D3	IL6	BLOOD GROUP, Ss	*	*
Vitamin D3	IL6	PROSTATE CANCER	*	*
Vitamin D3	IL6	SYSTEMIC LUPUS ERYTHEMATOSUS	*		*
Vitamin D3	IL6	NASOPHARYNGEAL CARCINOMA	*	*
Vitamin D3	IL6	TYPE 1 DIABETES MELLITUS	*	*
Vitamin D3	IL6	PANCREATIC CANCER	*		*
Vitamin D3	IGHD1-14	BODY MASS INDEX QUANTITATIVE TRAIT LOCUS 20	*
Vitamin D3	IGHD1-14	SCHIZOPHRENIA	*
Vitamin D3	IGHD1-14	TYPE 1 DIABETES MELLITUS	*
Vitamin D3	IGHD1-14	STROKE, ISCHEMIC	*		*
Inosine	TNF	BREAST CANCER	*	*
Inosine	TNF	BODY MASS INDEX QUANTITATIVE TRAIT LOCUS 20	*	*
Inosine	TNF	OSTEOARTHRITIS SUSCEPTIBILITY 1	*		*
Inosine	TNF	SYSTEMIC LUPUS ERYTHEMATOSUS	*	*
Inosine	TNF	ALZHEIMER DISEASE 3	*	*
Inosine	TNF	TYPE 1 DIABETES MELLITUS	*	*
Inosine	TNF	PANCREATIC CANCER	*		*
Inosine	TNF	CYSTIC FIBROSIS	*	*
Inosine	SOD1	BODY MASS INDEX QUANTITATIVE TRAIT LOCUS 20	*	*
Inosine	SOD1	AUTOIMMUNE DISEASE	*		*
Inosine	SOD1	ALZHEIMER DISEASE 3	*	*
Inosine	STAT1	BREAST CANCER		*
Inosine	STAT1	RHEUMATOID ARTHRITIS		*	*
Inosine	STAT1	SYSTEMIC LUPUS ERYTHEMATOSUS		*
Inosine	STAT1	PULMONARY DISEASE, CHRONIC OBSTRUCTIVE		*	*
Inosine	STAT1	TYPE 1 DIABETES MELLITUS		*
Inosine	STAT1	LUNG CANCER		*	*
Inosine	STAT1	CYSTIC FIBROSIS		*
Inosine	KRAS	BREAST CANCER	*	*
Inosine	KRAS	BODY MASS INDEX QUANTITATIVE TRAIT LOCUS 20	*	*
Inosine	APP	BODY MASS INDEX QUANTITATIVE TRAIT LOCUS 20	*	*
Inosine	APP	ALZHEIMER DISEASE 3	*	*
Inosine	SPHK1	SYSTEMIC LUPUS ERYTHEMATOSUS	*
Inosine	SPHK1	PULMONARY DISEASE, CHRONIC OBSTRUCTIVE	*		*
Inosine	SPHK1	KAWASAKI DISEASE	*		*
Inosine	IGKV1-27	AUTOIMMUNE DISEASE			*
Inosine	IGKV1-27	RHEUMATOID ARTHRITIS		*	*
Inosine	IGKV1-27	CYSTIC FIBROSIS		*
Inosine	GSTP1	BREAST CANCER
Inosine	GSTP1	RHEUMATOID ARTHRITIS		*	*
Inosine	GSTP1	ICHTHYOSIS, LAMELLAR, AUTOSOMAL DOMINANT		*	*
Inosine	GSTP1	ALZHEIMER DISEASE 3		*
Inosine	GSTP1	PULMONARY DISEASE, CHRONIC OBSTRUCTIVE		*	*
Inosine	GSTP1	LUNG CANCER		*	*
Inosine	NOS3	BODY MASS INDEX QUANTITATIVE TRAIT LOCUS 20	*	*
Inosine	NOS3	ALZHEIMER DISEASE 3	*	*
Inosine	NOS3	TYPE 1 DIABETES MELLITUS	*	*
Inosine	IL22	SYSTEMIC LUPUS ERYTHEMATOSUS	*	*
Inosine	IL22	TYPE 1 DIABETES MELLITUS	*	*
Inosine	IL22	KAWASAKI DISEASE	*		*
Inosine	IL22	CYSTIC FIBROSIS	*
Inosine	FN1	BREAST CANCER	*	*
Inosine	FN1	ALZHEIMER DISEASE 3	*
Inosine	FN1	PANCREATIC CANCER	*		*
Inosine	IRF8	AUTOIMMUNE DISEASE	*		*
Inosine	IRF8	SYSTEMIC LUPUS ERYTHEMATOSUS	*	*
Inosine	IRF8	TYPE 1 DIABETES MELLITUS	*	*
Inosine	FOXO1	BODY MASS INDEX QUANTITATIVE TRAIT LOCUS 20	*
Inosine	FOXO1	ICHTHYOSIS, LAMELLAR, AUTOSOMAL DOMINANT	*		*
Inosine	FOXO1	ALZHEIMER DISEASE 3	*	*
Inosine	HMOX1	BODY MASS INDEX QUANTITATIVE TRAIT LOCUS 20	*	*
Inosine	HMOX1	ICHTHYOSIS, LAMELLAR, AUTOSOMAL DOMINANT	*		*
Inosine	HMOX1	ALZHEIMER DISEASE 3	*	*
Inosine	HMOX1	TYPE 1 DIABETES MELLITUS	*	*
Inosine	HMOX1	CYSTIC FIBROSIS	*
Inosine	NFKB1	BODY MASS INDEX QUANTITATIVE TRAIT LOCUS 20	*	*
Inosine	NFKB1	SYSTEMIC LUPUS ERYTHEMATOSUS	*	*
Inosine	NFKB1	ALZHEIMER DISEASE 3	*
Inosine	NFKB1	NASOPHARYNGEAL CARCINOMA	*		*
Inosine	NFKB1	TYPE 1 DIABETES MELLITUS	*	*
Inosine	CD68	TYPE 1 DIABETES MELLITUS	*	*
Inosine	VEGFA	BREAST CANCER	*	*
Inosine	VEGFA	BODY MASS INDEX QUANTITATIVE TRAIT LOCUS 20	*
Inosine	VEGFA	SYSTEMIC LUPUS ERYTHEMATOSUS	*	*
Inosine	VEGFA	ALZHEIMER DISEASE 3	*	*
Inosine	VEGFA	TYPE 1 DIABETES MELLITUS	*	*
Inosine	CXCL12	BREAST CANCER	*	*
Inosine	CXCL12	PULMONARY DISEASE, CHRONIC OBSTRUCTIVE	*		*
Inosine	CXCL12	NASOPHARYNGEAL CARCINOMA	*		*
Inosine	CXCL12	CYSTIC FIBROSIS	*
Inosine	HDAC9	BREAST CANCER	*
Inosine	HDAC9	ICHTHYOSIS, LAMELLAR, AUTOSOMAL DOMINANT	*		*
Inosine	HDAC9	ALZHEIMER DISEASE 3	*
Inosine	HDAC9	NASOPHARYNGEAL CARCINOMA	*		*
Inosine	BCL2	BODY MASS INDEX QUANTITATIVE TRAIT LOCUS 20	*	*
Inosine	BCL2	ICHTHYOSIS, LAMELLAR, AUTOSOMAL DOMINANT	*		*
Inosine	BCL2	ALZHEIMER DISEASE 3	*	*
Inosine	LCN2	BREAST CANCER	*
Inosine	LCN2	BODY MASS INDEX QUANTITATIVE TRAIT LOCUS 20	*	*
Inosine	LCN2	ICHTHYOSIS, LAMELLAR, AUTOSOMAL DOMINANT	*		*
Inosine	LCN2	GASTRIC CANCER	*		*
Inosine	LCN2	NASOPHARYNGEAL CARCINOMA	*		*
Inosine	LCN2	CYSTIC FIBROSIS	*
Inosine	CAD	BODY MASS INDEX QUANTITATIVE TRAIT LOCUS 20
Inosine	CAD	RHEUMATOID ARTHRITIS		*	*
Inosine	CAD	KAWASAKI DISEASE		*	*
Inosine	SIRT1	BODY MASS INDEX QUANTITATIVE TRAIT LOCUS 20	*
Inosine	SIRT1	AUTOIMMUNE DISEASE	*		*
Inosine	SIRT1	OSTEOARTHRITIS SUSCEPTIBILITY 1	*		*
Inosine	SIRT1	ALZHEIMER DISEASE 3	*	*
Inosine	IRF5	AUTOIMMUNE DISEASE	*		*
Inosine	IRF5	SYSTEMIC LUPUS ERYTHEMATOSUS	*	*
Inosine	IRF5	TYPE 1 DIABETES MELLITUS	*
Inosine	IRF1	GASTRIC CANCER	*		*
Inosine	PTBP1	SYSTEMIC LUPUS ERYTHEMATOSUS	*	*
Inosine	PTBP1	TYPE 1 DIABETES MELLITUS	*	*
Inosine	PTBP1	KAWASAKI DISEASE	*		*
Inosine	IL13	BREAST CANCER	*	*
Inosine	IL13	TYPE 1 DIABETES MELLITUS	*	*
Inosine	AHR	TYPE 1 DIABETES MELLITUS	*
Inosine	AHR	PANCREATIC CANCER	*		*
Inosine	LGALS3	BODY MASS INDEX QUANTITATIVE TRAIT LOCUS 20	*
Inosine	LGALS3	PANCREATIC CANCER	*		*
Inosine	LGALS3	CYSTIC FIBROSIS	*	*
Inosine	IL1B	BODY MASS INDEX QUANTITATIVE TRAIT LOCUS 20	*	*
Inosine	IL1B	NASOPHARYNGEAL CARCINOMA	*		*
Inosine	IL1B	TYPE 1 DIABETES MELLITUS	*	*
Inosine	IL1B	PANCREATIC CANCER	*		*
Inosine	IL1B	CYSTIC FIBROSIS	*	*
Inosine	TNFRSF1B	CYSTIC FIBROSIS	*	*
Inosine	CCL2	BREAST CANCER	*
Inosine	CCL2	BODY MASS INDEX QUANTITATIVE TRAIT LOCUS 20	*	*
Inosine	CCL2	AUTOIMMUNE DISEASE	*		*
Inosine	CCL2	ALZHEIMER DISEASE 3	*	*
Inosine	CCL2	TYPE 1 DIABETES MELLITUS	*
Inosine	PTEN	BREAST CANCER	*	*
Inosine	PTEN	BODY MASS INDEX QUANTITATIVE TRAIT LOCUS 20	*	*
Inosine	PTEN	ICHTHYOSIS, LAMELLAR, AUTOSOMAL DOMINANT	*		*
Inosine	PTEN	ALZHEIMER DISEASE 3	*	*
Inosine	PTEN	NASOPHARYNGEAL CARCINOMA	*		*
Inosine	TP53	BREAST CANCER	*	*
Inosine	TP53	ALZHEIMER DISEASE 3	*	*
Inosine	TP53	TYPE 1 DIABETES MELLITUS	*
Inosine	RAPGEF3	BODY MASS INDEX QUANTITATIVE TRAIT LOCUS 20	*
Inosine	HSPG2	SYSTEMIC LUPUS ERYTHEMATOSUS	*
Inosine	HSPG2	ALZHEIMER DISEASE 3	*	*
Inosine	ACE	BODY MASS INDEX QUANTITATIVE TRAIT LOCUS 20	*
Inosine	ACE	ALZHEIMER DISEASE 3	*	*
Inosine	ACE	TYPE 1 DIABETES MELLITUS	*	*
Inosine	JUN	BREAST CANCER	*
Inosine	JUN	ICHTHYOSIS, LAMELLAR, AUTOSOMAL DOMINANT	*		*
Inosine	JUN	PULMONARY DISEASE, CHRONIC OBSTRUCTIVE	*		*
Inosine	JUN	PANCREATIC CANCER	*		*
Inosine	PPARA	BREAST CANCER	*	*
Inosine	PPARA	BODY MASS INDEX QUANTITATIVE TRAIT LOCUS 20	*	*
Inosine	PPARA	CYSTIC FIBROSIS	*
Inosine	KEAP1	BREAST CANCER	*
Inosine	KEAP1	TYPE 1 DIABETES MELLITUS	*	*
Inosine	RELA	BREAST CANCER	*	*
Inosine	RELA	RHEUMATOID ARTHRITIS	*		*
Inosine	RELA	GASTRIC CANCER	*		*
Inosine	IL1A	AUTOIMMUNE DISEASE	*		*
Inosine	IL1A	ALZHEIMER DISEASE 3	*	*
Inosine	EGFR	BREAST CANCER	*	*
Inosine	EGFR	ALZHEIMER DISEASE 3	*	*
Inosine	EGFR	CYSTIC FIBROSIS	*	*
Inosine	IDO1	SYSTEMIC LUPUS ERYTHEMATOSUS	*
Inosine	IDO1	TYPE 1 DIABETES MELLITUS	*	*
Inosine	NOTCH1	ALZHEIMER DISEASE 3	*
Inosine	NOTCH1	PULMONARY DISEASE, CHRONIC OBSTRUCTIVE	*		*
Inosine	MMP2	BREAST CANCER	*	*
Inosine	MMP2	NASOPHARYNGEAL CARCINOMA	*		*
Inosine	MMP2	KAWASAKI DISEASE	*		*
Inosine	MMP9	BREAST CANCER	*	*
Inosine	MMP9	ICHTHYOSIS, LAMELLAR, AUTOSOMAL DOMINANT	*		*
Inosine	MMP9	SYSTEMIC LUPUS ERYTHEMATOSUS	*	*
Inosine	KLF4	BREAST CANCER	*
Inosine	CDKN1A	BREAST CANCER	*	*
Inosine	CDKN1A	PANCREATIC CANCER	*		*
Inosine	SLC2A1	BODY MASS INDEX QUANTITATIVE TRAIT LOCUS 20	*
Inosine	SLC2A1	ALZHEIMER DISEASE 3	*	*
Inosine	SLC2A1	TYPE 1 DIABETES MELLITUS	*	*
Inosine	SLC2A1	CYSTIC FIBROSIS	*
Inosine	TGFB1	BODY MASS INDEX QUANTITATIVE TRAIT LOCUS 20	*
Inosine	TGFB1	ALZHEIMER DISEASE 3	*	*
Inosine	TGFB1	TYPE 1 DIABETES MELLITUS	*	*
Inosine	MIR146A	BREAST CANCER	*
Inosine	MIR146A	BODY MASS INDEX QUANTITATIVE TRAIT LOCUS 20	*
Inosine	MIR146A	SYSTEMIC LUPUS ERYTHEMATOSUS	*	*
Inosine	MIR146A	ALZHEIMER DISEASE 3	*	*
Inosine	MIR146A	TYPE 1 DIABETES MELLITUS	*
Inosine	NR1H4	BODY MASS INDEX QUANTITATIVE TRAIT LOCUS 20	*
Inosine	NR1H4	PANCREATIC CANCER	*		*
Inosine	ADIPOQ	BODY MASS INDEX QUANTITATIVE TRAIT LOCUS 20	*	*
Inosine	ADIPOQ	SYSTEMIC LUPUS ERYTHEMATOSUS	*
Inosine	ADIPOQ	TYPE 1 DIABETES MELLITUS	*	*
Inosine	PRRT2	BREAST CANCER	*	*
Inosine	PRRT2	SYSTEMIC LUPUS ERYTHEMATOSUS	*	*
Inosine	PRKAA1	BREAST CANCER	*	*
Inosine	PRKAA1	BODY MASS INDEX QUANTITATIVE TRAIT LOCUS 20	*	*
Inosine	PRKAA1	ICHTHYOSIS, LAMELLAR, AUTOSOMAL DOMINANT	*		*
Inosine	PRKAA1	ALZHEIMER DISEASE 3	*
Inosine	PRKAA1	PULMONARY DISEASE, CHRONIC OBSTRUCTIVE	*		*
Inosine	PRKAA1	CYSTIC FIBROSIS	*
Inosine	ASF1A	BODY MASS INDEX QUANTITATIVE TRAIT LOCUS 20	*	*
Inosine	ASF1A	SYSTEMIC LUPUS ERYTHEMATOSUS	*
Inosine	MAPK1	BREAST CANCER		*
Inosine	MAPK1	RHEUMATOID ARTHRITIS		*	*
Inosine	MAPK1	ICHTHYOSIS, LAMELLAR, AUTOSOMAL DOMINANT		*	*
Inosine	MAPK1	GASTRIC CANCER		*	*
Inosine	MAPK1	OSTEOARTHRITIS SUSCEPTIBILITY 1		*	*
Inosine	MAPK1	SYSTEMIC LUPUS ERYTHEMATOSUS		*
Inosine	MAPK1	ALZHEIMER DISEASE 3		*
Inosine	MAPK1	PULMONARY DISEASE, CHRONIC OBSTRUCTIVE		*	*
Inosine	MAPK1	NASOPHARYNGEAL CARCINOMA			*
Inosine	MAPK1	TYPE 1 DIABETES MELLITUS
Inosine	MAPK1	LUNG CANCER		*	*
Inosine	MAPK1	PANCREATIC CANCER			*
Inosine	MAPK1	CYSTIC FIBROSIS		*
Inosine	AKT1	BREAST CANCER		*
Inosine	AKT1	BODY MASS INDEX QUANTITATIVE TRAIT LOCUS 20		*
Inosine	AKT1	RHEUMATOID ARTHRITIS		*	*
Inosine	AKT1	ICHTHYOSIS, LAMELLAR, AUTOSOMAL DOMINANT		*	*
Inosine	AKT1	GASTRIC CANCER		*	*
Inosine	AKT1	OSTEOARTHRITIS SUSCEPTIBILITY 1		*	*
Inosine	AKT1	PULMONARY DISEASE, CHRONIC OBSTRUCTIVE		*	*
Inosine	AKT1	NASOPHARYNGEAL CARCINOMA		*	*
Inosine	AKT1	LUNG CANCER		*	*
Inosine	AKT1	PANCREATIC CANCER		*	*
Inosine	NFE2L2	BREAST CANCER
Inosine	NFE2L2	BODY MASS INDEX QUANTITATIVE TRAIT LOCUS 20
Inosine	NFE2L2	ICHTHYOSIS, LAMELLAR, AUTOSOMAL DOMINANT		*	*
Inosine	NFE2L2	GASTRIC CANCER		*	*
Inosine	NFE2L2	ALZHEIMER DISEASE 3
Inosine	NFE2L2	PULMONARY DISEASE, CHRONIC OBSTRUCTIVE		*	*
Inosine	NFE2L2	TYPE 1 DIABETES MELLITUS
Inosine	NFE2L2	LUNG CANCER		*	*
Inosine	NFE2L2	PANCREATIC CANCER			*
Inosine	MAPK14	BREAST CANCER
Inosine	MAPK14	RHEUMATOID ARTHRITIS		*	*
Inosine	MAPK14	PULMONARY DISEASE, CHRONIC OBSTRUCTIVE			*
Inosine	MAPK14	TYPE 1 DIABETES MELLITUS
Inosine	MAPK14	LUNG CANCER			*
Inosine	MAPK14	PANCREATIC CANCER			*
Inosine	FAS	BODY MASS INDEX QUANTITATIVE TRAIT LOCUS 20	*
Inosine	FAS	SYSTEMIC LUPUS ERYTHEMATOSUS	*
Inosine	FAS	TYPE 1 DIABETES MELLITUS	*	*
Inosine	IL17A	SYSTEMIC LUPUS ERYTHEMATOSUS	*	*
Inosine	IL17A	TYPE 1 DIABETES MELLITUS	*	*
Inosine	HGF	BODY MASS INDEX QUANTITATIVE TRAIT LOCUS 20
Inosine	HGF	RHEUMATOID ARTHRITIS		*	*
Inosine	HGF	GASTRIC CANCER		*	*
Inosine	HGF	PULMONARY DISEASE, CHRONIC OBSTRUCTIVE			*
Inosine	HGF	LUNG CANCER		*	*
Inosine	HGF	PANCREATIC CANCER			*
Inosine	FOS	BREAST CANCER	*
Inosine	FOS	ALZHEIMER DISEASE 3	*	*
Inosine	FOS	PULMONARY DISEASE, CHRONIC OBSTRUCTIVE	*		*
Inosine	FOS	TYPE 1 DIABETES MELLITUS	*	*
Inosine	FOS	PANCREATIC CANCER	*		*
Inosine	TNFSF10	BREAST CANCER	*
Inosine	TNFSF10	ICHTHYOSIS, LAMELLAR, AUTOSOMAL DOMINANT	*		*
Inosine	TNFSF10	SYSTEMIC LUPUS ERYTHEMATOSUS	*
Inosine	TNFSF10	PULMONARY DISEASE, CHRONIC OBSTRUCTIVE	*		*
Inosine	TNFSF10	NASOPHARYNGEAL CARCINOMA	*		*
Inosine	TNFSF10	TYPE 1 DIABETES MELLITUS	*	*
Inosine	SETD2	BREAST CANCER	*	*
Inosine	SETD2	BODY MASS INDEX QUANTITATIVE TRAIT LOCUS 20	*
Inosine	SETD2	ICHTHYOSIS, LAMELLAR, AUTOSOMAL DOMINANT	*		*
Inosine	SETD2	NASOPHARYNGEAL CARCINOMA	*		*
Inosine	SETD2	PANCREATIC CANCER	*		*
Inosine	SPP1	BREAST CANCER	*	*
Inosine	SPP1	NASOPHARYNGEAL CARCINOMA	*		*
Inosine	SPP1	TYPE 1 DIABETES MELLITUS	*	*
Inosine	SPP1	PANCREATIC CANCER	*		*
Inosine	HIF1A	BREAST CANCER	*
Inosine	HIF1A	BODY MASS INDEX QUANTITATIVE TRAIT LOCUS 20	*
Inosine	HIF1A	ICHTHYOSIS, LAMELLAR, AUTOSOMAL DOMINANT	*		*
Inosine	HIF1A	PULMONARY DISEASE, CHRONIC OBSTRUCTIVE	*		*
Inosine	HIF1A	PANCREATIC CANCER	*		*
Inosine	MME	ALZHEIMER DISEASE 3	*	*
Inosine	BAX	BODY MASS INDEX QUANTITATIVE TRAIT LOCUS 20	*
Inosine	BAX	AUTOIMMUNE DISEASE	*		*
Inosine	BAX	ALZHEIMER DISEASE 3	*	*
Inosine	PTGS2	BREAST CANCER	*	*
Inosine	PTGS2	BODY MASS INDEX QUANTITATIVE TRAIT LOCUS 20	*
Inosine	PTGS2	AUTOIMMUNE DISEASE	*		*
Inosine	PTGS2	ALZHEIMER DISEASE 3	*	*
Inosine	PTGS2	TYPE 1 DIABETES MELLITUS	*	*
Inosine	IL4	BREAST CANCER	*	*
Inosine	IL4	PULMONARY DISEASE, CHRONIC OBSTRUCTIVE	*		*
Inosine	IL4	TYPE 1 DIABETES MELLITUS	*	*
Inosine	ANGPTL4	BREAST CANCER	*
Inosine	ANGPTL4	ICHTHYOSIS, LAMELLAR, AUTOSOMAL DOMINANT	*		*
Inosine	ANGPTL4	ALZHEIMER DISEASE 3	*	*
Inosine	ANGPTL4	PANCREATIC CANCER	*		*
Inosine	IFNG	AUTOIMMUNE DISEASE	*		*
Inosine	IFNG	SYSTEMIC LUPUS ERYTHEMATOSUS	*
Inosine	IFNG	ALZHEIMER DISEASE 3	*
Inosine	IFNG	TYPE 1 DIABETES MELLITUS	*	*
Inosine	IFNG	PANCREATIC CANCER	*		*
Inosine	ZEB1	BREAST CANCER
Inosine	ZEB1	GASTRIC CANCER		*	*
Inosine	ZEB1	LUNG CANCER		*	*
Inosine	ZEB1	PANCREATIC CANCER		*	*
Inosine	IL10	BREAST CANCER	*	*
Inosine	IL10	ICHTHYOSIS, LAMELLAR, AUTOSOMAL DOMINANT	*		*
Inosine	IL10	SYSTEMIC LUPUS ERYTHEMATOSUS	*
Inosine	IL10	TYPE 1 DIABETES MELLITUS	*	*
Inosine	IL10	KAWASAKI DISEASE	*		*
Inosine	IL10	CYSTIC FIBROSIS	*	*
Inosine	EP300	ALZHEIMER DISEASE 3	*	*
Inosine	EP300	PANCREATIC CANCER	*		*
Inosine	NOS1	PULMONARY DISEASE, CHRONIC OBSTRUCTIVE	*		*
Inosine	MAPK8	BREAST CANCER	*
Inosine	MAPK8	BODY MASS INDEX QUANTITATIVE TRAIT LOCUS 20	*	*
Inosine	MAPK8	ALZHEIMER DISEASE 3	*	*
Inosine	MAPK8	PANCREATIC CANCER	*		*
Inosine	ELAVL1	BREAST CANCER		*
Inosine	ELAVL1	RHEUMATOID ARTHRITIS		*	*
Inosine	ELAVL1	GASTRIC CANCER		*	*
Inosine	ELAVL1	PULMONARY DISEASE, CHRONIC OBSTRUCTIVE		*	*
Inosine	ELAVL1	TYPE 1 DIABETES MELLITUS
Inosine	ELAVL1	LUNG CANCER		*	*
Inosine	MYC	BREAST CANCER	*	*
Inosine	MYC	ALZHEIMER DISEASE 3	*	*
Inosine	IL6	BREAST CANCER	*
Inosine	IL6	BODY MASS INDEX QUANTITATIVE TRAIT LOCUS 20	*	*
Inosine	IL6	SYSTEMIC LUPUS ERYTHEMATOSUS	*
Inosine	IL6	ALZHEIMER DISEASE 3	*	*
Inosine	IL6	TYPE 1 DIABETES MELLITUS	*	*
Inosine	IL6	PANCREATIC CANCER	*		*
Inosine	IL6	CYSTIC FIBROSIS	*	*
Inosine	APOE	BREAST CANCER	*	*
Inosine	APOE	BODY MASS INDEX QUANTITATIVE TRAIT LOCUS 20	*	*
Inosine	APOE	ALZHEIMER DISEASE 3	*	*
Inosine	MCL1	RHEUMATOID ARTHRITIS		*	*
Inosine	MCL1	GASTRIC CANCER		*	*
Inosine	MCL1	LUNG CANCER		*	*
Inosine	MCL1	PANCREATIC CANCER		*	*
Inosine	PPARGC1A	BODY MASS INDEX QUANTITATIVE TRAIT LOCUS 20		*
Inosine	PPARGC1A	RHEUMATOID ARTHRITIS		*	*
Inosine	PPARGC1A	GASTRIC CANCER		*	*
Inosine	PPARGC1A	OSTEOARTHRITIS SUSCEPTIBILITY 1		*	*
Inosine	PPARGC1A	PULMONARY DISEASE, CHRONIC OBSTRUCTIVE		*	*
Inosine	PPARGC1A	LUNG CANCER		*	*
Inosine	CCL5	AUTOIMMUNE DISEASE		*	*
Inosine	CCL5	RHEUMATOID ARTHRITIS		*	*
Inosine	CCL5	GASTRIC CANCER		*	*
Inosine	CCL5	ALZHEIMER DISEASE 3		*
Inosine	CCL5	PULMONARY DISEASE, CHRONIC OBSTRUCTIVE		*	*
Inosine	CCL5	TYPE 1 DIABETES MELLITUS		*
Inosine	CCL5	LUNG CANCER		*	*
Inosine	CCL5	CYSTIC FIBROSIS		*
Insulin human	TNF	PROSTATE CANCER	*	*
Insulin human	TNF	ALZHEIMER DISEASE 3	*	*
Insulin human	TNF	ALZHEIMER DISEASE	*	*
Insulin human	TNF	CARONTE	*	*
Insulin human	TNF	HOMOCYSTEINEMIA	*	*
Insulin human	TNF	SCHIZOPHRENIA	*	*
Insulin human	TNF	MYASTHENIA GRAVIS	*	*
Insulin human	GCG	ALZHEIMER DISEASE 3	*	*
Insulin human	GCG	TYPE 1 DIABETES MELLITUS	*		*
Insulin human	ENPP1	MATURITY-ONSET DIABETES OF THE YOUNG, TYPE 3	*		*
Insulin human	TCF7L2	PROSTATE CANCER	*
Insulin human	TCF7L2	SCHIZOPHRENIA	*	*
Insulin human	TCF7L2	CYSTIC FIBROSIS	*		*
Insulin human	KL	ALZHEIMER DISEASE 3	*	*
Insulin human	KL	OBESITY	*		*
Insulin human	KL	ALZHEIMER DISEASE	*	*
Insulin human	IMPACT	OBESITY	*		*
Insulin human	IMPACT	SCHIZOPHRENIA	*
Insulin human	SERPINE1	BODY MASS INDEX QUANTITATIVE TRAIT LOCUS 20	*		*
Insulin human	SERPINE1	ALZHEIMER DISEASE 3	*	*
Insulin human	SERPINE1	ALZHEIMER DISEASE	*
Insulin human	SERPINE1	CARONTE	*
Insulin human	IRS1	BODY MASS INDEX QUANTITATIVE TRAIT LOCUS 20	*		*
Insulin human	SLC2A4	PROSTATE CANCER	*
Insulin human	SLC2A4	OBESITY	*		*
Insulin human	TXNIP	TYPE 2 DIABETES MELLITUS	*		*
Insulin human	SIRT1	BODY MASS INDEX QUANTITATIVE TRAIT LOCUS 20			*
Insulin human	SIRT1	ALZHEIMER DISEASE 3		*
Insulin human	SIRT1	OBESITY		*	*
Insulin human	SIRT1	ALZHEIMER DISEASE		*
Insulin human	SIRT1	HOMOCYSTEINEMIA
Insulin human	SIRT1	TYPE 2 DIABETES MELLITUS		*	*
Insulin human	IL1B	ALZHEIMER DISEASE	*	*
Insulin human	IL1B	SCHIZOPHRENIA	*	*
Insulin human	IL1B	MYASTHENIA GRAVIS	*	*
Insulin human	KCNJ11	OBESITY	*		*
Insulin human	CCL2	ALZHEIMER DISEASE 3	*	*
Insulin human	CCL2	ALZHEIMER DISEASE	*	*
Insulin human	CCL2	HOMOCYSTEINEMIA	*	*
Insulin human	CCL2	TYPE 1 DIABETES MELLITUS	*		*
Insulin human	NEUROD1	OBESITY	*		*
Insulin human	NEUROD1	ALZHEIMER DISEASE	*	*
Insulin human	NEUROD1	SCHIZOPHRENIA	*
Insulin human	NEUROD1	MATURITY-ONSET DIABETES OF THE YOUNG	*
Insulin human	NEUROD1	TYPE 2 DIABETES MELLITUS	*		*
Insulin human	PPARG	BODY MASS INDEX QUANTITATIVE TRAIT LOCUS 20	*		*
Insulin human	PPARG	PROSTATE CANCER	*
Insulin human	PPARG	ALZHEIMER DISEASE	*	*
Insulin human	PPARG	CYSTIC FIBROSIS	*		*
Insulin human	RAC1	ALZHEIMER DISEASE 3	*	*
Insulin human	RAC1	TYPE 2 DIABETES MELLITUS	*		*
Insulin human	VDR	OBESITY	*		*
Insulin human	SP1	PROSTATE CANCER	*
Insulin human	SP1	ALZHEIMER DISEASE 3	*	*
Insulin human	SP1	OBESITY	*		*
Insulin human	SP1	ALZHEIMER DISEASE	*	*
Insulin human	CD40LG	ALZHEIMER DISEASE	*	*
Insulin human	GLP1R	LEPTIN DEFICIENCY OR DYSFUNCTION	*	*
Insulin human	GLP1R	ALZHEIMER DISEASE 3	*	*
Insulin human	GLP1R	ALZHEIMER DISEASE	*	*
Insulin human	PRKAA2	TYPE 1 DIABETES MELLITUS	*		*
Insulin human	IGFBP3	OBESITY	*		*
Insulin human	IGFBP3	ALZHEIMER DISEASE	*	*
Insulin human	IAPP	ALZHEIMER DISEASE	*	*
Insulin human	IAPP	MATURITY-ONSET DIABETES OF THE YOUNG, TYPE 1	*	*
Insulin human	ADIPOQ	LEPTIN DEFICIENCY OR DYSFUNCTION	*	*
Insulin human	AKT1	PROSTATE CANCER	*	*
Insulin human	AKT1	ALZHEIMER DISEASE	*	*
Insulin human	AKT1	CARONTE	*	*
Insulin human	AKT1	TYPE 2 DIABETES MELLITUS	*		*
Insulin human	MAPK14	OBESITY			*
Insulin human	MAPK14	ALZHEIMER DISEASE		*
Insulin human	MAPK14	CARONTE		*
Insulin human	MAPK14	TYPE 1 DIABETES MELLITUS			*
Insulin human	MAPK14	TYPE 2 DIABETES MELLITUS			*
Insulin human	GCK	MATURITY-ONSET DIABETES OF THE YOUNG, TYPE 1	*	*
Insulin human	GCK	MATURITY-ONSET DIABETES OF THE YOUNG	*	*
Insulin human	CD79A	ALZHEIMER DISEASE	*	*
Insulin human	FGF21	BODY MASS INDEX QUANTITATIVE TRAIT LOCUS 20		*	*
Insulin human	FGF21	OBESITY		*	*
Insulin human	FGF21	TYPE 2 DIABETES MELLITUS		*	*
Insulin human	PDX1	BODY MASS INDEX QUANTITATIVE TRAIT LOCUS 20	*		*
Insulin human	PDX1	MATURITY-ONSET DIABETES OF THE YOUNG	*	*
Insulin human	LPL	BODY MASS INDEX QUANTITATIVE TRAIT LOCUS 20	*		*
Insulin human	LPL	HYPERLIPIDEMIA, FAMILIAL COMBINED, 3	*	*
Insulin human	LPL	ALZHEIMER DISEASE 3	*	*
Insulin human	LPL	ALZHEIMER DISEASE	*	*
Insulin human	INSR	LEPTIN DEFICIENCY OR DYSFUNCTION	*	*
Insulin human	INSR	ALZHEIMER DISEASE	*	*
Insulin human	INSR	TYPE 1 DIABETES MELLITUS	*		*
Insulin human	INSR	HYPERTENSION, ESSENTIAL	*		*
Insulin human	PTGS2	BODY MASS INDEX QUANTITATIVE TRAIT LOCUS 20	*		*
Insulin human	PTGS2	PROSTATE CANCER	*
Insulin human	PTGS2	ALZHEIMER DISEASE 3	*	*
Insulin human	PTGS2	ALZHEIMER DISEASE	*	*
Insulin human	IFNG	ALZHEIMER DISEASE 3	*
Insulin human	RETN	BODY MASS INDEX QUANTITATIVE TRAIT LOCUS 20		*	*
Insulin human	RETN	OBESITY		*	*
Insulin human	RETN	TYPE 1 DIABETES MELLITUS			*
Insulin human	RETN	TYPE 2 DIABETES MELLITUS		*	*
Insulin human	RETN	HYPERTENSION, ESSENTIAL			*
Insulin human	CDK5	PROSTATE CANCER	*	*
Insulin human	CDK5	ALZHEIMER DISEASE 3	*	*
Insulin human	CDK5	ALZHEIMER DISEASE	*	*
Insulin human	CDK5	SCHIZOPHRENIA	*
Insulin human	IL6	PROSTATE CANCER	*	*
Insulin human	IL6	ALZHEIMER DISEASE 3	*	*
Insulin human	IL6	ALZHEIMER DISEASE	*	*
Insulin human	IL6	MYASTHENIA GRAVIS	*	*
Insulin human	PLTP	BODY MASS INDEX QUANTITATIVE TRAIT LOCUS 20	*		*
Insulin human	PPARGC1A	OBESITY	*		*
Insulin human	PPARGC1A	ALZHEIMER DISEASE	*
Edodekin alfa	TLR2	BLOOD GROUP, Ss	*
Edodekin alfa	CD40LG	BLOOD GROUP, Ss	*	*
Edodekin alfa	MIR21	TYPE 1 DIABETES MELLITUS	*		*
Edodekin alfa	MIR146A	TYPE 1 DIABETES MELLITUS	*		*
Edodekin alfa	FAS	BLOOD GROUP, Ss	*	*
Edodekin alfa	STAT4	BLOOD GROUP, Ss	*
Edodekin alfa	IL37	BLOOD GROUP, Ss	*	*
Edodekin alfa	IL2	TYPE 1 DIABETES MELLITUS		*	*
Edodekin alfa	IFNG	BLOOD GROUP, Ss	*	*
Edodekin alfa	CD4	TYPE 1 DIABETES MELLITUS		*	*
Collagenase clostridium histolyticum	OSM	PULMONARY FIBROSIS, IDIOPATHIC	*	*
Collagenase clostridium histolyticum	TNF	PULMONARY DISEASE, CHRONIC OBSTRUCTIVE	*	*
Collagenase clostridium histolyticum	TNF	PULMONARY FIBROSIS, IDIOPATHIC	*	*
Collagenase clostridium histolyticum	IL1B	PULMONARY DISEASE, CHRONIC OBSTRUCTIVE	*	*
Collagenase clostridium histolyticum	SAA1	PULMONARY DISEASE, CHRONIC OBSTRUCTIVE	*	*
Collagenase clostridium histolyticum	JUN	PULMONARY DISEASE, CHRONIC OBSTRUCTIVE	*
Collagenase clostridium histolyticum	TGFB1	PULMONARY DISEASE, CHRONIC OBSTRUCTIVE	*	*
Collagenase clostridium histolyticum	TGFB1	PULMONARY FIBROSIS, IDIOPATHIC	*	*
Collagenase clostridium histolyticum	FOS	PULMONARY DISEASE, CHRONIC OBSTRUCTIVE	*
Collagenase clostridium histolyticum	TIMP1	PULMONARY DISEASE, CHRONIC OBSTRUCTIVE	*	*
Collagenase clostridium histolyticum	IL4	PULMONARY DISEASE, CHRONIC OBSTRUCTIVE	*
Collagenase clostridium histolyticum	IL6	RHEUMATOID ARTHRITIS		*	*
Collagenase clostridium histolyticum	IL6	PULMONARY DISEASE, CHRONIC OBSTRUCTIVE		*
Collagenase clostridium histolyticum	IL6	PULMONARY FIBROSIS, IDIOPATHIC		*
Collagenase clostridium histolyticum	MMRN1	PULMONARY DISEASE, CHRONIC OBSTRUCTIVE	*	*
Insulin beef	IRS2	BODY MASS INDEX QUANTITATIVE TRAIT LOCUS 20	*		*
Insulin beef	IRS2	ALZHEIMER DISEASE 3	*		*
Insulin beef	IRS2	TYPE 2 DIABETES MELLITUS	*		*
Insulin beef	TNF	CHOANAL ATRESIA, POSTERIOR	*
Insulin beef	TNF	OSTEOARTHRITIS SUSCEPTIBILITY 1	*		*
Insulin beef	TNF	DOWN SYNDROME	*		*
Insulin beef	TNF	PANCREATIC CANCER	*		*
Insulin beef	SOCS3	CHOANAL ATRESIA, POSTERIOR	*	*
Insulin beef	SOCS3	TYPE 1 DIABETES MELLITUS	*		*
Insulin beef	SOCS3	CYSTIC FIBROSIS	*		*
Insulin beef	SHBG	PROSTATE CANCER	*		*
Insulin beef	STAT1	OBESITY			*
Insulin beef	STAT1	TYPE 1 DIABETES MELLITUS		*	*
Insulin beef	STAT1	CYSTIC FIBROSIS		*	*
Insulin beef	ESR1	BODY MASS INDEX QUANTITATIVE TRAIT LOCUS 20			*
Insulin beef	ESR1	ICHTHYOSIS, LAMELLAR, AUTOSOMAL DOMINANT		*	*
Insulin beef	ESR1	ALZHEIMER DISEASE 3		*	*
Insulin beef	ESR1	OBESITY			*
Insulin beef	ESR1	ALZHEIMER DISEASE		*	*
Insulin beef	ESR1	DOWN SYNDROME		*	*
Insulin beef	ESR1	POLYCYSTIC OVARY SYNDROME 1		*	*
Insulin beef	ESR1	TYPE 2 DIABETES MELLITUS		*	*
Insulin beef	HPSE	PANCREATIC CANCER	*		*
Insulin beef	PIN1	PROSTATE CANCER	*		*
Insulin beef	PIN1	ALZHEIMER DISEASE 3	*		*
Insulin beef	APP	OBESITY	*		*
Insulin beef	APP	NIEMANN-PICK DISEASE, TYPE C1	*	*
Insulin beef	GCG	TYPE 1 DIABETES MELLITUS	*		*
Insulin beef	CD74	DOWN SYNDROME	*		*
Insulin beef	AR	CHOANAL ATRESIA, POSTERIOR	*	*
Insulin beef	FN1	ALZHEIMER DISEASE 3	*		*
Insulin beef	FN1	PANCREATIC CANCER	*		*
Insulin beef	SCD	BODY MASS INDEX QUANTITATIVE TRAIT LOCUS 20	*		*
Insulin beef	SCD	ALZHEIMER DISEASE	*		*
Insulin beef	FOXO1	BODY MASS INDEX QUANTITATIVE TRAIT LOCUS 20	*		*
Insulin beef	FOXO1	ICHTHYOSIS, LAMELLAR, AUTOSOMAL DOMINANT	*		*
Insulin beef	FOXO6	OBESITY	*		*
Insulin beef	TCF7L2	CHOANAL ATRESIA, POSTERIOR	*	*
Insulin beef	TCF7L2	PROSTATE CANCER	*		*
Insulin beef	TCF7L2	PANCREATIC CANCER	*		*
Insulin beef	TCF7L2	CYSTIC FIBROSIS	*		*
Insulin beef	NFKB1	CHOANAL ATRESIA, POSTERIOR	*
Insulin beef	NFKB1	ALZHEIMER DISEASE 3	*		*
Insulin beef	PTPA	ALZHEIMER DISEASE 3	*		*
Insulin beef	LEP	CYSTIC FIBROSIS	*		*
Insulin beef	VEGFA	BODY MASS INDEX QUANTITATIVE TRAIT LOCUS 20	*		*
Insulin beef	VEGFA	CHOANAL ATRESIA, POSTERIOR	*
Insulin beef	PTK2B	PANCREATIC CANCER	*		*
Insulin beef	AGT	BODY MASS INDEX QUANTITATIVE TRAIT LOCUS 20	*		*
Insulin beef	NOX4	PROSTATE CANCER	*		*
Insulin beef	C3	ICHTHYOSIS, LAMELLAR, AUTOSOMAL DOMINANT	*		*
Insulin beef	HDAC9	ICHTHYOSIS, LAMELLAR, AUTOSOMAL DOMINANT			*
Insulin beef	HDAC9	ALZHEIMER DISEASE 3			*
Insulin beef	HDAC9	OBESITY			*
Insulin beef	HDAC9	ALZHEIMER DISEASE		*	*
Insulin beef	HDAC9	TYPE 2 DIABETES MELLITUS			*
Insulin beef	HDAC9	PANCREATIC CANCER		*	*
Insulin beef	STK11	ALZHEIMER DISEASE	*		*
Insulin beef	SERPINE1	BODY MASS INDEX QUANTITATIVE TRAIT LOCUS 20	*		*
Insulin beef	SERPINE1	ICHTHYOSIS, LAMELLAR, AUTOSOMAL DOMINANT	*		*
Insulin beef	SERPINE1	ALZHEIMER DISEASE	*		*
Insulin beef	SERPINE1	PANCREATIC CANCER	*		*
Insulin beef	IRS1	BODY MASS INDEX QUANTITATIVE TRAIT LOCUS 20	*		*
Insulin beef	IRS1	ICHTHYOSIS, LAMELLAR, AUTOSOMAL DOMINANT	*		*
Insulin beef	MAPT	BODY MASS INDEX QUANTITATIVE TRAIT LOCUS 20	*		*
Insulin beef	MAPT	NIEMANN-PICK DISEASE, TYPE C1	*	*
Insulin beef	SLC2A4	PROSTATE CANCER	*		*
Insulin beef	SLC2A4	OBESITY	*		*
Insulin beef	PTPN1	BODY MASS INDEX QUANTITATIVE TRAIT LOCUS 20	*		*
Insulin beef	PTPN1	PANCREATIC CANCER	*		*
Insulin beef	CAD	BODY MASS INDEX QUANTITATIVE TRAIT LOCUS 20	*		*
Insulin beef	CAD	ALZHEIMER DISEASE	*		*
Insulin beef	SFRP4	OBESITY	*		*
Insulin beef	IDE	ALZHEIMER DISEASE 3	*		*
Insulin beef	SIRT1	BODY MASS INDEX QUANTITATIVE TRAIT LOCUS 20	*		*
Insulin beef	SIRT1	DISORGANIZATION, MOUSE, HOMOLOG OF	*		*
Insulin beef	SIRT1	OSTEOARTHRITIS SUSCEPTIBILITY 1	*		*
Insulin beef	SIRT1	DOWN SYNDROME	*		*
Insulin beef	CREB1	BODY MASS INDEX QUANTITATIVE TRAIT LOCUS 20	*		*
Insulin beef	CREB1	PROSTATE CANCER	*		*
Insulin beef	CREB1	OBESITY	*		*
Insulin beef	CREB1	TYPE 2 DIABETES MELLITUS	*		*
Insulin beef	FOXO3	CHOANAL ATRESIA, POSTERIOR
Insulin beef	FOXO3	ALZHEIMER DISEASE 3		*	*
Insulin beef	FOXO3	OBESITY			*
Insulin beef	FOXO3	ALZHEIMER DISEASE		*	*
Insulin beef	PTK2	PROSTATE CANCER	*		*
Insulin beef	PTK2	TYPE 2 DIABETES MELLITUS	*		*
Insulin beef	MTOR	CHOANAL ATRESIA, POSTERIOR	*
Insulin beef	PIK3CG	OBESITY	*		*
Insulin beef	HNF4A	PANCREATIC CANCER			*
Insulin beef	PIK3CA	PROSTATE CANCER	*		*
Insulin beef	PIK3CA	ALZHEIMER DISEASE	*		*
Insulin beef	PIK3CA	TYPE 2 DIABETES MELLITUS	*		*
Insulin beef	ATM	ICHTHYOSIS, LAMELLAR, AUTOSOMAL DOMINANT	*		*
Insulin beef	ATM	CHOANAL ATRESIA, POSTERIOR	*	*
Insulin beef	ATM	PROSTATE CANCER	*		*
Insulin beef	IL1B	PANCREATIC CANCER	*		*
Insulin beef	KCNJ11	OBESITY	*		*
Insulin beef	PTEN	ICHTHYOSIS, LAMELLAR, AUTOSOMAL DOMINANT	*		*
Insulin beef	NEUROD1	OBESITY	*		*
Insulin beef	NEUROD1	MATURITY-ONSET DIABETES OF THE YOUNG	*		*
Insulin beef	NEUROD1	TYPE 2 DIABETES MELLITUS	*		*
Insulin beef	PPARG	BODY MASS INDEX QUANTITATIVE TRAIT LOCUS 20	*		*
Insulin beef	PPARG	PROSTATE CANCER	*		*
Insulin beef	PPARG	CYSTIC FIBROSIS	*		*
Insulin beef	G6PC1	TYPE 2 DIABETES MELLITUS	*		*
Insulin beef	APOA1	OBESITY	*		*
Insulin beef	APOA1	NIEMANN-PICK DISEASE, TYPE C1	*	*
Insulin beef	APOA1	TYPE 2 DIABETES MELLITUS	*		*
Insulin beef	JUN	ICHTHYOSIS, LAMELLAR, AUTOSOMAL DOMINANT	*		*
Insulin beef	JUN	PANCREATIC CANCER	*		*
Insulin beef	PPARA	CYSTIC FIBROSIS	*		*
Insulin beef	VDR	OBESITY	*		*
Insulin beef	VDR	PANCREATIC CANCER	*		*
Insulin beef	GC	PANCREATIC CANCER	*		*
Insulin beef	GC	CYSTIC FIBROSIS	*		*
Insulin beef	SP1	PROSTATE CANCER	*		*
Insulin beef	SP1	OBESITY	*		*
Insulin beef	SP1	PANCREATIC CANCER	*		*
Insulin beef	EGR1	TYPE 2 DIABETES MELLITUS	*		*
Insulin beef	AKR1B1	TYPE 2 DIABETES MELLITUS	*		*
Insulin beef	AKR1B1	PANCREATIC CANCER	*		*
Insulin beef	IGFBP3	ICHTHYOSIS, LAMELLAR, AUTOSOMAL DOMINANT	*		*
Insulin beef	IGFBP3	OBESITY	*		*
Insulin beef	IGFBP3	PANCREATIC CANCER	*		*
Insulin beef	NLRP3	BODY MASS INDEX QUANTITATIVE TRAIT LOCUS 20	*		*
Insulin beef	NLRP3	OBESITY	*		*
Insulin beef	DFFB	TYPE 1 DIABETES MELLITUS	*		*
Insulin beef	MMP9	ICHTHYOSIS, LAMELLAR, AUTOSOMAL DOMINANT	*		*
Insulin beef	MMP9	OBESITY	*		*
Insulin beef	MMP9	TYPE 2 DIABETES MELLITUS	*		*
Insulin beef	TLR4	PANCREATIC CANCER	*		*
Insulin beef	SLC2A1	BODY MASS INDEX QUANTITATIVE TRAIT LOCUS 20	*		*
Insulin beef	SLC2A1	CHOANAL ATRESIA, POSTERIOR	*
Insulin beef	SLC2A1	CYSTIC FIBROSIS	*		*
Insulin beef	PPIAP10	ICHTHYOSIS, LAMELLAR, AUTOSOMAL DOMINANT	*		*
Insulin beef	PPIAP10	ALZHEIMER DISEASE 3	*		*
Insulin beef	PPIAP10	TYPE 1 DIABETES MELLITUS	*		*
Insulin beef	NR1H4	BODY MASS INDEX QUANTITATIVE TRAIT LOCUS 20	*		*
Insulin beef	NR1H4	PANCREATIC CANCER	*		*
Insulin beef	TGM2	TYPE 1 DIABETES MELLITUS	*		*
Insulin beef	CD36	BODY MASS INDEX QUANTITATIVE TRAIT LOCUS 20	*		*
Insulin beef	CD36	OBESITY	*		*
Insulin beef	PIK3CB	BODY MASS INDEX QUANTITATIVE TRAIT LOCUS 20	*		*
Insulin beef	PIK3CB	ICHTHYOSIS, LAMELLAR, AUTOSOMAL DOMINANT	*		*
Insulin beef	PIK3CB	CHOANAL ATRESIA, POSTERIOR	*
Insulin beef	NR3C1	BODY MASS INDEX QUANTITATIVE TRAIT LOCUS 20	*		*
Insulin beef	NR3C1	ICHTHYOSIS, LAMELLAR, AUTOSOMAL DOMINANT	*		*
Insulin beef	PRRT2	CHOANAL ATRESIA, POSTERIOR	*
Insulin beef	PRRT2	PROSTATE CANCER	*		*
Insulin beef	BRCA1	PROSTATE CANCER	*		*
Insulin beef	PRKAA1	ICHTHYOSIS, LAMELLAR, AUTOSOMAL DOMINANT	*		*
Insulin beef	PRKAA1	CHOANAL ATRESIA, POSTERIOR	*
Insulin beef	PRKAA1	ALZHEIMER DISEASE 3	*		*
Insulin beef	PRKAA1	OBESITY	*		*
Insulin beef	PRKAA1	CYSTIC FIBROSIS	*		*
Insulin beef	GRN	ICHTHYOSIS, LAMELLAR, AUTOSOMAL DOMINANT	*		*
Insulin beef	GRN	CHOANAL ATRESIA, POSTERIOR	*	*
Insulin beef	GRN	PROSTATE CANCER	*		*
Insulin beef	GRN	DOWN SYNDROME	*		*
Insulin beef	MAPK1	CHOANAL ATRESIA, POSTERIOR	*	*
Insulin beef	MAPK1	ALZHEIMER DISEASE	*		*
Insulin beef	MAPK1	TYPE 1 DIABETES MELLITUS	*		*
Insulin beef	MAPK1	TYPE 2 DIABETES MELLITUS	*		*
Insulin beef	MAPK1	PANCREATIC CANCER	*		*
Insulin beef	MAP4K4	OBESITY	*		*
Insulin beef	RPS6KB1	TYPE 2 DIABETES MELLITUS	*		*
Insulin beef	AKT1	CHOANAL ATRESIA, POSTERIOR	*	*
Insulin beef	AKT1	TYPE 2 DIABETES MELLITUS	*		*
Insulin beef	LEPR	BODY MASS INDEX QUANTITATIVE TRAIT LOCUS 20		*	*
Insulin beef	LEPR	PROSTATE CANCER			*
Insulin beef	LEPR	OBESITY		*	*
Insulin beef	LEPR	POLYCYSTIC OVARY SYNDROME 1		*	*
Insulin beef	LEPR	TYPE 1 DIABETES MELLITUS		*	*
Insulin beef	LEPR	TYPE 2 DIABETES MELLITUS		*	*
Insulin beef	LEPR	CYSTIC FIBROSIS			*
Insulin beef	DDIT3	ICHTHYOSIS, LAMELLAR, AUTOSOMAL DOMINANT		*	*
Insulin beef	DDIT3	OBESITY		*	*
Insulin beef	DDIT3	ALZHEIMER DISEASE		*	*
Insulin beef	DDIT3	TYPE 2 DIABETES MELLITUS		*	*
Insulin beef	SLC30A8	BODY MASS INDEX QUANTITATIVE TRAIT LOCUS 20	*		*
Insulin beef	MAPK14	OBESITY	*		*
Insulin beef	MAPK14	TYPE 1 DIABETES MELLITUS	*		*
Insulin beef	MAPK14	TYPE 2 DIABETES MELLITUS	*		*
Insulin beef	MAPK14	PANCREATIC CANCER	*		*
Insulin beef	IGF1	CHOANAL ATRESIA, POSTERIOR	*
Insulin beef	FOS	PANCREATIC CANCER	*		*
Insulin beef	MLXIP	PANCREATIC CANCER	*		*
Insulin beef	LDLR	BODY MASS INDEX QUANTITATIVE TRAIT LOCUS 20	*		*
Insulin beef	LDLR	TYPE 2 DIABETES MELLITUS	*		*
Insulin beef	HMGCR	OBESITY	*		*
Insulin beef	ERVK-8	CYSTIC FIBROSIS	*		*
Insulin beef	FGF21	BODY MASS INDEX QUANTITATIVE TRAIT LOCUS 20		*	*
Insulin beef	FGF21	CHOANAL ATRESIA, POSTERIOR
Insulin beef	FGF21	OBESITY		*	*
Insulin beef	FGF21	TYPE 2 DIABETES MELLITUS		*	*
Insulin beef	APLN	BODY MASS INDEX QUANTITATIVE TRAIT LOCUS 20	*		*
Insulin beef	ATF3	BODY MASS INDEX QUANTITATIVE TRAIT LOCUS 20			*
Insulin beef	LPA	OBESITY	*		*
Insulin beef	PDX1	BODY MASS INDEX QUANTITATIVE TRAIT LOCUS 20	*		*
Insulin beef	SETD2	BODY MASS INDEX QUANTITATIVE TRAIT LOCUS 20	*		*
Insulin beef	SETD2	ICHTHYOSIS, LAMELLAR, AUTOSOMAL DOMINANT	*		*
Insulin beef	SETD2	PANCREATIC CANCER	*		*
Insulin beef	LPL	BODY MASS INDEX QUANTITATIVE TRAIT LOCUS 20			*
Insulin beef	LPL	ICHTHYOSIS, LAMELLAR, AUTOSOMAL DOMINANT		*	*
Insulin beef	LPL	ALZHEIMER DISEASE 3		*	*
Insulin beef	LPL	OBESITY		*	*
Insulin beef	LPL	ALZHEIMER DISEASE		*	*
Insulin beef	LPL	TYPE 2 DIABETES MELLITUS		*	*
Insulin beef	KCNQ1	PANCREATIC CANCER	*		*
Insulin beef	IGFBP1	BODY MASS INDEX QUANTITATIVE TRAIT LOCUS 20	*		*
Insulin beef	IGFBP1	CHOANAL ATRESIA, POSTERIOR	*
Insulin beef	INSR	ICHTHYOSIS, LAMELLAR, AUTOSOMAL DOMINANT	*		*
Insulin beef	INSR	TYPE 1 DIABETES MELLITUS	*		*
Insulin beef	INSR	HYPERTENSION, ESSENTIAL	*		*
Insulin beef	INSR	PANCREATIC CANCER	*		*
Insulin beef	FASN	TYPE 2 DIABETES MELLITUS	*		*
Insulin beef	FOXA1	PROSTATE CANCER	*		*
Insulin beef	IL4	OBESITY	*		*
Insulin beef	ACOD1	BODY MASS INDEX QUANTITATIVE TRAIT LOCUS 20	*		*
Insulin beef	ACOD1	ALZHEIMER DISEASE	*		*
Insulin beef	ACOD1	TYPE 1 DIABETES MELLITUS	*		*
Insulin beef	ACOD1	HYPERTENSION, ESSENTIAL	*		*
Insulin beef	ACOD1	CYSTIC FIBROSIS	*		*
Insulin beef	ERBB3	PANCREATIC CANCER	*		*
Insulin beef	STAT3	CHOANAL ATRESIA, POSTERIOR	*
Insulin beef	STAT3	PROSTATE CANCER	*		*
Insulin beef	STAT3	ALZHEIMER DISEASE	*		*
Insulin beef	STAT3	TYPE 1 DIABETES MELLITUS	*		*
Insulin beef	STAT3	TYPE 2 DIABETES MELLITUS	*		*
Insulin beef	LMNA	OBESITY	*		*
Insulin beef	LMNA	TYPE 2 DIABETES MELLITUS	*		*
Insulin beef	ERRFI1	PANCREATIC CANCER	*		*
Insulin beef	IL37	OBESITY	*		*
Insulin beef	MC4R	TYPE 2 DIABETES MELLITUS	*		*
Insulin beef	NOS1	ALZHEIMER DISEASE	*		*
Insulin beef	MAPK8	CHOANAL ATRESIA, POSTERIOR	*	*
Insulin beef	MAPK8	TYPE 2 DIABETES MELLITUS	*		*
Insulin beef	MAPK8	PANCREATIC CANCER	*		*
Insulin beef	RETN	TYPE 1 DIABETES MELLITUS	*		*
Insulin beef	RETN	HYPERTENSION, ESSENTIAL	*		*
Insulin beef	IL6	CHOANAL ATRESIA, POSTERIOR	*	*
Insulin beef	IL6	NIEMANN-PICK DISEASE, TYPE C1	*	*
Insulin beef	IL6	PANCREATIC CANCER	*		*
Insulin beef	JAK2	BODY MASS INDEX QUANTITATIVE TRAIT LOCUS 20	*		*
Insulin beef	JAK2	ICHTHYOSIS, LAMELLAR, AUTOSOMAL DOMINANT	*		*
Insulin beef	JAK2	PROSTATE CANCER	*		*
Insulin beef	JAK2	TYPE 2 DIABETES MELLITUS	*		*
Insulin beef	APOE	NIEMANN-PICK DISEASE, TYPE C1	*	*
Insulin beef	DPP4	TYPE 2 DIABETES MELLITUS	*		*
Insulin beef	TNFSF11	ICHTHYOSIS, LAMELLAR, AUTOSOMAL DOMINANT	*		*
Insulin beef	TNFSF11	OSTEOARTHRITIS SUSCEPTIBILITY 1	*		*
Insulin beef	ADIPOR1	OBESITY			*
Insulin beef	ADIPOR1	TYPE 2 DIABETES MELLITUS		*	*
Insulin beef	PPARGC1A	OBESITY	*		*
Insulin beef	PPARGC1A	ALZHEIMER DISEASE	*		*
Insulin beef	MBL2	TYPE 2 DIABETES MELLITUS	*		*
Folic acid	CAD	ALZHEIMER DISEASE	*		*
Human interleukin-2	TNF	BLOOD GROUP, Ss	*	*
Human interleukin-2	TNF	AUTOIMMUNE DISEASE	*	*
Human interleukin-2	TNF	ICHTHYOSIS, LAMELLAR, AUTOSOMAL DOMINANT	*	*
Human interleukin-2	TNF	KAWASAKI DISEASE	*	*
Human interleukin-2	TNF	PANCREATIC CANCER	*		*
Human interleukin-2	STAT1	RHEUMATOID ARTHRITIS		*	*
Human interleukin-2	STAT1	SYSTEMIC LUPUS ERYTHEMATOSUS		*	*
Human interleukin-2	STAT1	TYPE 1 DIABETES MELLITUS		*	*
Human interleukin-2	STAT1	LUNG CANCER		*	*
Human interleukin-2	CD86	SYSTEMIC LUPUS ERYTHEMATOSUS	*		*
Human interleukin-2	APP	ICHTHYOSIS, LAMELLAR, AUTOSOMAL DOMINANT	*	*
Human interleukin-2	IGKV1-27	BLOOD GROUP, Ss		*
Human interleukin-2	IGKV1-27	AUTOIMMUNE DISEASE
Human interleukin-2	IGKV1-27	RHEUMATOID ARTHRITIS		*	*
Human interleukin-2	PLAU	ICHTHYOSIS, LAMELLAR, AUTOSOMAL DOMINANT	*	*
Human interleukin-2	NFKB1	AUTOIMMUNE DISEASE	*	*
Human interleukin-2	NFKB1	ICHTHYOSIS, LAMELLAR, AUTOSOMAL DOMINANT	*	*
Human interleukin-2	ATN1	AUTOIMMUNE DISEASE	*
Human interleukin-2	HAVCR2	BLOOD GROUP, Ss	*
Human interleukin-2	HAVCR2	AUTOIMMUNE DISEASE	*	*
Human interleukin-2	HAVCR2	SYSTEMIC LUPUS ERYTHEMATOSUS	*		*
Human interleukin-2	HAVCR2	TYPE 1 DIABETES MELLITUS	*		*
Human interleukin-2	VEGFA	ICHTHYOSIS, LAMELLAR, AUTOSOMAL DOMINANT	*	*
Human interleukin-2	VEGFA	KAWASAKI DISEASE	*	*
Human interleukin-2	BTLA	AUTOIMMUNE DISEASE		*
Human interleukin-2	BTLA	TYPE 1 DIABETES MELLITUS		*	*
Human interleukin-2	PSS	AUTOIMMUNE DISEASE	*	*
Human interleukin-2	IL2RA	AUTOIMMUNE DISEASE	*	*
Human interleukin-2	IL2RA	SYSTEMIC LUPUS ERYTHEMATOSUS	*		*
Human interleukin-2	IL2RA	KAWASAKI DISEASE	*	*
Human interleukin-2	CR1	ICHTHYOSIS, LAMELLAR, AUTOSOMAL DOMINANT	*	*
Human interleukin-2	CAD	KAWASAKI DISEASE	*	*
Human interleukin-2	CTLA4	BLOOD GROUP, Ss	*	*
Human interleukin-2	CTLA4	AUTOIMMUNE DISEASE	*	*
Human interleukin-2	CTLA4	ICHTHYOSIS, LAMELLAR, AUTOSOMAL DOMINANT	*	*
Human interleukin-2	CTLA4	PANCREATIC CANCER	*		*
Human interleukin-2	IL1B	AUTOIMMUNE DISEASE	*	*
Human interleukin-2	IL1B	ICHTHYOSIS, LAMELLAR, AUTOSOMAL DOMINANT	*	*
Human interleukin-2	IL1B	KAWASAKI DISEASE	*	*
Human interleukin-2	IL1B	PANCREATIC CANCER	*		*
Human interleukin-2	CCL2	AUTOIMMUNE DISEASE
Human interleukin-2	CCL2	RHEUMATOID ARTHRITIS		*	*
Human interleukin-2	CCL2	ICHTHYOSIS, LAMELLAR, AUTOSOMAL DOMINANT		*
Human interleukin-2	CCL2	TYPE 1 DIABETES MELLITUS			*
Human interleukin-2	CCL2	LUNG CANCER		*	*
Human interleukin-2	CCL2	KAWASAKI DISEASE		*
Human interleukin-2	CCL2	PANCREATIC CANCER		*	*
Human interleukin-2	APOA1	ICHTHYOSIS, LAMELLAR, AUTOSOMAL DOMINANT	*	*
Human interleukin-2	ISG20	SYSTEMIC LUPUS ERYTHEMATOSUS	*		*
Human interleukin-2	IFNA1	BLOOD GROUP, Ss
Human interleukin-2	IFNA1	RHEUMATOID ARTHRITIS		*	*
Human interleukin-2	IFNA1	ICHTHYOSIS, LAMELLAR, AUTOSOMAL DOMINANT
Human interleukin-2	IFNA1	SYSTEMIC LUPUS ERYTHEMATOSUS		*	*
Human interleukin-2	IFNA1	TYPE 1 DIABETES MELLITUS		*	*
Human interleukin-2	IFNA1	LUNG CANCER		*	*
Human interleukin-2	FOXP3	BLOOD GROUP, Ss	*
Human interleukin-2	FOXP3	AUTOIMMUNE DISEASE	*	*
Human interleukin-2	FOXP3	ICHTHYOSIS, LAMELLAR, AUTOSOMAL DOMINANT	*
Human interleukin-2	FOXP3	SYSTEMIC LUPUS ERYTHEMATOSUS	*		*
Human interleukin-2	FOXP3	KAWASAKI DISEASE	*
Human interleukin-2	TRBV20OR9-2	AUTOIMMUNE DISEASE	*
Human interleukin-2	TRBV20OR9-2	SYSTEMIC LUPUS ERYTHEMATOSUS	*		*
Human interleukin-2	CD40LG	BLOOD GROUP, Ss	*	*
Human interleukin-2	CD40LG	AUTOIMMUNE DISEASE	*
Human interleukin-2	CD40LG	KAWASAKI DISEASE	*	*
Human interleukin-2	EGFR	ICHTHYOSIS, LAMELLAR, AUTOSOMAL DOMINANT	*	*
Human interleukin-2	IDO1	AUTOIMMUNE DISEASE		*
Human interleukin-2	IDO1	RHEUMATOID ARTHRITIS		*	*
Human interleukin-2	IDO1	SYSTEMIC LUPUS ERYTHEMATOSUS			*
Human interleukin-2	IDO1	TYPE 1 DIABETES MELLITUS		*	*
Human interleukin-2	IDO1	LUNG CANCER		*	*
Human interleukin-2	CD80	AUTOIMMUNE DISEASE	*
Human interleukin-2	CD80	MYELOMA, MULTIPLE	*	*
Human interleukin-2	STAT5A	ICHTHYOSIS, LAMELLAR, AUTOSOMAL DOMINANT	*
Human interleukin-2	TGFB1	ICHTHYOSIS, LAMELLAR, AUTOSOMAL DOMINANT	*	*
Human interleukin-2	ICOS	AUTOIMMUNE DISEASE	*
Human interleukin-2	TKT	MYELOMA, MULTIPLE	*
Human interleukin-2	TKT	TYPE 1 DIABETES MELLITUS	*		*
Human interleukin-2	CD40	BLOOD GROUP, Ss	*	*
Human interleukin-2	CD40	AUTOIMMUNE DISEASE	*	*
Human interleukin-2	CD40	KAWASAKI DISEASE	*	*
Human interleukin-2	IL15	AUTOIMMUNE DISEASE	*
Human interleukin-2	BECN1	ICHTHYOSIS, LAMELLAR, AUTOSOMAL DOMINANT	*	*
Human interleukin-2	IL17A	BLOOD GROUP, Ss	*	*
Human interleukin-2	IL17A	AUTOIMMUNE DISEASE	*	*
Human interleukin-2	IL17A	KAWASAKI DISEASE	*	*
Human interleukin-2	CD28	AUTOIMMUNE DISEASE	*
Human interleukin-2	TNFSF10	AUTOIMMUNE DISEASE	*	*
Human interleukin-2	TNFSF10	ICHTHYOSIS, LAMELLAR, AUTOSOMAL DOMINANT	*
Human interleukin-2	TNFSF10	SYSTEMIC LUPUS ERYTHEMATOSUS	*		*
Human interleukin-2	TIMP1	AUTOIMMUNE DISEASE	*
Human interleukin-2	TIMP1	ICHTHYOSIS, LAMELLAR, AUTOSOMAL DOMINANT	*	*
Human interleukin-2	TIMP1	SYSTEMIC LUPUS ERYTHEMATOSUS	*		*
Human interleukin-2	TIMP1	PANCREATIC CANCER	*		*
Human interleukin-2	CD44	BLOOD GROUP, Ss	*	*
Human interleukin-2	IL4	AUTOIMMUNE DISEASE	*	*
Human interleukin-2	IL4	ICHTHYOSIS, LAMELLAR, AUTOSOMAL DOMINANT	*	*
Human interleukin-2	IL2	AUTOIMMUNE DISEASE	*	*
Human interleukin-2	IL2	ICHTHYOSIS, LAMELLAR, AUTOSOMAL DOMINANT	*	*
Human interleukin-2	IL2	SYSTEMIC LUPUS ERYTHEMATOSUS	*		*
Human interleukin-2	IL10	BLOOD GROUP, Ss		*
Human interleukin-2	IL10	AUTOIMMUNE DISEASE		*
Human interleukin-2	IL10	RHEUMATOID ARTHRITIS		*	*
Human interleukin-2	IL10	ICHTHYOSIS, LAMELLAR, AUTOSOMAL DOMINANT
Human interleukin-2	IL10	SYSTEMIC LUPUS ERYTHEMATOSUS			*
Human interleukin-2	IL10	TYPE 1 DIABETES MELLITUS		*	*
Human interleukin-2	IL10	LUNG CANCER		*	*
Human interleukin-2	IL10	KAWASAKI DISEASE
Human interleukin-2	ABCB1	ICHTHYOSIS, LAMELLAR, AUTOSOMAL DOMINANT	*
Human interleukin-2	ABCB1	PANCREATIC CANCER	*		*
Human interleukin-2	CD8A	RHEUMATOID ARTHRITIS		*	*
Human interleukin-2	CCL5	BLOOD GROUP, Ss	*
Human interleukin-2	CCL5	AUTOIMMUNE DISEASE	*	*
Vorinostat	MTLN	LUNG CANCER		*	*
Anakinra	CD68	RHEUMATOID ARTHRITIS		*	*
Anakinra	IL1B	OSTEOARTHRITIS SUSCEPTIBILITY 1	*	*
Anakinra	IL17A	OSTEOARTHRITIS SUSCEPTIBILITY 1	*	*
Crizotinib	ALK	OVARIAN CANCER	*
Butylene glycol	INS	WOLFRAM SYNDROME 1		*	*
Neuropeptide Y	IL1B	ICHTHYOSIS, LAMELLAR, AUTOSOMAL DOMINANT	*	*
Neuropeptide Y	NEUROD1	OBESITY	*		*
Neuropeptide Y	ACOD1	BODY MASS INDEX QUANTITATIVE TRAIT LOCUS 20	*		*
Neuropeptide Y	ACOD1	ICHTHYOSIS, LAMELLAR, AUTOSOMAL DOMINANT	*	*
Neuropeptide Y	ACOD1	TYPE 1 DIABETES MELLITUS	*		*
N-acetylsulfanilyl chloride	FN1	GASTRIC CANCER		*	*
N-acetylsulfanilyl chloride	MIR143	GASTRIC CANCER		*	*
N-acetylsulfanilyl chloride	H3P10	GASTRIC CANCER		*	*
N-acetylsulfanilyl chloride	NOTCH3	GASTRIC CANCER	*		*
Basic Fibroblast Growth Factor	TNF	BODY MASS INDEX QUANTITATIVE TRAIT LOCUS 20	*	*
Basic Fibroblast Growth Factor	TNF	ICHTHYOSIS, LAMELLAR, AUTOSOMAL DOMINANT	*	*
Basic Fibroblast Growth Factor	TNF	PANCREATIC CANCER	*
Basic Fibroblast Growth Factor	KRAS	BODY MASS INDEX QUANTITATIVE TRAIT LOCUS 20	*	*
Basic Fibroblast Growth Factor	KRAS	PULMONARY FIBROSIS, IDIOPATHIC	*		*
Basic Fibroblast Growth Factor	KRAS	PANCREATIC CANCER	*	*
Basic Fibroblast Growth Factor	HPSE	PANCREATIC CANCER	*
Basic Fibroblast Growth Factor	ANG	PANCREATIC CANCER	*
Basic Fibroblast Growth Factor	FN1	RHEUMATOID ARTHRITIS		*	*
Basic Fibroblast Growth Factor	FN1	LUNG CANCER		*	*
Basic Fibroblast Growth Factor	FN1	PANCREATIC CANCER
Basic Fibroblast Growth Factor	CCN2	BODY MASS INDEX QUANTITATIVE TRAIT LOCUS 20		*
Basic Fibroblast Growth Factor	CCN2	RHEUMATOID ARTHRITIS		*	*
Basic Fibroblast Growth Factor	CCN2	PULMONARY DISEASE, CHRONIC OBSTRUCTIVE		*	*
Basic Fibroblast Growth Factor	CCN2	LUNG CANCER		*	*
Basic Fibroblast Growth Factor	RAF1	LUNG CANCER		*	*
Basic Fibroblast Growth Factor	VEGFA	BODY MASS INDEX QUANTITATIVE TRAIT LOCUS 20	*
Basic Fibroblast Growth Factor	VEGFA	ICHTHYOSIS, LAMELLAR, AUTOSOMAL DOMINANT	*	*
Basic Fibroblast Growth Factor	VEGFA	PULMONARY FIBROSIS, IDIOPATHIC	*		*
Basic Fibroblast Growth Factor	VEGFA	PANCREATIC CANCER	*	*
Basic Fibroblast Growth Factor	CXCL12	ICHTHYOSIS, LAMELLAR, AUTOSOMAL DOMINANT	*	*
Basic Fibroblast Growth Factor	CXCL12	PULMONARY DISEASE, CHRONIC OBSTRUCTIVE	*		*
Basic Fibroblast Growth Factor	CXCL12	PANCREATIC CANCER	*	*
Basic Fibroblast Growth Factor	PTK2B	ICHTHYOSIS, LAMELLAR, AUTOSOMAL DOMINANT	*	*
Basic Fibroblast Growth Factor	PTK2B	PANCREATIC CANCER	*
Basic Fibroblast Growth Factor	WNT5A	PANCREATIC CANCER	*
Basic Fibroblast Growth Factor	PTK2	PULMONARY FIBROSIS, IDIOPATHIC	*		*
Basic Fibroblast Growth Factor	SMAD2	LUNG CANCER		*	*
Basic Fibroblast Growth Factor	PIK3CG	BODY MASS INDEX QUANTITATIVE TRAIT LOCUS 20		*
Basic Fibroblast Growth Factor	PIK3CG	RHEUMATOID ARTHRITIS		*	*
Basic Fibroblast Growth Factor	PIK3CG	PULMONARY DISEASE, CHRONIC OBSTRUCTIVE		*	*
Basic Fibroblast Growth Factor	PIK3CG	LUNG CANCER		*	*
Basic Fibroblast Growth Factor	HNF4A	LUNG CANCER	*		*
Basic Fibroblast Growth Factor	HNF4A	PANCREATIC CANCER	*
Basic Fibroblast Growth Factor	PIK3CA	PULMONARY DISEASE, CHRONIC OBSTRUCTIVE		*	*
Basic Fibroblast Growth Factor	PIK3CA	LUNG CANCER		*	*
Basic Fibroblast Growth Factor	PIK3CA	PANCREATIC CANCER		*
Basic Fibroblast Growth Factor	NME1	RHEUMATOID ARTHRITIS		*	*
Basic Fibroblast Growth Factor	NME1	LUNG CANCER		*	*
Basic Fibroblast Growth Factor	EGR1	RHEUMATOID ARTHRITIS		*	*
Basic Fibroblast Growth Factor	EGR1	ICHTHYOSIS, LAMELLAR, AUTOSOMAL DOMINANT		*
Basic Fibroblast Growth Factor	EGR1	PULMONARY DISEASE, CHRONIC OBSTRUCTIVE		*	*
Basic Fibroblast Growth Factor	EGR1	LUNG CANCER		*	*
Basic Fibroblast Growth Factor	IFNA1	ICHTHYOSIS, LAMELLAR, AUTOSOMAL DOMINANT	*
Basic Fibroblast Growth Factor	EGFR	RHEUMATOID ARTHRITIS		*	*
Basic Fibroblast Growth Factor	EGFR	ICHTHYOSIS, LAMELLAR, AUTOSOMAL DOMINANT		*
Basic Fibroblast Growth Factor	EGFR	PULMONARY DISEASE, CHRONIC OBSTRUCTIVE		*	*
Basic Fibroblast Growth Factor	EGFR	LUNG CANCER		*	*
Basic Fibroblast Growth Factor	EGFR	PANCREATIC CANCER		*
Basic Fibroblast Growth Factor	AKR1B1	PANCREATIC CANCER	*
Basic Fibroblast Growth Factor	IGFBP3	ICHTHYOSIS, LAMELLAR, AUTOSOMAL DOMINANT	*
Basic Fibroblast Growth Factor	IGFBP3	PANCREATIC CANCER	*
Basic Fibroblast Growth Factor	PSEN1	ICHTHYOSIS, LAMELLAR, AUTOSOMAL DOMINANT	*	*
Basic Fibroblast Growth Factor	IGF1R	RHEUMATOID ARTHRITIS		*	*
Basic Fibroblast Growth Factor	IGF1R	LUNG CANCER		*	*
Basic Fibroblast Growth Factor	IGF1R	PANCREATIC CANCER
Basic Fibroblast Growth Factor	MMP2	RHEUMATOID ARTHRITIS		*	*
Basic Fibroblast Growth Factor	MMP2	PULMONARY DISEASE, CHRONIC OBSTRUCTIVE		*	*
Basic Fibroblast Growth Factor	MMP2	LUNG CANCER		*	*
Basic Fibroblast Growth Factor	MMP2	PANCREATIC CANCER		*
Basic Fibroblast Growth Factor	MMP9	ICHTHYOSIS, LAMELLAR, AUTOSOMAL DOMINANT	*
Basic Fibroblast Growth Factor	MMP9	PANCREATIC CANCER	*	*
Basic Fibroblast Growth Factor	CDKN1A	RHEUMATOID ARTHRITIS		*	*
Basic Fibroblast Growth Factor	CDKN1A	PULMONARY DISEASE, CHRONIC OBSTRUCTIVE		*	*
Basic Fibroblast Growth Factor	CDKN1A	LUNG CANCER		*	*
Basic Fibroblast Growth Factor	CDKN1A	PULMONARY FIBROSIS, IDIOPATHIC		*	*
Basic Fibroblast Growth Factor	CDKN1A	PANCREATIC CANCER
Basic Fibroblast Growth Factor	TGFB1	BODY MASS INDEX QUANTITATIVE TRAIT LOCUS 20
Basic Fibroblast Growth Factor	TGFB1	RHEUMATOID ARTHRITIS		*	*
Basic Fibroblast Growth Factor	TGFB1	ICHTHYOSIS, LAMELLAR, AUTOSOMAL DOMINANT		*
Basic Fibroblast Growth Factor	TGFB1	PULMONARY DISEASE, CHRONIC OBSTRUCTIVE		*	*
Basic Fibroblast Growth Factor	TGFB1	LUNG CANCER		*	*
Basic Fibroblast Growth Factor	TGFB1	PULMONARY FIBROSIS, IDIOPATHIC		*	*
Basic Fibroblast Growth Factor	TGFB1	PANCREATIC CANCER		*
Basic Fibroblast Growth Factor	ERBB2	RHEUMATOID ARTHRITIS		*	*
Basic Fibroblast Growth Factor	ERBB2	LUNG CANCER		*	*
Basic Fibroblast Growth Factor	ERBB2	PANCREATIC CANCER		*
Basic Fibroblast Growth Factor	BID	PULMONARY DISEASE, CHRONIC OBSTRUCTIVE		*	*
Basic Fibroblast Growth Factor	BID	LUNG CANCER		*	*
Basic Fibroblast Growth Factor	CCND1	ICHTHYOSIS, LAMELLAR, AUTOSOMAL DOMINANT	*
Basic Fibroblast Growth Factor	CCND1	PANCREATIC CANCER	*	*
Basic Fibroblast Growth Factor	MAPK1	ICHTHYOSIS, LAMELLAR, AUTOSOMAL DOMINANT	*	*
Basic Fibroblast Growth Factor	MAPK1	PANCREATIC CANCER	*
Basic Fibroblast Growth Factor	AKT1	BODY MASS INDEX QUANTITATIVE TRAIT LOCUS 20	*	*
Basic Fibroblast Growth Factor	AKT1	ICHTHYOSIS, LAMELLAR, AUTOSOMAL DOMINANT	*	*
Basic Fibroblast Growth Factor	AKT1	PANCREATIC CANCER	*	*
Basic Fibroblast Growth Factor	OAP	BODY MASS INDEX QUANTITATIVE TRAIT LOCUS 20		*
Basic Fibroblast Growth Factor	OAP	RHEUMATOID ARTHRITIS		*	*
Basic Fibroblast Growth Factor	OAP	LUNG CANCER		*	*
Basic Fibroblast Growth Factor	FAS	BODY MASS INDEX QUANTITATIVE TRAIT LOCUS 20	*
Basic Fibroblast Growth Factor	FAS	ICHTHYOSIS, LAMELLAR, AUTOSOMAL DOMINANT	*	*
Basic Fibroblast Growth Factor	IL17A	RHEUMATOID ARTHRITIS		*	*
Basic Fibroblast Growth Factor	IL17A	PULMONARY DISEASE, CHRONIC OBSTRUCTIVE		*	*
Basic Fibroblast Growth Factor	IL17A	LUNG CANCER		*	*
Basic Fibroblast Growth Factor	HGF	BODY MASS INDEX QUANTITATIVE TRAIT LOCUS 20	*
Basic Fibroblast Growth Factor	HGF	PULMONARY DISEASE, CHRONIC OBSTRUCTIVE	*		*
Basic Fibroblast Growth Factor	HGF	PANCREATIC CANCER	*
Basic Fibroblast Growth Factor	TNFSF10	RHEUMATOID ARTHRITIS		*	*
Basic Fibroblast Growth Factor	TNFSF10	ICHTHYOSIS, LAMELLAR, AUTOSOMAL DOMINANT
Basic Fibroblast Growth Factor	TNFSF10	PULMONARY DISEASE, CHRONIC OBSTRUCTIVE			*
Basic Fibroblast Growth Factor	TNFSF10	LUNG CANCER		*	*
Basic Fibroblast Growth Factor	TNFSF10	PANCREATIC CANCER		*
Basic Fibroblast Growth Factor	TIMP1	ICHTHYOSIS, LAMELLAR, AUTOSOMAL DOMINANT	*	*
Basic Fibroblast Growth Factor	TIMP1	PANCREATIC CANCER	*
Basic Fibroblast Growth Factor	SETD2	BODY MASS INDEX QUANTITATIVE TRAIT LOCUS 20
Basic Fibroblast Growth Factor	SETD2	RHEUMATOID ARTHRITIS		*	*
Basic Fibroblast Growth Factor	SETD2	ICHTHYOSIS, LAMELLAR, AUTOSOMAL DOMINANT
Basic Fibroblast Growth Factor	SETD2	PULMONARY DISEASE, CHRONIC OBSTRUCTIVE		*	*
Basic Fibroblast Growth Factor	SETD2	LUNG CANCER		*	*
Basic Fibroblast Growth Factor	SETD2	PANCREATIC CANCER
Basic Fibroblast Growth Factor	MMP7	PANCREATIC CANCER	*
Basic Fibroblast Growth Factor	PTGS2	BODY MASS INDEX QUANTITATIVE TRAIT LOCUS 20	*
Basic Fibroblast Growth Factor	PTGS2	ICHTHYOSIS, LAMELLAR, AUTOSOMAL DOMINANT	*	*
Basic Fibroblast Growth Factor	PTGS2	PANCREATIC CANCER	*	*
Basic Fibroblast Growth Factor	STAT3	ICHTHYOSIS, LAMELLAR, AUTOSOMAL DOMINANT	*	*
Basic Fibroblast Growth Factor	STAT3	PANCREATIC CANCER	*	*
Basic Fibroblast Growth Factor	PSD4	BODY MASS INDEX QUANTITATIVE TRAIT LOCUS 20		*
Basic Fibroblast Growth Factor	PSD4	LUNG CANCER		*	*
Basic Fibroblast Growth Factor	GDF15	RHEUMATOID ARTHRITIS		*	*
Basic Fibroblast Growth Factor	GDF15	PULMONARY DISEASE, CHRONIC OBSTRUCTIVE		*	*
Basic Fibroblast Growth Factor	GDF15	PANCREATIC CANCER
Basic Fibroblast Growth Factor	SERPINB3	PANCREATIC CANCER	*
Basic Fibroblast Growth Factor	TIMP3	RHEUMATOID ARTHRITIS		*	*
Basic Fibroblast Growth Factor	TIMP3	LUNG CANCER		*	*
Basic Fibroblast Growth Factor	MYC	PANCREATIC CANCER	*	*
Basic Fibroblast Growth Factor	JAK2	BODY MASS INDEX QUANTITATIVE TRAIT LOCUS 20	*
Basic Fibroblast Growth Factor	JAK2	ICHTHYOSIS, LAMELLAR, AUTOSOMAL DOMINANT	*
Basic Fibroblast Growth Factor	JAK2	PULMONARY FIBROSIS, IDIOPATHIC	*		*
Basic Fibroblast Growth Factor	JAK2	PANCREATIC CANCER	*	*
Basic Fibroblast Growth Factor	SRC	RHEUMATOID ARTHRITIS		*	*
Basic Fibroblast Growth Factor	SRC	PULMONARY DISEASE, CHRONIC OBSTRUCTIVE		*	*
Basic Fibroblast Growth Factor	SRC	LUNG CANCER		*	*
Basic Fibroblast Growth Factor	SRC	PULMONARY FIBROSIS, IDIOPATHIC			*
Basic Fibroblast Growth Factor	SRC	PANCREATIC CANCER
Basic Fibroblast Growth Factor	MIR195	ICHTHYOSIS, LAMELLAR, AUTOSOMAL DOMINANT	*	*
Actinium	TP53	PARKINSON DISEASE, LATE-ONSET	*		*
Trastuzumab	MTLN	LUNG CANCER		*	*
Trastuzumab	ERBB2	OVARIAN CANCER	*
Isoleucine	PSEN1	SCHIZOPHRENIA	*
Dextromethorphan	NOS3	BODY MASS INDEX QUANTITATIVE TRAIT LOCUS 20	*	*
Dextromethorphan	NFKB1	BODY MASS INDEX QUANTITATIVE TRAIT LOCUS 20	*	*
Dextromethorphan	CCL2	BODY MASS INDEX QUANTITATIVE TRAIT LOCUS 20	*	*
Dextromethorphan	TLR4	BODY MASS INDEX QUANTITATIVE TRAIT LOCUS 20	*	*
Dextromethorphan	ASF1A	BODY MASS INDEX QUANTITATIVE TRAIT LOCUS 20	*	*
Cisplatin	CREB1	BREAST CANCER	*	*
Cisplatin	CREB1	OVARIAN CANCER	*		*
Cisplatin	CREB1	NASOPHARYNGEAL CARCINOMA	*		*
Cisplatin	GC	BREAST CANCER	*
Cisplatin	GC	PANCREATIC CANCER	*		*
Cisplatin	EGR1	BREAST CANCER	*
Cisplatin	EGR1	OVARIAN CANCER	*		*
Nicotine	COPD	LUNG CANCER		*	*
Fibrinogen human	TNF	BODY MASS INDEX QUANTITATIVE TRAIT LOCUS 20	*	*
Fibrinogen human	TNF	SYSTEMIC LUPUS ERYTHEMATOSUS	*	*
Fibrinogen human	TNF	KAWASAKI DISEASE	*	*
Fibrinogen human	CAD	BODY MASS INDEX QUANTITATIVE TRAIT LOCUS 20	*
Fibrinogen human	CAD	KAWASAKI DISEASE	*	*
Fibrinogen human	IL1B	BODY MASS INDEX QUANTITATIVE TRAIT LOCUS 20	*	*
Fibrinogen human	IL1B	KAWASAKI DISEASE	*	*
Fibrinogen human	MARCHF8	RHEUMATOID ARTHRITIS		*	*
Fibrinogen human	MARCHF8	PULMONARY DISEASE, CHRONIC OBSTRUCTIVE			*
Fibrinogen human	MARCHF8	KAWASAKI DISEASE		*
Fibrinogen human	CRP	BODY MASS INDEX QUANTITATIVE TRAIT LOCUS 20	*	*
Fibrinogen human	CRP	KAWASAKI DISEASE	*
Fibrinogen human	IL1RN	SYSTEMIC LUPUS ERYTHEMATOSUS	*
Fibrinogen human	IL1RN	KAWASAKI DISEASE	*
Fibrinogen human	IL1A	KAWASAKI DISEASE	*	*
Fibrinogen human	DFFB	BODY MASS INDEX QUANTITATIVE TRAIT LOCUS 20	*	*
Fibrinogen human	MMP9	SYSTEMIC LUPUS ERYTHEMATOSUS	*	*
Fibrinogen human	MMP9	KAWASAKI DISEASE	*	*
Fibrinogen human	CAV1	PULMONARY DISEASE, CHRONIC OBSTRUCTIVE	*		*
Fibrinogen human	CELIAC2	SYSTEMIC LUPUS ERYTHEMATOSUS	*
Fibrinogen human	CELIAC2	KAWASAKI DISEASE	*
Fibrinogen human	IL17A	RHEUMATOID ARTHRITIS		*	*
Fibrinogen human	IL17A	SYSTEMIC LUPUS ERYTHEMATOSUS		*
Fibrinogen human	IL17A	PULMONARY DISEASE, CHRONIC OBSTRUCTIVE		*	*
Fibrinogen human	IL17A	KAWASAKI DISEASE		*
Fibrinogen human	IL6R	KAWASAKI DISEASE	*
Fibrinogen human	IL4	PULMONARY DISEASE, CHRONIC OBSTRUCTIVE	*		*
Fibrinogen human	ACOD1	BODY MASS INDEX QUANTITATIVE TRAIT LOCUS 20	*
Fibrinogen human	ACOD1	SYSTEMIC LUPUS ERYTHEMATOSUS	*	*
Fibrinogen human	IL6	BODY MASS INDEX QUANTITATIVE TRAIT LOCUS 20	*	*
Fibrinogen human	IL6	SYSTEMIC LUPUS ERYTHEMATOSUS	*
Fibrinogen human	IL6	KAWASAKI DISEASE	*	*
Human interferon omega-1	CD86	SYSTEMIC LUPUS ERYTHEMATOSUS	*		*
Human interferon omega-1	CAD	RHEUMATOID ARTHRITIS		*	*
Human interferon omega-1	NOTCH1	PULMONARY DISEASE, CHRONIC OBSTRUCTIVE	*		*
Human interferon omega-1	PRDM1	RHEUMATOID ARTHRITIS		*	*
Human interferon omega-1	PRDM1	SYSTEMIC LUPUS ERYTHEMATOSUS			*
Interleukin-7	FOSL1	RHEUMATOID ARTHRITIS		*	*
Interleukin-7	FOSL1	LUNG CANCER		*	*
Interleukin-7	FOXP3	BLOOD GROUP, Ss			*
Interleukin-7	FOXP3	RHEUMATOID ARTHRITIS		*	*
Interleukin-7	FOXP3	LUNG CANCER		*	*
Interleukin-7	IDO1	RHEUMATOID ARTHRITIS		*	*
Interleukin-7	IDO1	LUNG CANCER		*	*
Interleukin-7	TLR4	BLOOD GROUP, Ss			*
Interleukin-7	TLR4	RHEUMATOID ARTHRITIS		*	*
Interleukin-7	TLR4	LUNG CANCER		*	*
Interleukin-7	IL10	BLOOD GROUP, Ss		*	*
Interleukin-7	IL10	RHEUMATOID ARTHRITIS		*	*
Interleukin-7	IL10	LUNG CANCER		*	*
Interleukin-7	PDCD1	RHEUMATOID ARTHRITIS		*	*
Interleukin-7	PDCD1	LUNG CANCER		*	*
Interleukin-7	PDCD1	PULMONARY FIBROSIS, IDIOPATHIC			*
Paclitaxel	BCL2	PANCREATIC CANCER	*	*
Paclitaxel	TP53	LEUKEMIA, ACUTE MYELOID	*	*
Paclitaxel	TP53	PANCREATIC CANCER	*	*
Paclitaxel	EZH2	PANCREATIC CANCER	*	*
Paclitaxel	MYC	PANCREATIC CANCER	*	*
Paclitaxel	ABCB1	LEUKEMIA, ACUTE MYELOID	*	*
Paclitaxel	ABCB1	PANCREATIC CANCER	*
Nerve Growth Factor	IGFBP3	ALZHEIMER DISEASE		*	*
Nerve Growth Factor	CAV1	ALZHEIMER DISEASE 3	*		*
Nerve Growth Factor	NTF3	ALZHEIMER DISEASE 3		*	*
Nerve Growth Factor	NTF3	ALZHEIMER DISEASE		*	*
Nerve Growth Factor	NGF	ALZHEIMER DISEASE 3		*	*
Nerve Growth Factor	NGF	ALZHEIMER DISEASE		*	*
Acetylcholine	SUCLA2	ALZHEIMER DISEASE 3	*	*
Acetylcholine	NGF	ALZHEIMER DISEASE 3	*	*
Becaplermin	VEGFA	BODY MASS INDEX QUANTITATIVE TRAIT LOCUS 20	*		*
Becaplermin	BCL2	BODY MASS INDEX QUANTITATIVE TRAIT LOCUS 20		*	*
Becaplermin	BCL2	LUNG CANCER		*	*
Becaplermin	MMP2	LUNG CANCER		*	*
Becaplermin	PIK3CB	BODY MASS INDEX QUANTITATIVE TRAIT LOCUS 20	*		*
Becaplermin	MAPK14	LUNG CANCER	*		*
Becaplermin	SETD2	BODY MASS INDEX QUANTITATIVE TRAIT LOCUS 20			*
Becaplermin	SETD2	LUNG CANCER		*	*
Becaplermin	STAT3	LUNG CANCER		*	*
Becaplermin	MAPK8	BODY MASS INDEX QUANTITATIVE TRAIT LOCUS 20		*	*
Becaplermin	MAPK8	LUNG CANCER		*	*
Vitamin D	AR	BREAST CANCER	*	*
Vitamin D	AR	PANCREATIC CANCER	*	*
Vitamin D	IMPACT	BODY MASS INDEX QUANTITATIVE TRAIT LOCUS 20		*	*
Vitamin D	IMPACT	ICHTHYOSIS, LAMELLAR, AUTOSOMAL DOMINANT		*	*
Vitamin D	IMPACT	OBESITY			*
Vitamin D	CAD	BODY MASS INDEX QUANTITATIVE TRAIT LOCUS 20			*
Vitamin D	CAD	RHEUMATOID ARTHRITIS		*	*
Vitamin D	CAD	OBESITY		*	*
Vitamin D	CAD	ALZHEIMER DISEASE			*
Vitamin D	CAD	TYPE 2 DIABETES MELLITUS		*	*
Vitamin D	CAD	KAWASAKI DISEASE		*
Vitamin D	TP53	BREAST CANCER	*	*
Vitamin D	TP53	TYPE 1 DIABETES MELLITUS	*		*
Vitamin D	TP53	PANCREATIC CANCER	*	*
Vitamin D	DFFB	BODY MASS INDEX QUANTITATIVE TRAIT LOCUS 20		*	*
Vitamin D	DFFB	ICHTHYOSIS, LAMELLAR, AUTOSOMAL DOMINANT		*	*
Vitamin D	DFFB	OBESITY		*	*
Vitamin D	DFFB	ALZHEIMER DISEASE		*	*
Vitamin D	DFFB	TYPE 1 DIABETES MELLITUS			*
Vitamin D	DFFB	TYPE 2 DIABETES MELLITUS		*	*
Vitamin D	ACOD1	BODY MASS INDEX QUANTITATIVE TRAIT LOCUS 20			*
Vitamin D	ACOD1	RHEUMATOID ARTHRITIS		*	*
Vitamin D	ACOD1	ICHTHYOSIS, LAMELLAR, AUTOSOMAL DOMINANT		*	*
Vitamin D	ACOD1	SYSTEMIC LUPUS ERYTHEMATOSUS		*	*
Vitamin D	ACOD1	ALZHEIMER DISEASE 3		*	*
Vitamin D	ACOD1	OBESITY		*	*
Vitamin D	ACOD1	ALZHEIMER DISEASE			*
Vitamin D	ACOD1	PULMONARY DISEASE, CHRONIC OBSTRUCTIVE		*	*
Vitamin D	ACOD1	TYPE 1 DIABETES MELLITUS			*
Vitamin D	ACOD1	TYPE 2 DIABETES MELLITUS		*	*
Vitamin D	IGHD1-14	BODY MASS INDEX QUANTITATIVE TRAIT LOCUS 20	*		*
Vitamin D	IGHD1-14	TYPE 1 DIABETES MELLITUS	*		*
Testosterone	IFNG	OBESITY	*	*
Cannabidiol	MAPT	SUPRANUCLEAR PALSY, PROGRESSIVE, 1	*	*
Cannabidiol	SNCA	SUPRANUCLEAR PALSY, PROGRESSIVE, 1	*
Glutathione	MCIDAS	SCHIZOPHRENIA	*		*
Glutathione	PTGES	PULMONARY DISEASE, CHRONIC OBSTRUCTIVE	*		*
Glutathione	COPD	LUNG CANCER		*	*
Interferon alfa	ETS1	RHEUMATOID ARTHRITIS		*	*
Interferon alfa	ETS1	GASTRIC CANCER		*
Interferon alfa	ETS1	SYSTEMIC LUPUS ERYTHEMATOSUS		*	*
Interferon alfa	ETS1	PULMONARY DISEASE, CHRONIC OBSTRUCTIVE		*	*
Interferon alfa	ETS1	LUNG CANCER		*	*
Interferon alfa	TNF	GASTRIC CANCER	*	*
Interferon alfa	TNF	WILSON DISEASE	*	*
Interferon alfa	TNF	DOWN SYNDROME	*		*
Interferon alfa	TNF	PEELING SKIN SYNDROME 1	*	*
Interferon alfa	SOAT1	TYPE 1 DIABETES MELLITUS	*		*
Interferon alfa	SOCS3	GASTRIC CANCER	*	*
Interferon alfa	SOCS3	TYPE 1 DIABETES MELLITUS	*		*
Interferon alfa	MIR122	BILIARY CIRRHOSIS, PRIMARY, 1	*	*
Interferon alfa	MIR122	GASTRIC CANCER	*	*
Interferon alfa	ESR1	BILIARY CIRRHOSIS, PRIMARY, 1	*	*
Interferon alfa	ESR1	GASTRIC CANCER	*	*
Interferon alfa	ESR1	PULMONARY DISEASE, CHRONIC OBSTRUCTIVE	*		*
Interferon alfa	ESR1	NASOPHARYNGEAL CARCINOMA	*	*
Interferon alfa	IFNB1	SYSTEMIC LUPUS ERYTHEMATOSUS	*		*
Interferon alfa	IL22	BLOOD GROUP, Ss		*	*
Interferon alfa	IL22	RHEUMATOID ARTHRITIS		*	*
Interferon alfa	IL22	SYSTEMIC LUPUS ERYTHEMATOSUS		*	*
Interferon alfa	IL22	PULMONARY DISEASE, CHRONIC OBSTRUCTIVE		*	*
Interferon alfa	IL22	PEELING SKIN SYNDROME 1		*
Interferon alfa	IL22	TYPE 1 DIABETES MELLITUS		*	*
Interferon alfa	IL22	LUNG CANCER		*	*
Interferon alfa	PSMD9	GASTRIC CANCER	*	*
Interferon alfa	HAVCR2	BLOOD GROUP, Ss	*		*
Interferon alfa	HAVCR2	GASTRIC CANCER	*	*
Interferon alfa	HAVCR2	SYSTEMIC LUPUS ERYTHEMATOSUS	*		*
Interferon alfa	HAVCR2	LEUKEMIA, ACUTE MYELOID	*	*
Interferon alfa	HAVCR2	TYPE 1 DIABETES MELLITUS	*		*
Interferon alfa	ADAR	GASTRIC CANCER	*	*
Interferon alfa	ABCG2	ICHTHYOSIS, LAMELLAR, AUTOSOMAL DOMINANT	*		*
Interferon alfa	ABCG2	GASTRIC CANCER	*	*
Interferon alfa	ABCG2	LEUKEMIA, ACUTE MYELOID	*	*
Interferon alfa	ABCG2	NASOPHARYNGEAL CARCINOMA	*
Interferon alfa	VEGFA	GASTRIC CANCER	*	*
Interferon alfa	VEGFA	LEUKEMIA, ACUTE MYELOID	*	*
Interferon alfa	VEGFA	NASOPHARYNGEAL CARCINOMA	*	*
Interferon alfa	PTK2B	GASTRIC CANCER	*	*
Interferon alfa	STING1	GASTRIC CANCER	*	*
Interferon alfa	SPI1	RHEUMATOID ARTHRITIS		*	*
Interferon alfa	SPI1	LEUKEMIA, ACUTE MYELOID		*
Interferon alfa	SPI1	LUNG CANCER		*	*
Interferon alfa	PSS	BILIARY CIRRHOSIS, PRIMARY, 1	*	*
Interferon alfa	BCL2	AUTOIMMUNE DISEASE		*	*
Interferon alfa	BCL2	RHEUMATOID ARTHRITIS		*	*
Interferon alfa	BCL2	ICHTHYOSIS, LAMELLAR, AUTOSOMAL DOMINANT			*
Interferon alfa	BCL2	GASTRIC CANCER		*
Interferon alfa	BCL2	PULMONARY DISEASE, CHRONIC OBSTRUCTIVE		*	*
Interferon alfa	BCL2	LUNG CANCER		*	*
Interferon alfa	MIR20A	AUTOIMMUNE DISEASE			*
Interferon alfa	MIR20A	RHEUMATOID ARTHRITIS		*	*
Interferon alfa	MIR20A	GASTRIC CANCER		*
Interferon alfa	MIR20A	LUNG CANCER		*	*
Interferon alfa	WNT5A	GASTRIC CANCER	*	*
Interferon alfa	WNT5A	NASOPHARYNGEAL CARCINOMA	*	*
Interferon alfa	PTK2	GASTRIC CANCER	*	*
Interferon alfa	PTK2	NASOPHARYNGEAL CARCINOMA	*	*
Interferon alfa	IRF5	AUTOIMMUNE DISEASE	*		*
Interferon alfa	IRF5	TYPE 1 DIABETES MELLITUS	*		*
Interferon alfa	IRF1	GASTRIC CANCER	*
Interferon alfa	MTOR	RHEUMATOID ARTHRITIS		*	*
Interferon alfa	MTOR	ICHTHYOSIS, LAMELLAR, AUTOSOMAL DOMINANT		*	*
Interferon alfa	MTOR	GASTRIC CANCER		*
Interferon alfa	MTOR	DOWN SYNDROME		*	*
Interferon alfa	MTOR	NASOPHARYNGEAL CARCINOMA
Interferon alfa	MTOR	CARONTE			*
Interferon alfa	MTOR	LUNG CANCER		*	*
Interferon alfa	DAPK1	GASTRIC CANCER	*	*
Interferon alfa	DAPK1	NASOPHARYNGEAL CARCINOMA	*	*
Interferon alfa	PIK3CG	GASTRIC CANCER	*	*
Interferon alfa	AICDA	ICHTHYOSIS, LAMELLAR, AUTOSOMAL DOMINANT	*		*
Interferon alfa	AICDA	GASTRIC CANCER	*	*
Interferon alfa	EIF2AK2	AUTOIMMUNE DISEASE	*		*
Interferon alfa	TBX21	ICHTHYOSIS, LAMELLAR, AUTOSOMAL DOMINANT	*		*
Interferon alfa	TBX21	SYSTEMIC LUPUS ERYTHEMATOSUS	*		*
Interferon alfa	NFATC1	AUTOIMMUNE DISEASE			*
Interferon alfa	NFATC1	BILIARY CIRRHOSIS, PRIMARY, 1
Interferon alfa	NFATC1	LUNG CANCER		*	*
Interferon alfa	PTEN	ICHTHYOSIS, LAMELLAR, AUTOSOMAL DOMINANT	*		*
Interferon alfa	PTEN	GASTRIC CANCER	*	*
Interferon alfa	PTEN	NASOPHARYNGEAL CARCINOMA	*
Interferon alfa	MAP2K7	RHEUMATOID ARTHRITIS		*	*
Interferon alfa	MAP2K7	GASTRIC CANCER		*
Interferon alfa	MAP2K7	PULMONARY DISEASE, CHRONIC OBSTRUCTIVE		*	*
Interferon alfa	MAP2K7	LEUKEMIA, ACUTE MYELOID		*
Interferon alfa	MAP2K7	CARONTE		*	*
Interferon alfa	MAP2K7	LUNG CANCER		*	*
Interferon alfa	HSPG2	SYSTEMIC LUPUS ERYTHEMATOSUS	*		*
Interferon alfa	SOCS1	GASTRIC CANCER	*	*
Interferon alfa	SOCS1	PULMONARY DISEASE, CHRONIC OBSTRUCTIVE	*		*
Interferon alfa	SOCS1	LEUKEMIA, ACUTE MYELOID	*	*
Interferon alfa	SOCS1	TYPE 1 DIABETES MELLITUS	*		*
Interferon alfa	RELA	RHEUMATOID ARTHRITIS	*		*
Interferon alfa	RELA	GASTRIC CANCER	*
Interferon alfa	RELA	NASOPHARYNGEAL CARCINOMA	*	*
Interferon alfa	IFNA1	BLOOD GROUP, Ss	*		*
Interferon alfa	IFNA1	ICHTHYOSIS, LAMELLAR, AUTOSOMAL DOMINANT	*		*
Interferon alfa	IFNA1	LEUKEMIA, ACUTE MYELOID	*
Interferon alfa	CD274	AUTOIMMUNE DISEASE	*		*
Interferon alfa	CD274	GASTRIC CANCER	*	*
Interferon alfa	CD274	LEUKEMIA, ACUTE MYELOID	*	*
Interferon alfa	CD274	NASOPHARYNGEAL CARCINOMA	*
Interferon alfa	EGFR	GASTRIC CANCER	*	*
Interferon alfa	EGFR	LEUKEMIA, ACUTE MYELOID	*	*
Interferon alfa	LY96	AUTOIMMUNE DISEASE	*		*
Interferon alfa	MAF	AUTOIMMUNE DISEASE	*		*
Interferon alfa	TNFAIP3	BLOOD GROUP, Ss			*
Interferon alfa	TNFAIP3	AUTOIMMUNE DISEASE		*	*
Interferon alfa	TNFAIP3	RHEUMATOID ARTHRITIS		*	*
Interferon alfa	TNFAIP3	ICHTHYOSIS, LAMELLAR, AUTOSOMAL DOMINANT			*
Interferon alfa	TNFAIP3	GASTRIC CANCER		*
Interferon alfa	TNFAIP3	SYSTEMIC LUPUS ERYTHEMATOSUS		*	*
Interferon alfa	TNFAIP3	NASOPHARYNGEAL CARCINOMA
Interferon alfa	TNFAIP3	PEELING SKIN SYNDROME 1		*
Interferon alfa	TNFAIP3	TYPE 1 DIABETES MELLITUS		*	*
Interferon alfa	MMP9	ICHTHYOSIS, LAMELLAR, AUTOSOMAL DOMINANT	*		*
Interferon alfa	MMP9	GASTRIC CANCER	*	*
Interferon alfa	CDKN1C	GASTRIC CANCER	*	*
Interferon alfa	TLR4	BLOOD GROUP, Ss	*		*
Interferon alfa	TLR4	GASTRIC CANCER	*	*
Interferon alfa	SLC2A1	GASTRIC CANCER	*	*
Interferon alfa	SLC2A1	NASOPHARYNGEAL CARCINOMA	*	*
Interferon alfa	CASP3	NASOPHARYNGEAL CARCINOMA	*
Interferon alfa	AXL	GASTRIC CANCER	*
Interferon alfa	AXL	LEUKEMIA, ACUTE MYELOID	*
Interferon alfa	DUSP12	GASTRIC CANCER	*	*
Interferon alfa	DUSP12	PULMONARY DISEASE, CHRONIC OBSTRUCTIVE	*		*
Interferon alfa	MET	RHEUMATOID ARTHRITIS	*		*
Interferon alfa	MET	GASTRIC CANCER	*	*
Interferon alfa	ASF1A	SYSTEMIC LUPUS ERYTHEMATOSUS	*		*
Interferon alfa	TNFRSF1A	RHEUMATOID ARTHRITIS		*	*
Interferon alfa	TNFRSF1A	LUNG CANCER		*	*
Interferon alfa	MAPK1	GASTRIC CANCER	*	*
Interferon alfa	MAPK1	NASOPHARYNGEAL CARCINOMA	*
Interferon alfa	MAPK1	TYPE 1 DIABETES MELLITUS	*		*
Interferon alfa	SUPT20H	GASTRIC CANCER	*	*
Interferon alfa	DDIT3	ICHTHYOSIS, LAMELLAR, AUTOSOMAL DOMINANT		*	*
Interferon alfa	DDIT3	GASTRIC CANCER		*
Interferon alfa	DDIT3	LUNG CANCER		*	*
Interferon alfa	BTG3	AUTOIMMUNE DISEASE	*		*
Interferon alfa	BTG3	GASTRIC CANCER	*	*
Interferon alfa	IL15	AUTOIMMUNE DISEASE	*		*
Interferon alfa	IL15	LEUKEMIA, ACUTE MYELOID	*
Interferon alfa	CELIAC2	AUTOIMMUNE DISEASE	*		*
Interferon alfa	CELIAC2	SYSTEMIC LUPUS ERYTHEMATOSUS	*		*
Interferon alfa	IL17A	GASTRIC CANCER	*	*
Interferon alfa	IL17A	PEELING SKIN SYNDROME 1	*	*
Interferon alfa	EZH2	GASTRIC CANCER	*	*
Interferon alfa	EZH2	NASOPHARYNGEAL CARCINOMA	*
Interferon alfa	STAT4	BLOOD GROUP, Ss	*		*
Interferon alfa	STAT4	GASTRIC CANCER	*	*
Interferon alfa	HGF	GASTRIC CANCER	*	*
Interferon alfa	HGF	PULMONARY DISEASE, CHRONIC OBSTRUCTIVE	*		*
Interferon alfa	TIMP1	AUTOIMMUNE DISEASE			*
Interferon alfa	TIMP1	RHEUMATOID ARTHRITIS		*	*
Interferon alfa	TIMP1	ICHTHYOSIS, LAMELLAR, AUTOSOMAL DOMINANT		*	*
Interferon alfa	TIMP1	BILIARY CIRRHOSIS, PRIMARY, 1
Interferon alfa	TIMP1	GASTRIC CANCER		*
Interferon alfa	TIMP1	SYSTEMIC LUPUS ERYTHEMATOSUS			*
Interferon alfa	TIMP1	PULMONARY DISEASE, CHRONIC OBSTRUCTIVE		*	*
Interferon alfa	TIMP1	TYPE 1 DIABETES MELLITUS		*	*
Interferon alfa	TIMP1	LUNG CANCER		*	*
Interferon alfa	FGF21	SYSTEMIC LUPUS ERYTHEMATOSUS	*		*
Interferon alfa	SETD2	ICHTHYOSIS, LAMELLAR, AUTOSOMAL DOMINANT	*		*
Interferon alfa	SETD2	GASTRIC CANCER	*	*
Interferon alfa	SETD2	NASOPHARYNGEAL CARCINOMA	*
Interferon alfa	SPP1	GASTRIC CANCER	*	*
Interferon alfa	SPP1	NASOPHARYNGEAL CARCINOMA	*
Interferon alfa	IFIH1	SYSTEMIC LUPUS ERYTHEMATOSUS	*		*
Interferon alfa	PTGS2	AUTOIMMUNE DISEASE	*		*
Interferon alfa	PTGS2	GASTRIC CANCER	*	*
Interferon alfa	PTGS2	NASOPHARYNGEAL CARCINOMA	*	*
Interferon alfa	STAT3	GASTRIC CANCER	*	*
Interferon alfa	STAT3	LEUKEMIA, ACUTE MYELOID	*	*
Interferon alfa	STAT3	NASOPHARYNGEAL CARCINOMA	*	*
Interferon alfa	STAT3	TYPE 1 DIABETES MELLITUS	*		*
Interferon alfa	IL18	AUTOIMMUNE DISEASE	*		*
Interferon alfa	IL18	GASTRIC CANCER	*	*
Interferon alfa	IFNG	BLOOD GROUP, Ss		*	*
Interferon alfa	IFNG	AUTOIMMUNE DISEASE			*
Interferon alfa	IFNG	RHEUMATOID ARTHRITIS		*	*
Interferon alfa	IFNG	ICHTHYOSIS, LAMELLAR, AUTOSOMAL DOMINANT		*	*
Interferon alfa	IFNG	GASTRIC CANCER		*
Interferon alfa	IFNG	SYSTEMIC LUPUS ERYTHEMATOSUS			*
Interferon alfa	IFNG	TYPE 1 DIABETES MELLITUS		*	*
Interferon alfa	IFNG	LUNG CANCER		*	*
Interferon alfa	MAPK8	RHEUMATOID ARTHRITIS		*	*
Interferon alfa	MAPK8	ICHTHYOSIS, LAMELLAR, AUTOSOMAL DOMINANT		*	*
Interferon alfa	MAPK8	GASTRIC CANCER		*
Interferon alfa	MAPK8	PULMONARY DISEASE, CHRONIC OBSTRUCTIVE		*	*
Interferon alfa	MAPK8	CARONTE		*	*
Interferon alfa	MAPK8	LUNG CANCER		*	*
Interferon alfa	IL6	GASTRIC CANCER	*	*
Interferon alfa	IL6	SYSTEMIC LUPUS ERYTHEMATOSUS	*		*
Interferon alfa	IL6	NASOPHARYNGEAL CARCINOMA	*	*
Interferon alfa	TNFSF11	AUTOIMMUNE DISEASE			*
Interferon alfa	TNFSF11	RHEUMATOID ARTHRITIS		*	*
Interferon alfa	TNFSF11	ICHTHYOSIS, LAMELLAR, AUTOSOMAL DOMINANT			*
Interferon alfa	TNFSF11	BILIARY CIRRHOSIS, PRIMARY, 1		*
Interferon alfa	TNFSF11	SYSTEMIC LUPUS ERYTHEMATOSUS			*
Interferon alfa	TNFSF11	TYPE 1 DIABETES MELLITUS		*	*
Interferon alfa	TNFSF11	LUNG CANCER		*	*
Interferon alfa	SRC	GASTRIC CANCER	*	*
Interferon alfa	SRC	NASOPHARYNGEAL CARCINOMA	*
Interferon alfa	PDCD1	GASTRIC CANCER	*	*
Interferon alfa	PDCD1	LEUKEMIA, ACUTE MYELOID	*	*
Interferon alfa-2b	TCF7L2	BREAST CANCER	*		*
Interferon alfa-2b	TCF7L2	GASTRIC CANCER	*	*
Interferon alfa-2b	MAPT	ICHTHYOSIS, LAMELLAR, AUTOSOMAL DOMINANT	*	*
Interferon alfa-2b	MAPT	GASTRIC CANCER	*	*
Interferon alfa-2b	MAPT	ALZHEIMER DISEASE 3	*	*
Interferon alfa-2b	SP1	ICHTHYOSIS, LAMELLAR, AUTOSOMAL DOMINANT	*	*
Interferon alfa-2b	SP1	GASTRIC CANCER	*	*
Interferon alfa-2b	SP1	ALZHEIMER DISEASE 3	*	*
Interferon alfa-2b	MLH1	BREAST CANCER	*		*
Interferon alfa-2b	MLH1	GASTRIC CANCER	*	*
Interferon alfa-2b	UTS2R	ALZHEIMER DISEASE 3	*	*
Interferon alfa-2b	UTS2R	TYPE 2 DIABETES MELLITUS	*		*
Interferon alfa-2b	INS	ICHTHYOSIS, LAMELLAR, AUTOSOMAL DOMINANT	*	*
Interferon alfa-2b	INS	ALZHEIMER DISEASE 3	*	*
Interferon alfa-2b	MYC	GASTRIC CANCER	*	*
Interferon alfa-2b	MYC	ALZHEIMER DISEASE 3	*	*
Pioglitazone	DFFB	BODY MASS INDEX QUANTITATIVE TRAIT LOCUS 20		*	*
Pioglitazone	DFFB	OBESITY		*	*
Pioglitazone	DFFB	ALZHEIMER DISEASE		*	*
Pioglitazone	DFFB	TYPE 2 DIABETES MELLITUS		*	*
Pioglitazone	ACOD1	BODY MASS INDEX QUANTITATIVE TRAIT LOCUS 20	*		*
Pioglitazone	ACOD1	ALZHEIMER DISEASE	*		*
Pioglitazone	MCL1	OBESITY	*		*
Glucose	SERPINB3	BREAST CANCER	*
Glucose	SERPINB3	OBESITY	*		*
Glucose	SERPINB3	PULMONARY DISEASE, CHRONIC OBSTRUCTIVE	*	*
Glucose	SERPINB3	PANCREATIC CANCER	*		*
Glucose	IFNG	ALZHEIMER DISEASE 3	*		*
Glucose	IFNG	PANCREATIC CANCER	*		*
Glucose	IGHD1-14	BODY MASS INDEX QUANTITATIVE TRAIT LOCUS 20	*
Glucose	IGHD1-14	TYPE 1 DIABETES MELLITUS	*		*
Glucose	IGHD1-14	STROKE, ISCHEMIC	*		*
Hepatitis B Vaccine (Recombinant)	MTOR	CARONTE	*		*
Gefitinib	TAM	SQUAMOUS CELL CARCINOMA, HEAD AND NECK	*		*
Gefitinib	ASPH	NASOPHARYNGEAL CARCINOMA	*
Gefitinib	PIK3CA	PROSTATE CANCER	*
Gefitinib	PIK3CA	OVARIAN CANCER	*		*
Gefitinib	PIK3CA	PANCREATIC CANCER	*	*
Gefitinib	ATM	PROSTATE CANCER	*
Gefitinib	ATM	OVARIAN CANCER	*		*
Gefitinib	ATM	NASOPHARYNGEAL CARCINOMA	*	*
Gefitinib	ATM	PANCREATIC CANCER	*	*
Gefitinib	EGFR	PROSTATE CANCER	*
Gefitinib	EGFR	PANCREATIC CANCER	*	*
Gefitinib	ITK	SQUAMOUS CELL CARCINOMA, HEAD AND NECK	*		*
Gefitinib	ITK	PANCREATIC CANCER	*	*
Gefitinib	SERPINB3	BREAST CANCER	*		*
Gefitinib	SERPINB3	NASOPHARYNGEAL CARCINOMA	*
Gefitinib	SERPINB3	PANCREATIC CANCER	*
Endostatin	TWIST1	GASTRIC CANCER		*	*
Endostatin	TWIST1	NASOPHARYNGEAL CARCINOMA			*
Endostatin	TWIST1	LUNG CANCER		*	*
Endostatin	KDR	PANCREATIC CANCER	*		*
Endostatin	TNFSF10	NASOPHARYNGEAL CARCINOMA	*		*
Endostatin	SETD2	NASOPHARYNGEAL CARCINOMA	*		*
Endostatin	SETD2	PANCREATIC CANCER	*		*
Hydrocortisone	ACOD1	BODY MASS INDEX QUANTITATIVE TRAIT LOCUS 20	*
Hydrocortisone	ACOD1	ICHTHYOSIS, LAMELLAR, AUTOSOMAL DOMINANT	*	*
Hydrocortisone	ACOD1	ALZHEIMER DISEASE	*		*
Insulin-like growth factor II	SHBG	ICHTHYOSIS, LAMELLAR, AUTOSOMAL DOMINANT	*	*
Insulin-like growth factor II	SHBG	PROSTATE CANCER	*		*
Insulin-like growth factor II	EREG	GASTRIC CANCER		*	*
Insulin-like growth factor II	EREG	ALZHEIMER DISEASE 3		*	*
Insulin-like growth factor II	EREG	OBESITY			*
Insulin-like growth factor II	EREG	LUNG CANCER		*	*
Insulin-like growth factor II	EREG	PANCREATIC CANCER		*
Insulin-like growth factor II	VEGFA	ICHTHYOSIS, LAMELLAR, AUTOSOMAL DOMINANT		*
Insulin-like growth factor II	VEGFA	GASTRIC CANCER		*	*
Insulin-like growth factor II	VEGFA	PROSTATE CANCER		*	*
Insulin-like growth factor II	VEGFA	ALZHEIMER DISEASE 3		*	*
Insulin-like growth factor II	VEGFA	LUNG CANCER		*	*
Insulin-like growth factor II	VEGFA	TYPE 2 DIABETES MELLITUS		*	*
Insulin-like growth factor II	VEGFA	PANCREATIC CANCER		*
Insulin-like growth factor II	BCL2	ICHTHYOSIS, LAMELLAR, AUTOSOMAL DOMINANT
Insulin-like growth factor II	BCL2	GASTRIC CANCER		*	*
Insulin-like growth factor II	BCL2	PARKINSON DISEASE, LATE-ONSET		*	*
Insulin-like growth factor II	BCL2	ALZHEIMER DISEASE 3		*	*
Insulin-like growth factor II	BCL2	OBESITY			*
Insulin-like growth factor II	BCL2	LUNG CANCER		*	*
Insulin-like growth factor II	BCL2	PANCREATIC CANCER		*
Insulin-like growth factor II	MAPT	ICHTHYOSIS, LAMELLAR, AUTOSOMAL DOMINANT		*
Insulin-like growth factor II	MAPT	GASTRIC CANCER		*	*
Insulin-like growth factor II	MAPT	PARKINSON DISEASE, LATE-ONSET		*	*
Insulin-like growth factor II	MAPT	ALZHEIMER DISEASE 3		*	*
Insulin-like growth factor II	MAPT	DEMENTIA, LEWY BODY		*	*
Insulin-like growth factor II	H19	PROSTATE CANCER	*		*
Insulin-like growth factor II	H19	TYPE 2 DIABETES MELLITUS	*		*
Insulin-like growth factor II	H19	PANCREATIC CANCER	*	*
Insulin-like growth factor II	CREB1	ICHTHYOSIS, LAMELLAR, AUTOSOMAL DOMINANT	*	*
Insulin-like growth factor II	CREB1	PROSTATE CANCER	*		*
Insulin-like growth factor II	CREB1	OBESITY	*		*
Insulin-like growth factor II	CREB1	TYPE 2 DIABETES MELLITUS	*		*
Insulin-like growth factor II	HNF4A	LUNG CANCER			*
Insulin-like growth factor II	HNF4A	PANCREATIC CANCER
Insulin-like growth factor II	PTEN	ICHTHYOSIS, LAMELLAR, AUTOSOMAL DOMINANT	*
Insulin-like growth factor II	PTEN	PANCREATIC CANCER	*	*
Insulin-like growth factor II	JUN	ICHTHYOSIS, LAMELLAR, AUTOSOMAL DOMINANT
Insulin-like growth factor II	JUN	GASTRIC CANCER		*	*
Insulin-like growth factor II	JUN	OBESITY		*	*
Insulin-like growth factor II	JUN	LUNG CANCER		*	*
Insulin-like growth factor II	JUN	PANCREATIC CANCER
Insulin-like growth factor II	SP1	ICHTHYOSIS, LAMELLAR, AUTOSOMAL DOMINANT	*	*
Insulin-like growth factor II	SP1	PROSTATE CANCER	*		*
Insulin-like growth factor II	SP1	OBESITY	*		*
Insulin-like growth factor II	SP1	PANCREATIC CANCER	*
Insulin-like growth factor II	EGR1	ICHTHYOSIS, LAMELLAR, AUTOSOMAL DOMINANT		*
Insulin-like growth factor II	EGR1	GASTRIC CANCER		*	*
Insulin-like growth factor II	EGR1	ALZHEIMER DISEASE 3		*	*
Insulin-like growth factor II	EGR1	LUNG CANCER		*	*
Insulin-like growth factor II	EGR1	TYPE 2 DIABETES MELLITUS			*
Insulin-like growth factor II	IGFBP3	ICHTHYOSIS, LAMELLAR, AUTOSOMAL DOMINANT	*
Insulin-like growth factor II	IGFBP3	OBESITY	*		*
Insulin-like growth factor II	IGFBP3	PANCREATIC CANCER	*
Insulin-like growth factor II	IGF1R	PANCREATIC CANCER	*
Insulin-like growth factor II	CDKN1A	PANCREATIC CANCER	*
Insulin-like growth factor II	TGFB1	ICHTHYOSIS, LAMELLAR, AUTOSOMAL DOMINANT	*	*
Insulin-like growth factor II	TGFB1	PROSTATE CANCER	*		*
Insulin-like growth factor II	TGFB1	OBESITY	*		*
Insulin-like growth factor II	TGFB1	PANCREATIC CANCER	*	*
Insulin-like growth factor II	CASP3	ICHTHYOSIS, LAMELLAR, AUTOSOMAL DOMINANT	*	*
Insulin-like growth factor II	PIK3CB	ICHTHYOSIS, LAMELLAR, AUTOSOMAL DOMINANT	*
Insulin-like growth factor II	PRRT2	PROSTATE CANCER	*		*
Insulin-like growth factor II	MAPK1	ICHTHYOSIS, LAMELLAR, AUTOSOMAL DOMINANT	*	*
Insulin-like growth factor II	MAPK1	TYPE 2 DIABETES MELLITUS	*		*
Insulin-like growth factor II	MAPK1	PANCREATIC CANCER	*
Insulin-like growth factor II	AKT1	ICHTHYOSIS, LAMELLAR, AUTOSOMAL DOMINANT	*	*
Insulin-like growth factor II	AKT1	TYPE 2 DIABETES MELLITUS	*		*
Insulin-like growth factor II	AKT1	PANCREATIC CANCER	*	*
Insulin-like growth factor II	IGF2	GASTRIC CANCER	*		*
Insulin-like growth factor II	IGF2	ALZHEIMER DISEASE 3	*		*
Insulin-like growth factor II	IGF2	TYPE 2 DIABETES MELLITUS	*		*
Insulin-like growth factor II	IGF1	ICHTHYOSIS, LAMELLAR, AUTOSOMAL DOMINANT	*	*
Insulin-like growth factor II	IGF1	PANCREATIC CANCER	*	*
Insulin-like growth factor II	HGF	PANCREATIC CANCER	*
Insulin-like growth factor II	TIMP1	ICHTHYOSIS, LAMELLAR, AUTOSOMAL DOMINANT	*	*
Insulin-like growth factor II	TIMP1	PARKINSON DISEASE, LATE-ONSET	*		*
Insulin-like growth factor II	TIMP1	PROSTATE CANCER	*		*
Insulin-like growth factor II	TIMP1	PANCREATIC CANCER	*
Insulin-like growth factor II	MMP7	PANCREATIC CANCER	*
Insulin-like growth factor II	HIF1A	ICHTHYOSIS, LAMELLAR, AUTOSOMAL DOMINANT	*
Insulin-like growth factor II	HIF1A	TYPE 2 DIABETES MELLITUS	*		*
Insulin-like growth factor II	HIF1A	PANCREATIC CANCER	*
Insulin-like growth factor II	NANOG	ICHTHYOSIS, LAMELLAR, AUTOSOMAL DOMINANT	*	*
Insulin-like growth factor II	NANOG	PANCREATIC CANCER	*
Insulin-like growth factor II	INSR	ICHTHYOSIS, LAMELLAR, AUTOSOMAL DOMINANT	*
Insulin-like growth factor II	INSR	PANCREATIC CANCER	*
Insulin-like growth factor II	PTGS2	ICHTHYOSIS, LAMELLAR, AUTOSOMAL DOMINANT	*	*
Insulin-like growth factor II	PTGS2	PROSTATE CANCER	*		*
Insulin-like growth factor II	PTGS2	PANCREATIC CANCER	*	*
Insulin-like growth factor II	IL4	ICHTHYOSIS, LAMELLAR, AUTOSOMAL DOMINANT	*	*
Insulin-like growth factor II	IL4	OBESITY	*		*
Insulin-like growth factor II	IL4	PANCREATIC CANCER	*	*
Insulin-like growth factor II	STAT3	ICHTHYOSIS, LAMELLAR, AUTOSOMAL DOMINANT		*
Insulin-like growth factor II	STAT3	GASTRIC CANCER		*	*
Insulin-like growth factor II	STAT3	PROSTATE CANCER			*
Insulin-like growth factor II	STAT3	LUNG CANCER		*	*
Insulin-like growth factor II	STAT3	TYPE 2 DIABETES MELLITUS			*
Insulin-like growth factor II	STAT3	PANCREATIC CANCER		*
Insulin-like growth factor II	IFNG	ICHTHYOSIS, LAMELLAR, AUTOSOMAL DOMINANT	*	*
Insulin-like growth factor II	IFNG	ALZHEIMER DISEASE 3	*		*
Insulin-like growth factor II	IFNG	PANCREATIC CANCER	*
Insulin-like growth factor II	MYC	PANCREATIC CANCER	*	*
Insulin-like growth factor II	TTR	ICHTHYOSIS, LAMELLAR, AUTOSOMAL DOMINANT		*
Insulin-like growth factor II	TTR	ALZHEIMER DISEASE 3		*	*
Insulin-like growth factor II	TTR	LUNG CANCER		*	*
Insulin-like growth factor II	TTR	PANCREATIC CANCER
Insulin pork	IRS2	BODY MASS INDEX QUANTITATIVE TRAIT LOCUS 20	*
Insulin pork	IRS2	ALZHEIMER DISEASE 3	*		*
Insulin pork	IRS2	TYPE 2 DIABETES MELLITUS	*		*
Insulin pork	IRS2	PANCREATIC CANCER	*	*
Insulin pork	TNF	BODY MASS INDEX QUANTITATIVE TRAIT LOCUS 20	*	*
Insulin pork	TNF	CHOANAL ATRESIA, POSTERIOR	*
Insulin pork	TNF	PROSTATE CANCER	*	*
Insulin pork	TNF	CARONTE	*	*
Insulin pork	TNF	PANCREATIC CANCER	*
Insulin pork	HPSE	PANCREATIC CANCER	*
Insulin pork	ENPP1	BODY MASS INDEX QUANTITATIVE TRAIT LOCUS 20	*	*
Insulin pork	FOXO1	BODY MASS INDEX QUANTITATIVE TRAIT LOCUS 20	*
Insulin pork	FOXO1	ICHTHYOSIS, LAMELLAR, AUTOSOMAL DOMINANT	*		*
Insulin pork	LEP	BODY MASS INDEX QUANTITATIVE TRAIT LOCUS 20	*	*
Insulin pork	LEP	CYSTIC FIBROSIS	*		*
Insulin pork	FOXM1	BODY MASS INDEX QUANTITATIVE TRAIT LOCUS 20	*	*
Insulin pork	FOXM1	PANCREATIC CANCER	*	*
Insulin pork	VEGFA	BODY MASS INDEX QUANTITATIVE TRAIT LOCUS 20	*
Insulin pork	VEGFA	CHOANAL ATRESIA, POSTERIOR	*
Insulin pork	VEGFA	PROSTATE CANCER	*	*
Insulin pork	VEGFA	PANCREATIC CANCER	*	*
Insulin pork	PTK2B	PANCREATIC CANCER	*
Insulin pork	SERPINE1	BODY MASS INDEX QUANTITATIVE TRAIT LOCUS 20	*
Insulin pork	SERPINE1	ICHTHYOSIS, LAMELLAR, AUTOSOMAL DOMINANT	*		*
Insulin pork	SERPINE1	ALZHEIMER DISEASE	*		*
Insulin pork	SERPINE1	CARONTE	*
Insulin pork	SERPINE1	PANCREATIC CANCER	*
Insulin pork	IRS1	BODY MASS INDEX QUANTITATIVE TRAIT LOCUS 20	*
Insulin pork	IRS1	ICHTHYOSIS, LAMELLAR, AUTOSOMAL DOMINANT	*		*
Insulin pork	MAPT	BODY MASS INDEX QUANTITATIVE TRAIT LOCUS 20	*
Insulin pork	SLC2A4	BODY MASS INDEX QUANTITATIVE TRAIT LOCUS 20	*	*
Insulin pork	SLC2A4	PROSTATE CANCER	*
Insulin pork	SLC2A4	OBESITY	*		*
Insulin pork	PTPN1	BODY MASS INDEX QUANTITATIVE TRAIT LOCUS 20	*
Insulin pork	PTPN1	PANCREATIC CANCER	*
Insulin pork	IDE	ALZHEIMER DISEASE 3	*		*
Insulin pork	SIRT1	BODY MASS INDEX QUANTITATIVE TRAIT LOCUS 20	*
Insulin pork	CREB1	BODY MASS INDEX QUANTITATIVE TRAIT LOCUS 20
Insulin pork	CREB1	ICHTHYOSIS, LAMELLAR, AUTOSOMAL DOMINANT		*	*
Insulin pork	CREB1	PROSTATE CANCER
Insulin pork	CREB1	ALZHEIMER DISEASE 3		*	*
Insulin pork	CREB1	OBESITY			*
Insulin pork	CREB1	ALZHEIMER DISEASE		*	*
Insulin pork	CREB1	LUNG CANCER		*	*
Insulin pork	CREB1	TYPE 2 DIABETES MELLITUS			*
Insulin pork	FOXO3	CHOANAL ATRESIA, POSTERIOR	*
Insulin pork	FOXO3	OBESITY	*		*
Insulin pork	APC	PANCREATIC CANCER	*	*
Insulin pork	MTOR	BODY MASS INDEX QUANTITATIVE TRAIT LOCUS 20	*	*
Insulin pork	MTOR	CHOANAL ATRESIA, POSTERIOR	*
Insulin pork	MTOR	CARONTE	*
Insulin pork	PTBP1	CHOANAL ATRESIA, POSTERIOR	*
Insulin pork	PIK3CA	PROSTATE CANCER	*
Insulin pork	PIK3CA	ALZHEIMER DISEASE	*		*
Insulin pork	PIK3CA	TYPE 2 DIABETES MELLITUS	*		*
Insulin pork	PIK3CA	PANCREATIC CANCER	*	*
Insulin pork	IL1B	BODY MASS INDEX QUANTITATIVE TRAIT LOCUS 20	*	*
Insulin pork	IL1B	PANCREATIC CANCER	*
Insulin pork	PTEN	BODY MASS INDEX QUANTITATIVE TRAIT LOCUS 20	*	*
Insulin pork	PTEN	ICHTHYOSIS, LAMELLAR, AUTOSOMAL DOMINANT	*		*
Insulin pork	PTEN	PROSTATE CANCER	*	*
Insulin pork	PTEN	PANCREATIC CANCER	*	*
Insulin pork	SDC1	PANCREATIC CANCER	*	*
Insulin pork	NEUROD1	BODY MASS INDEX QUANTITATIVE TRAIT LOCUS 20	*	*
Insulin pork	NEUROD1	OBESITY	*		*
Insulin pork	NEUROD1	MATURITY-ONSET DIABETES OF THE YOUNG	*
Insulin pork	NEUROD1	TYPE 2 DIABETES MELLITUS	*		*
Insulin pork	PPARG	BODY MASS INDEX QUANTITATIVE TRAIT LOCUS 20
Insulin pork	PPARG	ICHTHYOSIS, LAMELLAR, AUTOSOMAL DOMINANT		*	*
Insulin pork	PPARG	PROSTATE CANCER
Insulin pork	PPARG	OBESITY		*	*
Insulin pork	PPARG	ALZHEIMER DISEASE		*	*
Insulin pork	PPARG	TYPE 1 DIABETES MELLITUS		*	*
Insulin pork	PPARG	LUNG CANCER		*	*
Insulin pork	PPARG	TYPE 2 DIABETES MELLITUS		*	*
Insulin pork	PPARG	PANCREATIC CANCER		*
Insulin pork	PPARG	CYSTIC FIBROSIS			*
Insulin pork	TP53	CHOANAL ATRESIA, POSTERIOR	*	*
Insulin pork	TP53	PROSTATE CANCER	*	*
Insulin pork	TP53	TYPE 1 DIABETES MELLITUS	*		*
Insulin pork	TP53	PANCREATIC CANCER	*	*
Insulin pork	G6PC1	BODY MASS INDEX QUANTITATIVE TRAIT LOCUS 20	*	*
Insulin pork	G6PC1	TYPE 2 DIABETES MELLITUS	*		*
Insulin pork	MAP2K7	CHOANAL ATRESIA, POSTERIOR	*
Insulin pork	MAP2K7	CARONTE	*	*
Insulin pork	APOA1	OBESITY	*		*
Insulin pork	APOA1	TYPE 2 DIABETES MELLITUS	*		*
Insulin pork	JUN	ICHTHYOSIS, LAMELLAR, AUTOSOMAL DOMINANT	*		*
Insulin pork	JUN	PANCREATIC CANCER	*
Insulin pork	PPARA	BODY MASS INDEX QUANTITATIVE TRAIT LOCUS 20		*
Insulin pork	PPARA	ICHTHYOSIS, LAMELLAR, AUTOSOMAL DOMINANT		*	*
Insulin pork	PPARA	OBESITY		*	*
Insulin pork	PPARA	ALZHEIMER DISEASE		*	*
Insulin pork	PPARA	CARONTE		*
Insulin pork	PPARA	LUNG CANCER		*	*
Insulin pork	PPARA	TYPE 2 DIABETES MELLITUS		*	*
Insulin pork	PPARA	CYSTIC FIBROSIS			*
Insulin pork	EGR1	TYPE 2 DIABETES MELLITUS	*		*
Insulin pork	MIR223	PROSTATE CANCER	*
Insulin pork	MIR223	PANCREATIC CANCER	*	*
Insulin pork	GLP1R	BODY MASS INDEX QUANTITATIVE TRAIT LOCUS 20		*
Insulin pork	GLP1R	ICHTHYOSIS, LAMELLAR, AUTOSOMAL DOMINANT		*	*
Insulin pork	GLP1R	ALZHEIMER DISEASE 3		*	*
Insulin pork	GLP1R	OBESITY		*	*
Insulin pork	GLP1R	ALZHEIMER DISEASE		*	*
Insulin pork	GLP1R	TYPE 2 DIABETES MELLITUS		*	*
Insulin pork	GLP1R	PANCREATIC CANCER		*
Insulin pork	DNMT1	PANCREATIC CANCER	*
Insulin pork	PRKAA2	BODY MASS INDEX QUANTITATIVE TRAIT LOCUS 20		*
Insulin pork	PRKAA2	TYPE 1 DIABETES MELLITUS			*
Insulin pork	PRKAA2	LUNG CANCER		*	*
Insulin pork	PRKAA2	TYPE 2 DIABETES MELLITUS		*	*
Insulin pork	PRKAA2	PANCREATIC CANCER		*
Insulin pork	IGFBP3	ICHTHYOSIS, LAMELLAR, AUTOSOMAL DOMINANT			*
Insulin pork	IGFBP3	OBESITY			*
Insulin pork	IGFBP3	ALZHEIMER DISEASE		*	*
Insulin pork	IGFBP3	LUNG CANCER		*	*
Insulin pork	IGFBP3	PANCREATIC CANCER
Insulin pork	MIR126	PANCREATIC CANCER	*
Insulin pork	IGF1R	PANCREATIC CANCER	*
Insulin pork	TLR4	BODY MASS INDEX QUANTITATIVE TRAIT LOCUS 20	*	*
Insulin pork	TLR4	PANCREATIC CANCER	*
Insulin pork	STAT5A	ICHTHYOSIS, LAMELLAR, AUTOSOMAL DOMINANT	*		*
Insulin pork	TGFB1	BODY MASS INDEX QUANTITATIVE TRAIT LOCUS 20	*
Insulin pork	TGFB1	PROSTATE CANCER	*
Insulin pork	TGFB1	OBESITY	*		*
Insulin pork	TGFB1	PANCREATIC CANCER	*	*
Insulin pork	INS	BODY MASS INDEX QUANTITATIVE TRAIT LOCUS 20	*	*
Insulin pork	INS	PROSTATE CANCER	*	*
Insulin pork	INS	POLYCYSTIC OVARY SYNDROME 1	*	*
Insulin pork	INS	MATURITY-ONSET DIABETES OF THE YOUNG	*	*
Insulin pork	CD36	BODY MASS INDEX QUANTITATIVE TRAIT LOCUS 20	*
Insulin pork	CD36	OBESITY	*		*
Insulin pork	PIK3CB	BODY MASS INDEX QUANTITATIVE TRAIT LOCUS 20	*
Insulin pork	PIK3CB	ICHTHYOSIS, LAMELLAR, AUTOSOMAL DOMINANT	*		*
Insulin pork	PIK3CB	CHOANAL ATRESIA, POSTERIOR	*
Insulin pork	ADIPOQ	BODY MASS INDEX QUANTITATIVE TRAIT LOCUS 20	*	*
Insulin pork	PRRT2	CHOANAL ATRESIA, POSTERIOR	*
Insulin pork	PRRT2	PROSTATE CANCER	*
Insulin pork	PIK3CD	CHOANAL ATRESIA, POSTERIOR	*
Insulin pork	MAPK1	CHOANAL ATRESIA, POSTERIOR	*	*
Insulin pork	MAPK1	ALZHEIMER DISEASE	*		*
Insulin pork	MAPK1	CARONTE	*	*
Insulin pork	MAPK1	TYPE 1 DIABETES MELLITUS	*		*
Insulin pork	MAPK1	TYPE 2 DIABETES MELLITUS	*		*
Insulin pork	MAPK1	PANCREATIC CANCER	*
Insulin pork	RPS6KB1	TYPE 2 DIABETES MELLITUS	*		*
Insulin pork	AKT1	BODY MASS INDEX QUANTITATIVE TRAIT LOCUS 20	*	*
Insulin pork	AKT1	CHOANAL ATRESIA, POSTERIOR	*	*
Insulin pork	AKT1	PROSTATE CANCER	*	*
Insulin pork	AKT1	CARONTE	*	*
Insulin pork	AKT1	TYPE 2 DIABETES MELLITUS	*		*
Insulin pork	AKT1	PANCREATIC CANCER	*	*
Insulin pork	SLC30A8	BODY MASS INDEX QUANTITATIVE TRAIT LOCUS 20	*
Insulin pork	SLC30A8	POLYCYSTIC OVARY SYNDROME 1	*	*
Insulin pork	IGF1	BODY MASS INDEX QUANTITATIVE TRAIT LOCUS 20	*	*
Insulin pork	IGF1	CHOANAL ATRESIA, POSTERIOR	*
Insulin pork	IGF1	PROSTATE CANCER	*	*
Insulin pork	IGF1	PANCREATIC CANCER	*	*
Insulin pork	NR0B1	ICHTHYOSIS, LAMELLAR, AUTOSOMAL DOMINANT		*	*
Insulin pork	NR0B1	OBESITY		*	*
Insulin pork	GCK	BODY MASS INDEX QUANTITATIVE TRAIT LOCUS 20		*
Insulin pork	GCK	MATURITY-ONSET DIABETES OF THE YOUNG, TYPE 1		*	*
Insulin pork	GCK	MATURITY-ONSET DIABETES OF THE YOUNG		*
Insulin pork	GCK	TYPE 2 DIABETES MELLITUS		*	*
Insulin pork	FOS	PANCREATIC CANCER	*
Insulin pork	TNFSF10	ICHTHYOSIS, LAMELLAR, AUTOSOMAL DOMINANT	*		*
Insulin pork	TNFSF10	CHOANAL ATRESIA, POSTERIOR	*
Insulin pork	TNFSF10	PROSTATE CANCER	*
Insulin pork	TNFSF10	PANCREATIC CANCER	*	*
Insulin pork	SMAD3	OBESITY	*		*
Insulin pork	PDX1	BODY MASS INDEX QUANTITATIVE TRAIT LOCUS 20	*
Insulin pork	PDX1	MATURITY-ONSET DIABETES OF THE YOUNG	*	*
Insulin pork	PDX1	PANCREATIC CANCER	*	*
Insulin pork	SETD2	BODY MASS INDEX QUANTITATIVE TRAIT LOCUS 20	*
Insulin pork	SETD2	ICHTHYOSIS, LAMELLAR, AUTOSOMAL DOMINANT	*		*
Insulin pork	SETD2	PROSTATE CANCER	*	*
Insulin pork	SETD2	PANCREATIC CANCER	*
Insulin pork	KCNQ1	PANCREATIC CANCER	*
Insulin pork	IGFBP1	BODY MASS INDEX QUANTITATIVE TRAIT LOCUS 20	*
Insulin pork	IGFBP1	CHOANAL ATRESIA, POSTERIOR	*
Insulin pork	HIF1A	BODY MASS INDEX QUANTITATIVE TRAIT LOCUS 20	*
Insulin pork	HIF1A	ICHTHYOSIS, LAMELLAR, AUTOSOMAL DOMINANT	*		*
Insulin pork	HIF1A	PROSTATE CANCER	*	*
Insulin pork	HIF1A	ALZHEIMER DISEASE	*		*
Insulin pork	HIF1A	CARONTE	*	*
Insulin pork	HIF1A	TYPE 2 DIABETES MELLITUS	*		*
Insulin pork	HIF1A	PANCREATIC CANCER	*
Insulin pork	INSR	BODY MASS INDEX QUANTITATIVE TRAIT LOCUS 20	*	*
Insulin pork	INSR	ICHTHYOSIS, LAMELLAR, AUTOSOMAL DOMINANT	*		*
Insulin pork	INSR	TYPE 1 DIABETES MELLITUS	*		*
Insulin pork	INSR	PANCREATIC CANCER	*
Insulin pork	PTGS2	BODY MASS INDEX QUANTITATIVE TRAIT LOCUS 20	*
Insulin pork	PTGS2	PROSTATE CANCER	*
Insulin pork	PTGS2	PANCREATIC CANCER	*	*
Insulin pork	STAT3	CHOANAL ATRESIA, POSTERIOR	*
Insulin pork	STAT3	PROSTATE CANCER	*
Insulin pork	STAT3	ALZHEIMER DISEASE	*		*
Insulin pork	STAT3	CARONTE	*	*
Insulin pork	STAT3	TYPE 1 DIABETES MELLITUS	*		*
Insulin pork	STAT3	TYPE 2 DIABETES MELLITUS	*		*
Insulin pork	STAT3	PANCREATIC CANCER	*	*
Insulin pork	MAPK8	BODY MASS INDEX QUANTITATIVE TRAIT LOCUS 20	*	*
Insulin pork	MAPK8	CHOANAL ATRESIA, POSTERIOR	*	*
Insulin pork	MAPK8	CARONTE	*	*
Insulin pork	MAPK8	TYPE 2 DIABETES MELLITUS	*		*
Insulin pork	MAPK8	PANCREATIC CANCER	*
Insulin pork	MYC	PROSTATE CANCER	*	*
Insulin pork	MYC	PANCREATIC CANCER	*	*
Insulin pork	IL6	BODY MASS INDEX QUANTITATIVE TRAIT LOCUS 20	*	*
Insulin pork	IL6	CHOANAL ATRESIA, POSTERIOR	*	*
Insulin pork	IL6	PROSTATE CANCER	*	*
Insulin pork	IL6	POLYCYSTIC OVARY SYNDROME 1	*	*
Insulin pork	IL6	PANCREATIC CANCER	*
Insulin pork	IGHD1-14	BODY MASS INDEX QUANTITATIVE TRAIT LOCUS 20	*
Insulin pork	IGHD1-14	TYPE 1 DIABETES MELLITUS	*		*
Insulin pork	ADIPOR1	OBESITY	*		*
Insulin pork	PPARGC1A	BODY MASS INDEX QUANTITATIVE TRAIT LOCUS 20	*	*
Insulin pork	PPARGC1A	OBESITY	*		*
Insulin pork	PPARGC1A	ALZHEIMER DISEASE	*		*
Atorvastatin	CAD	BODY MASS INDEX QUANTITATIVE TRAIT LOCUS 20	*		*
Atorvastatin	CAD	KAWASAKI DISEASE	*	*
Atorvastatin	ACOD1	BODY MASS INDEX QUANTITATIVE TRAIT LOCUS 20	*		*
Streptozocin	NEUROD1	TYPE 1 DIABETES MELLITUS		*	*
Streptozocin	NEUROD1	TYPE 2 DIABETES MELLITUS			*
Interferon Kappa	TNF	PULMONARY FIBROSIS, IDIOPATHIC	*	*
Interferon Kappa	IGKV1-27	LYMPHOMA, MUCOSA-ASSOCIATED LYMPHOID TYPE	*	*
Interferon Kappa	IFNB1	SYSTEMIC LUPUS ERYTHEMATOSUS	*		*
Interferon Kappa	IL22	KAWASAKI DISEASE	*		*
Interferon Kappa	TLR9	TYPE 1 DIABETES MELLITUS	*		*
Interferon Kappa	PSS	LYMPHOMA, MUCOSA-ASSOCIATED LYMPHOID TYPE	*	*
Interferon Kappa	IRF5	TYPE 1 DIABETES MELLITUS	*		*
Interferon Kappa	IRF1	GASTRIC CANCER	*		*
Interferon Kappa	IL13	RHEUMATOID ARTHRITIS		*	*
Interferon Kappa	IL13	TYPE 1 DIABETES MELLITUS		*	*
Interferon Kappa	IL1B	LYMPHOMA, MUCOSA-ASSOCIATED LYMPHOID TYPE	*
Interferon Kappa	SOCS1	TYPE 1 DIABETES MELLITUS	*		*
Interferon Kappa	FOXP3	SYSTEMIC LUPUS ERYTHEMATOSUS	*		*
Interferon Kappa	FOXP3	KAWASAKI DISEASE	*		*
Interferon Kappa	IDO1	SYSTEMIC LUPUS ERYTHEMATOSUS	*		*
Interferon Kappa	CDKN1A	PULMONARY FIBROSIS, IDIOPATHIC	*	*
Interferon Kappa	MAPK1	TYPE 1 DIABETES MELLITUS	*		*
Interferon Kappa	FAS	SYSTEMIC LUPUS ERYTHEMATOSUS	*		*
Interferon Kappa	IL17A	RHEUMATOID ARTHRITIS		*	*
Interferon Kappa	IL17A	GASTRIC CANCER		*	*
Interferon Kappa	IL17A	SYSTEMIC LUPUS ERYTHEMATOSUS		*	*
Interferon Kappa	IL17A	TYPE 1 DIABETES MELLITUS		*	*
Interferon Kappa	IL17A	KAWASAKI DISEASE		*	*
Interferon Kappa	TNFSF10	SYSTEMIC LUPUS ERYTHEMATOSUS	*		*
Interferon Kappa	IFIH1	SYSTEMIC LUPUS ERYTHEMATOSUS	*		*
Interferon Kappa	STAT3	TYPE 1 DIABETES MELLITUS	*		*
Interferon Kappa	IL2	SYSTEMIC LUPUS ERYTHEMATOSUS	*		*
Interferon Kappa	IFNG	RHEUMATOID ARTHRITIS		*	*
Interferon Kappa	IFNG	GASTRIC CANCER		*	*
Interferon Kappa	IFNG	SYSTEMIC LUPUS ERYTHEMATOSUS			*
Interferon Kappa	IFNG	TYPE 1 DIABETES MELLITUS		*	*
Interferon Kappa	IFNG	KAWASAKI DISEASE		*	*
Interferon Kappa	PDCD1	PULMONARY FIBROSIS, IDIOPATHIC	*
Metformin	IMPACT	BODY MASS INDEX QUANTITATIVE TRAIT LOCUS 20		*	*
Metformin	IMPACT	ICHTHYOSIS, LAMELLAR, AUTOSOMAL DOMINANT		*	*
Metformin	IMPACT	OBESITY			*
Metformin	FBN2	OBESITY	*		*
Metformin	IGHD1-14	BODY MASS INDEX QUANTITATIVE TRAIT LOCUS 20	*		*
Alteplase	OAP	RHEUMATOID ARTHRITIS		*	*
Alteplase	OAP	LUNG CANCER		*	*
Erlotinib	EGFR	OVARIAN CANCER	*	*
Erlotinib	EGFR	SQUAMOUS CELL CARCINOMA, HEAD AND NECK	*	*
Erlotinib	IGF1R	SQUAMOUS CELL CARCINOMA, HEAD AND NECK	*	*
Erlotinib	IGF1R	PANCREATIC CANCER	*		*
Erlotinib	HGF	PANCREATIC CANCER	*		*
Erlotinib	SRC	OVARIAN CANCER	*	*
Erlotinib	SRC	SQUAMOUS CELL CARCINOMA, HEAD AND NECK	*
Erlotinib	SRC	PANCREATIC CANCER	*		*
Celecoxib	FBN2	BREAST CANCER		*	*
Celecoxib	FBN2	PANCREATIC CANCER		*	*
Dasatinib	SERPINB3	LUNG CANCER		*	*
Interleukin-10	TNF	BODY MASS INDEX QUANTITATIVE TRAIT LOCUS 20	*	*
Interleukin-10	TNF	OSTEOARTHRITIS SUSCEPTIBILITY 1	*		*
Interleukin-10	TNF	CYSTIC FIBROSIS	*	*
Interleukin-10	SOD1	BODY MASS INDEX QUANTITATIVE TRAIT LOCUS 20		*
Interleukin-10	SOD1	AUTOIMMUNE DISEASE			*
Interleukin-10	SOD1	RHEUMATOID ARTHRITIS		*	*
Interleukin-10	SOD1	GASTRIC CANCER		*	*
Interleukin-10	SOD1	OBESITY			*
Interleukin-10	SOD1	ALZHEIMER DISEASE		*	*
Interleukin-10	SOD1	TYPE 2 DIABETES MELLITUS		*	*
Interleukin-10	SOCS3	BODY MASS INDEX QUANTITATIVE TRAIT LOCUS 20	*	*
Interleukin-10	SOCS3	TYPE 1 DIABETES MELLITUS	*		*
Interleukin-10	SOCS3	CYSTIC FIBROSIS	*
Interleukin-10	MIR122	BILIARY CIRRHOSIS, PRIMARY, 1		*	*
Interleukin-10	MIR122	GASTRIC CANCER		*	*
Interleukin-10	MIR122	OBESITY		*	*
Interleukin-10	MIR122	LUNG CANCER		*	*
Interleukin-10	IGKV1-27	BLOOD GROUP, Ss		*	*
Interleukin-10	IGKV1-27	AUTOIMMUNE DISEASE			*
Interleukin-10	IGKV1-27	RHEUMATOID ARTHRITIS		*	*
Interleukin-10	IGKV1-27	BILIARY CIRRHOSIS, PRIMARY, 1			*
Interleukin-10	IGKV1-27	ALZHEIMER DISEASE		*	*
Interleukin-10	IGKV1-27	CYSTIC FIBROSIS		*
Interleukin-10	IFNB1	SYSTEMIC LUPUS ERYTHEMATOSUS	*		*
Interleukin-10	NTN1	ALZHEIMER DISEASE	*		*
Interleukin-10	NOS3	BODY MASS INDEX QUANTITATIVE TRAIT LOCUS 20	*	*
Interleukin-10	IL22	CYSTIC FIBROSIS	*
Interleukin-10	HMOX1	BODY MASS INDEX QUANTITATIVE TRAIT LOCUS 20	*	*
Interleukin-10	HMOX1	ICHTHYOSIS, LAMELLAR, AUTOSOMAL DOMINANT	*		*
Interleukin-10	HMOX1	CYSTIC FIBROSIS	*
Interleukin-10	NFKB1	BODY MASS INDEX QUANTITATIVE TRAIT LOCUS 20	*	*
Interleukin-10	CD68	RHEUMATOID ARTHRITIS		*	*
Interleukin-10	CD68	GASTRIC CANCER		*	*
Interleukin-10	CD68	TYPE 1 DIABETES MELLITUS		*	*
Interleukin-10	ABCG2	ICHTHYOSIS, LAMELLAR, AUTOSOMAL DOMINANT	*		*
Interleukin-10	ABCG2	CYSTIC FIBROSIS	*	*
Interleukin-10	VEGFA	BODY MASS INDEX QUANTITATIVE TRAIT LOCUS 20	*
Interleukin-10	TLR9	AUTOIMMUNE DISEASE	*		*
Interleukin-10	TLR9	TYPE 1 DIABETES MELLITUS	*		*
Interleukin-10	HDAC9	ICHTHYOSIS, LAMELLAR, AUTOSOMAL DOMINANT	*		*
Interleukin-10	HDAC9	OBESITY	*		*
Interleukin-10	HDAC9	TYPE 2 DIABETES MELLITUS	*		*
Interleukin-10	CD14	RHEUMATOID ARTHRITIS		*	*
Interleukin-10	CD14	GASTRIC CANCER		*	*
Interleukin-10	CD14	PULMONARY DISEASE, CHRONIC OBSTRUCTIVE		*	*
Interleukin-10	TLR3	BLOOD GROUP, Ss	*		*
Interleukin-10	TLR3	BILIARY CIRRHOSIS, PRIMARY, 1	*		*
Interleukin-10	MAPT	BODY MASS INDEX QUANTITATIVE TRAIT LOCUS 20	*
Interleukin-10	MAPT	AGING	*		*
Interleukin-10	IL26	SYSTEMIC LUPUS ERYTHEMATOSUS	*		*
Interleukin-10	CAD	BODY MASS INDEX QUANTITATIVE TRAIT LOCUS 20
Interleukin-10	CAD	RHEUMATOID ARTHRITIS		*	*
Interleukin-10	CAD	OBESITY		*	*
Interleukin-10	CAD	ALZHEIMER DISEASE			*
[truncated: 1,136 more rows]

## Sheet: Cancer5
Drug	Gene	Disease	Drug-Gene	Gene-Disease	Disease-Drug
Gemcitabine	MTLN	LUNG CANCER		*	*
Gemcitabine	PRRT2	GASTRIC CANCER	*	*
Gemcitabine	PRRT2	SQUAMOUS CELL CARCINOMA, HEAD AND NECK	*
Gemcitabine	FBN2	HEPATOCELLULAR CARCINOMA		*	*
Gemcitabine	FBN2	PANCREATIC CANCER		*	*
Gemcitabine	MMP12	PANCREATIC CANCER	*		*
Thyroid, porcine	KRAS	GASTROINTESTINAL STROMAL TUMOR	*
Thyroid, porcine	TGFB1	CARONTE	*
Aspirin	FRTS1	HEPATOCELLULAR CARCINOMA		*	*
Curcumin	NFKB1	BODY MASS INDEX QUANTITATIVE TRAIT LOCUS 20	*		*
Docetaxel	KRAS	PROSTATE CANCER	*		*
Vitamin D3	ASPH	HEPATOCELLULAR CARCINOMA		*	*
Vitamin D3	FRTS1	BREAST CANCER		*
Vitamin D3	FRTS1	HEPATOCELLULAR CARCINOMA		*	*
Vitamin D3	HMGA2	BREAST CANCER	*	*
Vitamin D3	HSPB1	BREAST CANCER	*	*
Vitamin D3	DPYD	HEPATOCELLULAR CARCINOMA		*	*
Vitamin D3	DPYD	GASTRIC CANCER		*	*
Vitamin D3	XRCC1	XERODERMA PIGMENTOSUM, COMPLEMENTATION GROUP D	*	*
Vitamin D3	GSTM1	HEPATOCELLULAR CARCINOMA		*	*
Vitamin D3	GSTM1	GASTRIC CANCER		*	*
Vitamin D3	GSTM1	PROSTATE CANCER
Vitamin D3	GSTM1	LUNG CANCER		*	*
Vitamin D3	ADM	HEPATOCELLULAR CARCINOMA		*	*
Vitamin D3	ADM	LUNG CANCER		*	*
Vitamin D3	CEACAM5	BREAST CANCER		*
Vitamin D3	CEACAM5	GASTRIC CANCER		*	*
Vitamin D3	CEACAM5	LUNG CANCER		*	*
Vitamin D3	ATM	HEPATOCELLULAR CARCINOMA		*	*
Vitamin D3	ATM	CHOANAL ATRESIA, POSTERIOR		*
Vitamin D3	ATM	GASTRIC CANCER		*	*
Vitamin D3	ATM	LUNG CANCER		*	*
Vitamin D3	CCL2	BODY MASS INDEX QUANTITATIVE TRAIT LOCUS 20		*
Vitamin D3	CCL2	HEPATOCELLULAR CARCINOMA		*	*
Vitamin D3	CCL2	GASTRIC CANCER		*	*
Vitamin D3	CCL2	OBESITY		*
Vitamin D3	CCL2	LUNG CANCER		*	*
Vitamin D3	CCL2	TYPE 2 DIABETES MELLITUS			*
Vitamin D3	MARCHF8	HEPATOCELLULAR CARCINOMA		*	*
Vitamin D3	MARCHF8	GASTRIC CANCER		*	*
Vitamin D3	MARCHF8	LUNG CANCER		*	*
Vitamin D3	GC	TYPE 2 DIABETES MELLITUS	*		*
Vitamin D3	MSH2	BREAST CANCER		*
Vitamin D3	MSH2	BODY MASS INDEX QUANTITATIVE TRAIT LOCUS 20		*
Vitamin D3	MSH2	HEPATOCELLULAR CARCINOMA		*	*
Vitamin D3	MSH2	GASTRIC CANCER		*	*
Vitamin D3	MSH2	LUNG CANCER		*	*
Vitamin D3	MSH2	XERODERMA PIGMENTOSUM, COMPLEMENTATION GROUP C		*
Vitamin D3	IFNA1	HEPATOCELLULAR CARCINOMA		*	*
Vitamin D3	IFNA1	LUNG CANCER		*	*
Vitamin D3	CCL20	HEPATOCELLULAR CARCINOMA		*	*
Vitamin D3	CCL20	GASTRIC CANCER		*	*
Vitamin D3	CCL20	LUNG CANCER		*	*
Vitamin D3	CD274	BREAST CANCER	*
Vitamin D3	CD274	PROSTATE CANCER	*	*
Vitamin D3	PTPRC	HEPATOCELLULAR CARCINOMA		*	*
Vitamin D3	NQO1	PROSTATE CANCER	*
Vitamin D3	TYMS	BREAST CANCER
Vitamin D3	TYMS	HEPATOCELLULAR CARCINOMA		*	*
Vitamin D3	TYMS	GASTRIC CANCER		*	*
Vitamin D3	TYMS	LUNG CANCER		*	*
Vitamin D3	PVT1	BREAST CANCER	*	*
Vitamin D3	MRC1	HEPATOCELLULAR CARCINOMA		*	*
Vitamin D3	MRC1	GASTRIC CANCER		*	*
Vitamin D3	MRC1	OBESITY		*
Vitamin D3	MRC1	LUNG CANCER		*	*
Vitamin D3	MUC5AC	BREAST CANCER		*
Vitamin D3	MUC5AC	HEPATOCELLULAR CARCINOMA		*	*
Vitamin D3	MUC5AC	GASTRIC CANCER		*	*
Vitamin D3	MUC5AC	LUNG CANCER		*	*
Vitamin D3	FBN2	BREAST CANCER		*
Vitamin D3	FBN2	HEPATOCELLULAR CARCINOMA		*	*
Vitamin D3	KAT2B	BREAST CANCER		*
Vitamin D3	KAT2B	HEPATOCELLULAR CARCINOMA		*	*
Vitamin D3	KAT2B	GASTRIC CANCER		*	*
Vitamin D3	KAT2B	LUNG CANCER		*	*
Vitamin D3	CYP1A1	HEPATOCELLULAR CARCINOMA		*	*
Vitamin D3	CYP1A1	GASTRIC CANCER		*	*
Vitamin D3	CYP1A1	LUNG CANCER		*	*
Vitamin D3	NANOG	BREAST CANCER	*
Vitamin D3	NANOG	BODY MASS INDEX QUANTITATIVE TRAIT LOCUS 20	*	*
Vitamin D3	IL4	PROSTATE CANCER	*
Vitamin D3	STAT3	BREAST CANCER		*
Vitamin D3	STAT3	HEPATOCELLULAR CARCINOMA		*	*
Vitamin D3	STAT3	CHOANAL ATRESIA, POSTERIOR
Vitamin D3	STAT3	GASTRIC CANCER		*	*
Vitamin D3	STAT3	LUNG CANCER		*	*
Vitamin D3	ERCC1	PROSTATE CANCER	*	*
Vitamin D3	OGG1	GASTRIC CANCER		*	*
Vitamin D3	OGG1	LUNG CANCER		*	*
Vitamin D3	IL2	HEPATOCELLULAR CARCINOMA		*	*
Vitamin D3	IL2	GASTRIC CANCER		*	*
Vitamin D3	IL10	BREAST CANCER	*	*
Vitamin D3	IL10	BODY MASS INDEX QUANTITATIVE TRAIT LOCUS 20	*
Vitamin D3	IL10	OBESITY	*	*
Vitamin D3	IL6	BREAST CANCER	*
Vitamin D3	IL6	BODY MASS INDEX QUANTITATIVE TRAIT LOCUS 20	*	*
Vitamin D3	IL6	CHOANAL ATRESIA, POSTERIOR	*	*
Vitamin D3	IL6	PROSTATE CANCER	*	*
Vitamin D3	IL6	OBESITY	*	*
Vitamin D3	ABCB1	BREAST CANCER	*
Vitamin D3	PDCD1	BREAST CANCER	*
Inosine	TNF	BODY MASS INDEX QUANTITATIVE TRAIT LOCUS 20	*	*
Inosine	TNF	OBESITY	*	*
Inosine	TNF	CYSTIC FIBROSIS	*	*
Inosine	SOD1	BODY MASS INDEX QUANTITATIVE TRAIT LOCUS 20	*
Inosine	KRAS	SQUAMOUS CELL CARCINOMA, HEAD AND NECK	*
Inosine	IGKV1-27	HEPATOCELLULAR CARCINOMA		*	*
Inosine	IGKV1-27	CYSTIC FIBROSIS		*
Inosine	HMOX1	NASOPHARYNGEAL CARCINOMA	*		*
Inosine	NFKB1	BODY MASS INDEX QUANTITATIVE TRAIT LOCUS 20	*
Inosine	NFKB1	CYSTIC FIBROSIS	*	*
Inosine	VEGFA	OBESITY	*
Inosine	VEGFA	SQUAMOUS CELL CARCINOMA, HEAD AND NECK	*	*
Inosine	IL13	OBESITY	*	*
Inosine	IL13	CYSTIC FIBROSIS	*
Inosine	LGALS3	NASOPHARYNGEAL CARCINOMA	*		*
Inosine	IL1B	CYSTIC FIBROSIS	*	*
Inosine	CCL2	BODY MASS INDEX QUANTITATIVE TRAIT LOCUS 20	*	*
Inosine	CCL2	OBESITY	*	*
Inosine	CCL2	CYSTIC FIBROSIS	*
Inosine	PTEN	BODY MASS INDEX QUANTITATIVE TRAIT LOCUS 20	*	*
Inosine	PTEN	OBESITY	*
Inosine	PTEN	NASOPHARYNGEAL CARCINOMA	*		*
Inosine	TP53	SQUAMOUS CELL CARCINOMA, HEAD AND NECK	*	*
Inosine	EGFR	SQUAMOUS CELL CARCINOMA, HEAD AND NECK	*	*
Inosine	MMP9	NASOPHARYNGEAL CARCINOMA	*		*
Inosine	TLR4	BODY MASS INDEX QUANTITATIVE TRAIT LOCUS 20		*
Inosine	TLR4	HEPATOCELLULAR CARCINOMA		*	*
Inosine	TLR4	GASTRIC CANCER		*	*
Inosine	TLR4	CYSTIC FIBROSIS		*
Inosine	KLF6	HEPATOCELLULAR CARCINOMA		*	*
Inosine	KLF6	GASTRIC CANCER		*	*
Inosine	ADIPOQ	BODY MASS INDEX QUANTITATIVE TRAIT LOCUS 20	*	*
Inosine	ADIPOQ	OBESITY	*	*
Inosine	MAPK1	BODY MASS INDEX QUANTITATIVE TRAIT LOCUS 20	*
Inosine	MAPK1	OBESITY	*
Inosine	MAPK1	SQUAMOUS CELL CARCINOMA, HEAD AND NECK	*
Inosine	MAPK1	NASOPHARYNGEAL CARCINOMA	*		*
Inosine	MAPK1	CYSTIC FIBROSIS	*	*
Inosine	JUNB	HEPATOCELLULAR CARCINOMA		*	*
Inosine	JUNB	SQUAMOUS CELL CARCINOMA, HEAD AND NECK		*
Inosine	JUNB	NASOPHARYNGEAL CARCINOMA			*
Inosine	NFE2L2	HEPATOCELLULAR CARCINOMA		*	*
Inosine	NFE2L2	GASTRIC CANCER		*	*
Inosine	PTS	NASOPHARYNGEAL CARCINOMA	*		*
Inosine	SETD2	BODY MASS INDEX QUANTITATIVE TRAIT LOCUS 20	*
Inosine	SETD2	NASOPHARYNGEAL CARCINOMA	*		*
Inosine	BAX	OBESITY	*	*
Inosine	PTGS2	OBESITY	*	*
Inosine	PTGS2	SQUAMOUS CELL CARCINOMA, HEAD AND NECK	*	*
Inosine	PTGS2	CYSTIC FIBROSIS	*
Inosine	IL4	CYSTIC FIBROSIS	*
Inosine	IFNG	CYSTIC FIBROSIS	*
Inosine	NR1I2	BODY MASS INDEX QUANTITATIVE TRAIT LOCUS 20	*
Inosine	NR1I2	OBESITY	*
Inosine	IL10	BODY MASS INDEX QUANTITATIVE TRAIT LOCUS 20	*
Inosine	IL10	OBESITY	*	*
Inosine	IL10	CYSTIC FIBROSIS	*	*
Inosine	MAPK8	NASOPHARYNGEAL CARCINOMA	*		*
Inosine	MAPK8	CYSTIC FIBROSIS	*	*
Inosine	ELAVL1	HEPATOCELLULAR CARCINOMA		*	*
Inosine	ELAVL1	GASTRIC CANCER		*	*
Inosine	SOD2	HEPATOCELLULAR CARCINOMA		*	*
Inosine	SOD2	NASOPHARYNGEAL CARCINOMA		*	*
Inosine	SOD2	CYSTIC FIBROSIS
Inosine	IL6	BODY MASS INDEX QUANTITATIVE TRAIT LOCUS 20	*	*
Inosine	IL6	OBESITY	*	*
Inosine	IL6	CYSTIC FIBROSIS	*	*
Pemetrexed	SCLC1	LUNG CANCER		*	*
Insulin human	CCL2	BODY MASS INDEX QUANTITATIVE TRAIT LOCUS 20	*	*
Insulin human	CCL2	OBESITY	*	*
Insulin human	IGFBP1	BODY MASS INDEX QUANTITATIVE TRAIT LOCUS 20	*
Insulin human	IGFBP1	OBESITY	*	*
Edodekin alfa	FOXM1	NASOPHARYNGEAL CARCINOMA	*	*
Edodekin alfa	TLR2	NASOPHARYNGEAL CARCINOMA	*
Edodekin alfa	IFNA1	HEPATOCELLULAR CARCINOMA		*	*
Edodekin alfa	MIR146A	NASOPHARYNGEAL CARCINOMA	*	*
Bevacizumab	VEGFA	SQUAMOUS CELL CARCINOMA, HEAD AND NECK	*	*
Insulin beef	TNF	CHOANAL ATRESIA, POSTERIOR	*
Insulin beef	TNF	CARONTE	*	*
Insulin beef	SOAT1	CARONTE	*
Insulin beef	IRS2	OBESITY	*		*
Insulin beef	SOCS3	CHOANAL ATRESIA, POSTERIOR	*	*
Insulin beef	SOCS3	OBESITY	*		*
Insulin beef	FOXO1	BODY MASS INDEX QUANTITATIVE TRAIT LOCUS 20	*		*
Insulin beef	NFKB1	BODY MASS INDEX QUANTITATIVE TRAIT LOCUS 20	*		*
Insulin beef	C3	OBESITY	*		*
Insulin beef	STK11	CHOANAL ATRESIA, POSTERIOR	*
Insulin beef	SERPINE1	BODY MASS INDEX QUANTITATIVE TRAIT LOCUS 20	*		*
Insulin beef	SERPINE1	PROSTATE CANCER	*		*
Insulin beef	SERPINE1	TYPE 2 DIABETES MELLITUS	*		*
Insulin beef	IRS1	HEPATOCELLULAR CARCINOMA		*	*
Insulin beef	IRS1	OBESITY		*	*
Insulin beef	PTPN1	OBESITY	*		*
Insulin beef	NR0B2	BODY MASS INDEX QUANTITATIVE TRAIT LOCUS 20			*
Insulin beef	NR0B2	HEPATOCELLULAR CARCINOMA		*	*
Insulin beef	NR0B2	OBESITY		*	*
Insulin beef	NR0B2	CARONTE		*
Insulin beef	APOB	OBESITY	*		*
Insulin beef	PTK2	CARONTE	*
Insulin beef	PIK3CA	BODY MASS INDEX QUANTITATIVE TRAIT LOCUS 20	*		*
Insulin beef	PIK3CA	CHOANAL ATRESIA, POSTERIOR	*
Insulin beef	ATM	CHOANAL ATRESIA, POSTERIOR	*	*
Insulin beef	PTEN	OBESITY	*		*
Insulin beef	G6PC1	OBESITY	*		*
Insulin beef	PPARA	BODY MASS INDEX QUANTITATIVE TRAIT LOCUS 20	*		*
Insulin beef	PPARA	CARONTE	*	*
Insulin beef	SP1	CHOANAL ATRESIA, POSTERIOR	*
Insulin beef	SP1	TYPE 2 DIABETES MELLITUS	*		*
Insulin beef	MIR200A	PROSTATE CANCER	*		*
Insulin beef	AKT2	BODY MASS INDEX QUANTITATIVE TRAIT LOCUS 20	*		*
Insulin beef	ADIPOQ	TYPE 2 DIABETES MELLITUS	*		*
Insulin beef	PRKAA1	BODY MASS INDEX QUANTITATIVE TRAIT LOCUS 20		*	*
Insulin beef	PRKAA1	HEPATOCELLULAR CARCINOMA		*	*
Insulin beef	PRKAA1	GASTRIC CANCER		*	*
Insulin beef	PRKAA1	OBESITY			*
Insulin beef	PRKAA1	TYPE 2 DIABETES MELLITUS			*
Insulin beef	PIK3CD	OBESITY	*		*
Insulin beef	SFTPA2	OBESITY	*		*
Insulin beef	MAPK1	BODY MASS INDEX QUANTITATIVE TRAIT LOCUS 20	*		*
Insulin beef	MAPK1	CHOANAL ATRESIA, POSTERIOR	*	*
Insulin beef	MAPK1	PROSTATE CANCER	*		*
Insulin beef	MAPK1	OBESITY	*		*
Insulin beef	MAPK1	CARONTE	*	*
Insulin beef	MAPK14	CARONTE	*	*
Insulin beef	SETD2	BODY MASS INDEX QUANTITATIVE TRAIT LOCUS 20	*		*
Insulin beef	IGFBP1	BODY MASS INDEX QUANTITATIVE TRAIT LOCUS 20	*		*
Insulin beef	INSR	OBESITY	*		*
Insulin beef	FASN	BODY MASS INDEX QUANTITATIVE TRAIT LOCUS 20	*		*
Insulin beef	STAT3	CHOANAL ATRESIA, POSTERIOR	*
Insulin beef	STAT3	CARONTE	*	*
Insulin beef	RETN	BODY MASS INDEX QUANTITATIVE TRAIT LOCUS 20	*		*
Insulin beef	IL6	CHOANAL ATRESIA, POSTERIOR	*	*
Insulin beef	IL6	CARONTE	*	*
Insulin beef	JAK2	OBESITY	*		*
Insulin beef	INPPL1	OBESITY	*		*
Insulin beef	LRP1	BODY MASS INDEX QUANTITATIVE TRAIT LOCUS 20	*		*
Human interleukin-2	TNF	PANCREATIC CANCER	*		*
Human interleukin-2	PLAU	MELANOMA, UVEAL	*
Human interleukin-2	VEGFA	MELANOMA, UVEAL	*
Human interleukin-2	IL1B	PANCREATIC CANCER	*		*
Human interleukin-2	CCL2	HEPATOCELLULAR CARCINOMA		*	*
Human interleukin-2	CCL2	LUNG CANCER		*	*
Human interleukin-2	CCL2	PANCREATIC CANCER		*	*
Human interleukin-2	HDAC1	PANCREATIC CANCER	*		*
Human interleukin-2	PXN	HEPATOCELLULAR CARCINOMA		*	*
Human interleukin-2	PXN	LUNG CANCER		*	*
Human interleukin-2	PXN	PANCREATIC CANCER			*
Human interleukin-2	TKT	MELANOMA, UVEAL	*
Human interleukin-2	NFE2L2	PANCREATIC CANCER	*		*
Human interleukin-2	TIMP1	PANCREATIC CANCER	*		*
Human interleukin-2	ABL1	PANCREATIC CANCER	*		*
Human interleukin-2	IFNG	HEPATOCELLULAR CARCINOMA		*	*
Human interleukin-2	IFNG	LUNG CANCER		*	*
Human interleukin-2	IFNG	MELANOMA, UVEAL		*
Human interleukin-2	ABCB1	PANCREATIC CANCER	*		*
Human interleukin-2	MMP3	HEPATOCELLULAR CARCINOMA		*	*
Human interleukin-2	MMP3	LUNG CANCER		*	*
Human interleukin-2	CCL5	MELANOMA, UVEAL	*
Nepidermin	ESR1	CARONTE	*
Nepidermin	AR	HEPATOCELLULAR CARCINOMA		*	*
Nepidermin	PTK2	CARONTE	*
Nepidermin	MAP2K7	HEPATOCELLULAR CARCINOMA		*	*
Nepidermin	MAP2K7	CARONTE		*
Nepidermin	EGF	HEPATOCELLULAR CARCINOMA		*	*
Nepidermin	EGFR	CARONTE	*	*
Nepidermin	TGFB1	CARONTE	*
Nepidermin	MAPK1	CARONTE	*	*
Nepidermin	HGF	CARONTE	*
Nepidermin	STAT3	CARONTE	*	*
Nepidermin	NR5A2	HEPATOCELLULAR CARCINOMA		*	*
N-acetylsulfanilyl chloride	PECAM1	HEPATOCELLULAR CARCINOMA		*	*
N-acetylsulfanilyl chloride	ERVK-11	HEPATOCELLULAR CARCINOMA		*	*
N-acetylsulfanilyl chloride	ERVK-11	GASTRIC CANCER		*	*
N-acetylsulfanilyl chloride	GLI1	HEPATOCELLULAR CARCINOMA		*	*
N-acetylsulfanilyl chloride	GLI1	GASTRIC CANCER		*	*
N-acetylsulfanilyl chloride	PTK2	BREAST CANCER		*	*
N-acetylsulfanilyl chloride	PTK2	HEPATOCELLULAR CARCINOMA		*	*
N-acetylsulfanilyl chloride	PTK2	GASTRIC CANCER		*	*
N-acetylsulfanilyl chloride	FSCN1	HEPATOCELLULAR CARCINOMA		*	*
N-acetylsulfanilyl chloride	CD274	BREAST CANCER			*
N-acetylsulfanilyl chloride	CD274	HEPATOCELLULAR CARCINOMA		*	*
N-acetylsulfanilyl chloride	CD274	GASTRIC CANCER		*	*
N-acetylsulfanilyl chloride	MMP9	BREAST CANCER		*	*
N-acetylsulfanilyl chloride	MMP9	HEPATOCELLULAR CARCINOMA		*	*
N-acetylsulfanilyl chloride	MMP9	GASTRIC CANCER		*	*
N-acetylsulfanilyl chloride	TGFB1	BREAST CANCER			*
N-acetylsulfanilyl chloride	TGFB1	HEPATOCELLULAR CARCINOMA		*	*
N-acetylsulfanilyl chloride	EPHB2	BREAST CANCER			*
N-acetylsulfanilyl chloride	EPHB2	HEPATOCELLULAR CARCINOMA		*	*
N-acetylsulfanilyl chloride	EPHB2	GASTRIC CANCER		*	*
N-acetylsulfanilyl chloride	CD44	BREAST CANCER		*	*
N-acetylsulfanilyl chloride	CD44	HEPATOCELLULAR CARCINOMA		*	*
N-acetylsulfanilyl chloride	CD44	GASTRIC CANCER		*	*
N-acetylsulfanilyl chloride	CDK4	HEPATOCELLULAR CARCINOMA		*	*
N-acetylsulfanilyl chloride	IL6	BREAST CANCER			*
N-acetylsulfanilyl chloride	IL6	HEPATOCELLULAR CARCINOMA		*	*
N-acetylsulfanilyl chloride	IL6	GASTRIC CANCER		*	*
N-acetylsulfanilyl chloride	JAK2	BREAST CANCER			*
N-acetylsulfanilyl chloride	JAK2	HEPATOCELLULAR CARCINOMA		*	*
N-acetylsulfanilyl chloride	JAK2	GASTRIC CANCER		*	*
Basic Fibroblast Growth Factor	HSPG2	HEPATOCELLULAR CARCINOMA		*	*
Basic Fibroblast Growth Factor	EGFR	HEPATOCELLULAR CARCINOMA		*	*
Basic Fibroblast Growth Factor	EGFR	GASTRIC CANCER		*	*
Basic Fibroblast Growth Factor	EGFR	LUNG CANCER		*	*
Basic Fibroblast Growth Factor	FGF2	GASTRIC CANCER		*	*
Basic Fibroblast Growth Factor	FGF2	LUNG CANCER		*	*
Actinium	GSTM1	GASTRIC CANCER		*	*
Actinium	GSTM1	LUNG CANCER		*	*
Actinium	CCL20	GASTRIC CANCER		*	*
Actinium	CCL20	LUNG CANCER		*	*
Trastuzumab	ERBB2	SQUAMOUS CELL CARCINOMA, HEAD AND NECK	*	*
Niclosamide	TSC1	HEPATOCELLULAR CARCINOMA		*	*
Cisplatin	NBN	BLADDER CANCER	*		*
Cisplatin	CREB1	BREAST CANCER	*	*
Cisplatin	CREB1	BLADDER CANCER	*		*
Cisplatin	CREB1	PANCREATIC CANCER	*		*
Paclitaxel	MTLN	LUNG CANCER		*	*
Paclitaxel	TP53	OVARIAN CANCER	*	*
Paclitaxel	FBN2	BREAST CANCER		*	*
Paclitaxel	FBN2	HEPATOCELLULAR CARCINOMA		*	*
Paclitaxel	FBN2	PANCREATIC CANCER		*	*
Paclitaxel	EZH2	OVARIAN CANCER	*	*
Paclitaxel	MIR23A	BREAST CANCER	*		*
Paclitaxel	MYC	BREAST CANCER	*		*
Paclitaxel	MYC	OVARIAN CANCER	*	*
Interferon alfa	SOAT1	CARONTE	*		*
Interferon alfa	SOCS3	AUTOIMMUNE DISEASE	*		*
Interferon alfa	STAT1	AUTOIMMUNE DISEASE	*		*
Interferon alfa	MIR122	AUTOIMMUNE DISEASE	*		*
Interferon alfa	MIR122	LEUKEMIA, ACUTE MYELOID	*
Interferon alfa	MIR122	RETINOBLASTOMA	*
Interferon alfa	ESR1	CARONTE	*		*
Interferon alfa	HAVCR2	LEUKEMIA, ACUTE MYELOID	*	*
Interferon alfa	ABCG2	LEUKEMIA, ACUTE MYELOID	*	*
Interferon alfa	ABCG2	CARONTE	*		*
Interferon alfa	FRTS1	HEPATOCELLULAR CARCINOMA		*	*
Interferon alfa	VEGFA	LEUKEMIA, ACUTE MYELOID	*	*
Interferon alfa	PTK2	CARONTE	*		*
Interferon alfa	PTEN	RETINOBLASTOMA	*	*
Interferon alfa	MAP2K7	LEUKEMIA, ACUTE MYELOID	*	*
Interferon alfa	SOCS1	AUTOIMMUNE DISEASE	*		*
Interferon alfa	SOCS1	LEUKEMIA, ACUTE MYELOID	*	*
Interferon alfa	DDX58	AUTOIMMUNE DISEASE	*		*
Interferon alfa	IFNA1	AUTOIMMUNE DISEASE	*		*
Interferon alfa	CD274	LEUKEMIA, ACUTE MYELOID	*
Interferon alfa	CD274	RETINOBLASTOMA	*
Interferon alfa	EGFR	RETINOBLASTOMA	*
Interferon alfa	MIR370	LEUKEMIA, ACUTE MYELOID	*
Interferon alfa	CYP3A4	RETINOBLASTOMA	*	*
Interferon alfa	HSP90AA1	HEPATOCELLULAR CARCINOMA		*	*
Interferon alfa	HSP90AA1	LUNG CANCER		*	*
Interferon alfa	HSP90AA1	RETINOBLASTOMA		*
Interferon alfa	STAT5A	HEPATOCELLULAR CARCINOMA		*	*
Interferon alfa	STAT5A	CARONTE			*
Interferon alfa	STAT5A	LUNG CANCER		*	*
Interferon alfa	STAT5A	RETINOBLASTOMA
Interferon alfa	SLC5A5	HEPATOCELLULAR CARCINOMA		*	*
Interferon alfa	SLC5A5	LEUKEMIA, ACUTE MYELOID		*
Interferon alfa	MUC1	HEPATOCELLULAR CARCINOMA		*	*
Interferon alfa	MUC1	LUNG CANCER		*	*
Interferon alfa	TGFBR2	RETINOBLASTOMA	*
Interferon alfa	HGF	CARONTE	*		*
Interferon alfa	THPO	LEUKEMIA, ACUTE MYELOID	*
Interferon alfa	TNFSF10	AUTOIMMUNE DISEASE	*		*
Interferon alfa	TNFSF10	CHOLANGITIS, PRIMARY SCLEROSING	*	*
Interferon alfa	TNFSF10	LEUKEMIA, ACUTE MYELOID	*
Interferon alfa	SETD2	RETINOBLASTOMA	*
Interferon alfa	RUNX1	LEUKEMIA, ACUTE MYELOID	*	*
Interferon alfa	STAT3	LEUKEMIA, ACUTE MYELOID	*	*
Interferon alfa	SCLC1	RETINOBLASTOMA	*	*
Interferon alfa	MYC	HEPATOCELLULAR CARCINOMA		*	*
Interferon alfa	MYC	CARONTE		*	*
Interferon alfa	MYC	LUNG CANCER		*	*
Interferon alfa	MYC	RETINOBLASTOMA		*
Interferon alfa	SOD2	HEPATOCELLULAR CARCINOMA		*	*
Interferon alfa	SOD2	LUNG CANCER		*	*
Interferon alfa	HCCS	HEPATOCELLULAR CARCINOMA		*	*
Interferon alfa	HCCS	CARONTE		*	*
Interferon alfa	HCCS	RETINOBLASTOMA
Interferon alfa	LRP1	HEPATOCELLULAR CARCINOMA		*	*
Interferon alfa	LRP1	LEUKEMIA, ACUTE MYELOID		*
Interferon alfa	LRP1	LUNG CANCER		*	*
Interferon alfa	PDCD1	AUTOIMMUNE DISEASE	*		*
Interferon alfa	PDCD1	LEUKEMIA, ACUTE MYELOID	*	*
Gefitinib	TAM	ENDOMETRIAL CANCER	*	*
Gefitinib	TAM	OVARIAN CANCER	*		*
Gefitinib	ASPH	ENDOMETRIAL CANCER	*
Gefitinib	ASPH	BLADDER CANCER	*
Gefitinib	ASPH	PANCREATIC CANCER	*	*
Gefitinib	MTLN	LUNG CANCER		*	*
Gefitinib	FRTS1	BREAST CANCER		*	*
Gefitinib	FRTS1	HEPATOCELLULAR CARCINOMA		*	*
Gefitinib	ATM	OVARIAN CANCER	*		*
Gefitinib	ATM	PANCREATIC CANCER	*	*
Gefitinib	EGFR	LYMPHANGIOLEIOMYOMATOSIS	*	*
Gefitinib	EGFR	BLADDER CANCER	*	*
Gefitinib	EGFR	PANCREATIC CANCER	*	*
Gefitinib	ITK	PANCREATIC CANCER	*	*
Gefitinib	SCLC1	LUNG CANCER		*	*
Hepatitis B Vaccine (Recombinant)	PCNA	HEPATOCELLULAR CARCINOMA		*	*
Hepatitis B Vaccine (Recombinant)	FRTS1	HEPATOCELLULAR CARCINOMA		*	*
Hepatitis B Vaccine (Recombinant)	IL1B	HEPATOCELLULAR CARCINOMA		*	*
Hepatitis B Vaccine (Recombinant)	TP53	CARONTE	*		*
Hepatitis B Vaccine (Recombinant)	CD274	HEPATOCELLULAR CARCINOMA		*	*
Hepatitis B Vaccine (Recombinant)	STAT5A	HEPATOCELLULAR CARCINOMA		*	*
Hepatitis B Vaccine (Recombinant)	STAT5A	CARONTE			*
Hepatitis B Vaccine (Recombinant)	DDIT3	HEPATOCELLULAR CARCINOMA		*	*
Hepatitis B Vaccine (Recombinant)	PDCD1	HEPATOCELLULAR CARCINOMA		*	*
Hepatitis B Vaccine (Recombinant)	PDCD1	CARONTE		*	*
Insulin-like growth factor II	DAND5	GASTRIC CANCER		*	*
Insulin-like growth factor II	HNF4A	HEPATOCELLULAR CARCINOMA		*	*
Insulin-like growth factor II	HNF4A	GASTRIC CANCER		*	*
Insulin-like growth factor II	HNF4A	CARONTE
Insulin-like growth factor II	PIK3CA	HEPATOCELLULAR CARCINOMA		*	*
Insulin-like growth factor II	PIK3CA	GASTRIC CANCER		*	*
Insulin-like growth factor II	PIK3CA	LUNG CANCER		*	*
Insulin-like growth factor II	ATM	HEPATOCELLULAR CARCINOMA		*	*
Insulin-like growth factor II	ATM	GASTRIC CANCER		*	*
Insulin-like growth factor II	ATM	LUNG CANCER		*	*
Insulin-like growth factor II	PPARG	GASTRIC CANCER		*	*
Insulin-like growth factor II	PPARG	LUNG CANCER		*	*
Insulin-like growth factor II	GPC3	CARONTE	*	*
Insulin-like growth factor II	PPARA	HEPATOCELLULAR CARCINOMA		*	*
Insulin-like growth factor II	PPARA	GASTRIC CANCER		*	*
Insulin-like growth factor II	PPARA	CARONTE		*
Insulin-like growth factor II	PPARA	LUNG CANCER		*	*
Insulin-like growth factor II	SP1	HEPATOCELLULAR CARCINOMA		*	*
Insulin-like growth factor II	SP1	GASTRIC CANCER		*	*
Insulin-like growth factor II	SP1	LUNG CANCER		*	*
Insulin-like growth factor II	NOTCH1	HEPATOCELLULAR CARCINOMA		*	*
Insulin-like growth factor II	NOTCH1	GASTRIC CANCER		*	*
Insulin-like growth factor II	NOTCH1	LUNG CANCER		*	*
Insulin-like growth factor II	MMP9	HEPATOCELLULAR CARCINOMA		*	*
Insulin-like growth factor II	MMP9	GASTRIC CANCER		*	*
Insulin-like growth factor II	MMP9	LUNG CANCER		*	*
Insulin-like growth factor II	TGFB1	CARONTE	*
Insulin-like growth factor II	FBN2	HEPATOCELLULAR CARCINOMA		*	*
Insulin-like growth factor II	SMAD3	HEPATOCELLULAR CARCINOMA		*	*
Insulin-like growth factor II	SMAD3	GASTRIC CANCER		*	*
Insulin-like growth factor II	SMAD3	LUNG CANCER		*	*
Insulin-like growth factor II	CD44	HEPATOCELLULAR CARCINOMA		*	*
Insulin-like growth factor II	CD44	GASTRIC CANCER		*	*
Insulin-like growth factor II	CD44	LUNG CANCER		*	*
Insulin-like growth factor II	SETD2	HEPATOCELLULAR CARCINOMA		*	*
Insulin-like growth factor II	SETD2	GASTRIC CANCER		*	*
Insulin-like growth factor II	SETD2	LUNG CANCER		*	*
Insulin-like growth factor II	BAX	HEPATOCELLULAR CARCINOMA		*	*
Insulin-like growth factor II	BAX	GASTRIC CANCER		*	*
Insulin-like growth factor II	BAX	CARONTE		*
Insulin-like growth factor II	BAX	LUNG CANCER		*	*
Insulin-like growth factor II	SERPINB3	HEPATOCELLULAR CARCINOMA		*	*
Insulin-like growth factor II	SERPINB3	LUNG CANCER		*	*
Insulin-like growth factor II	SCLC1	CARONTE	*	*
Insulin-like growth factor II	MYC	CARONTE	*	*
Insulin-like growth factor II	HCCS	CARONTE	*	*
Glycerin	MSH2	LEIGH SYNDROME	*	*
Insulin pork	TNF	BODY MASS INDEX QUANTITATIVE TRAIT LOCUS 20	*	*
Insulin pork	SOCS3	HEPATOCELLULAR CARCINOMA		*	*
Insulin pork	SOCS3	LUNG CANCER		*	*
Insulin pork	FOXO1	BODY MASS INDEX QUANTITATIVE TRAIT LOCUS 20	*
Insulin pork	SERPINE1	BODY MASS INDEX QUANTITATIVE TRAIT LOCUS 20	*
Insulin pork	NR0B2	BODY MASS INDEX QUANTITATIVE TRAIT LOCUS 20
Insulin pork	NR0B2	HEPATOCELLULAR CARCINOMA		*	*
Insulin pork	PIK3CA	BODY MASS INDEX QUANTITATIVE TRAIT LOCUS 20	*
Insulin pork	PTEN	BODY MASS INDEX QUANTITATIVE TRAIT LOCUS 20		*
Insulin pork	PTEN	HEPATOCELLULAR CARCINOMA		*	*
Insulin pork	PTEN	LUNG CANCER		*	*
Insulin pork	G6PC1	BODY MASS INDEX QUANTITATIVE TRAIT LOCUS 20	*	*
Insulin pork	PPARA	BODY MASS INDEX QUANTITATIVE TRAIT LOCUS 20
Insulin pork	PPARA	HEPATOCELLULAR CARCINOMA		*	*
Insulin pork	PPARA	LUNG CANCER		*	*
Insulin pork	PRKAA1	BODY MASS INDEX QUANTITATIVE TRAIT LOCUS 20		*
Insulin pork	PRKAA1	HEPATOCELLULAR CARCINOMA		*	*
Insulin pork	PRKAA1	LUNG CANCER		*	*
Insulin pork	PIK3CD	HEPATOCELLULAR CARCINOMA		*	*
Insulin pork	MAPK1	BODY MASS INDEX QUANTITATIVE TRAIT LOCUS 20	*
Insulin pork	MAPK14	LUNG CANCER		*	*
Insulin pork	IGF1	BODY MASS INDEX QUANTITATIVE TRAIT LOCUS 20	*	*
Insulin pork	EPHB2	BODY MASS INDEX QUANTITATIVE TRAIT LOCUS 20		*
Insulin pork	EPHB2	HEPATOCELLULAR CARCINOMA		*	*
Insulin pork	EPHB2	LUNG CANCER		*	*
Insulin pork	SETD2	BODY MASS INDEX QUANTITATIVE TRAIT LOCUS 20	*
Insulin pork	IGFBP1	BODY MASS INDEX QUANTITATIVE TRAIT LOCUS 20	*
Insulin pork	MAPK8	HEPATOCELLULAR CARCINOMA		*	*
Insulin pork	MAPK8	LUNG CANCER		*	*
Insulin pork	IL6	BODY MASS INDEX QUANTITATIVE TRAIT LOCUS 20	*	*
Insulin pork	PPARGC1A	BODY MASS INDEX QUANTITATIVE TRAIT LOCUS 20	*	*
Oxaliplatin	BRCA1	BREAST CANCER	*	*
Oxaliplatin	BRCA1	PROSTATE CANCER	*
Valproic acid	MTLN	LUNG CANCER		*	*
Interferon Kappa	RUNX3	HEPATOCELLULAR CARCINOMA		*	*
Interferon Kappa	RUNX3	GASTRIC CANCER		*	*
Interferon Kappa	IL1B	HEPATOCELLULAR CARCINOMA		*	*
Interferon Kappa	IL1B	GASTRIC CANCER		*	*
Interferon Kappa	HSPG2	HEPATOCELLULAR CARCINOMA		*	*
Interferon Kappa	IFNG	HEPATOCELLULAR CARCINOMA		*	*
Interferon Kappa	IFNG	GASTRIC CANCER		*	*
Interferon Kappa	HCCS	HEPATOCELLULAR CARCINOMA		*	*
Metformin	HULC	BODY MASS INDEX QUANTITATIVE TRAIT LOCUS 20	*
Alteplase	PLAU	TUBEROUS SCLEROSIS 2	*	*
Alteplase	PLAU	BREAST CANCER	*
Alteplase	SERPINE1	BREAST CANCER	*
Alteplase	HGF	BREAST CANCER	*
Erlotinib	EGFR	SQUAMOUS CELL CARCINOMA, HEAD AND NECK	*	*
Erlotinib	SRC	PANCREATIC CANCER	*		*
Interleukin-10	TNF	CARONTE	*	*
Interleukin-10	IL22	BILIARY CIRRHOSIS, PRIMARY, 1	*		*
Interleukin-10	ABCG2	CARONTE	*
Interleukin-10	VEGFA	BILIARY CIRRHOSIS, PRIMARY, 1	*		*
Interleukin-10	HDAC9	BILIARY CIRRHOSIS, PRIMARY, 1	*		*
Interleukin-10	CD14	GASTRIC CANCER		*	*
Interleukin-10	AFP	HEPATOCELLULAR CARCINOMA		*	*
Interleukin-10	AFP	GASTRIC CANCER		*	*
Interleukin-10	AFP	LUNG CANCER		*	*
Interleukin-10	CCL2	WILMS TUMOR 1		*	*
Interleukin-10	CCL2	BILIARY CIRRHOSIS, PRIMARY, 1			*
Interleukin-10	CCL2	HEPATOCELLULAR CARCINOMA		*	*
Interleukin-10	CCL2	GASTRIC CANCER		*	*
Interleukin-10	CCL2	LUNG CANCER		*	*
Interleukin-10	TLR4	BILIARY CIRRHOSIS, PRIMARY, 1	*		*
Interleukin-10	TGFB1	CARONTE	*
Interleukin-10	MAPK1	CARONTE	*	*
Interleukin-10	MAPK14	CARONTE	*	*
Interleukin-10	COPD	LUNG CANCER		*	*
Interleukin-10	IL17A	BILIARY CIRRHOSIS, PRIMARY, 1	*		*
Interleukin-10	GLYAT	HEPATOCELLULAR CARCINOMA		*	*
Interleukin-10	GLYAT	LUNG CANCER		*	*
Interleukin-10	HGF	CARONTE	*
Interleukin-10	STAT3	CARONTE	*	*
Interleukin-10	IFNG	BILIARY CIRRHOSIS, PRIMARY, 1	*		*
Interleukin-10	IL10	HEPATOCELLULAR CARCINOMA		*	*
Interleukin-10	IL10	GASTRIC CANCER		*	*
Interleukin-10	IL10	LUNG CANCER		*	*
Interleukin-10	SOD2	HEPATOCELLULAR CARCINOMA		*	*
Interleukin-10	SOD2	LUNG CANCER		*	*
Interleukin-10	IL6	CARONTE	*	*
Interleukin-10	PDCD1	BILIARY CIRRHOSIS, PRIMARY, 1	*		*
Interleukin-10	PDCD1	CARONTE	*	*
Fibronectin	TNF	PANCREATIC CANCER	*
Fibronectin	TWIST1	SQUAMOUS CELL CARCINOMA, HEAD AND NECK	*		*
Fibronectin	TWIST1	PANCREATIC CANCER	*
Fibronectin	FN1	HEPATOCELLULAR CARCINOMA		*	*
Fibronectin	FN1	LUNG CANCER		*	*
Fibronectin	FN1	PANCREATIC CANCER
Fibronectin	NFKB1	PANCREATIC CANCER	*	*
Fibronectin	DAND5	PANCREATIC CANCER	*	*
Fibronectin	CCN2	PANCREATIC CANCER	*
Fibronectin	SERPINE1	HEPATOCELLULAR CARCINOMA		*	*
Fibronectin	SERPINE1	LUNG CANCER		*	*
Fibronectin	E2F1	SQUAMOUS CELL CARCINOMA, HEAD AND NECK	*		*
Fibronectin	MIR143	PANCREATIC CANCER	*
Fibronectin	CEACAM5	PANCREATIC CANCER	*	*
Fibronectin	HNF4A	PANCREATIC CANCER	*
Fibronectin	PTHLH	PANCREATIC CANCER	*
Fibronectin	IL1B	HEPATOCELLULAR CARCINOMA		*	*
Fibronectin	IL1B	LUNG CANCER		*	*
Fibronectin	IL1B	PANCREATIC CANCER
Fibronectin	PTEN	PANCREATIC CANCER	*
Fibronectin	EGF	PANCREATIC CANCER	*	*
Fibronectin	EGR1	HEPATOCELLULAR CARCINOMA		*	*
Fibronectin	EGR1	LUNG CANCER		*	*
Fibronectin	IGFBP3	HEPATOCELLULAR CARCINOMA		*	*
Fibronectin	IGFBP3	SQUAMOUS CELL CARCINOMA, HEAD AND NECK		*	*
Fibronectin	IGFBP3	LUNG CANCER		*	*
Fibronectin	IGFBP3	PANCREATIC CANCER
Fibronectin	MMP2	PANCREATIC CANCER	*	*
Fibronectin	MMP9	PANCREATIC CANCER	*
Fibronectin	CDKN1A	PANCREATIC CANCER	*
Fibronectin	TGFB1	PANCREATIC CANCER	*	*
Fibronectin	CASP3	HEPATOCELLULAR CARCINOMA		*	*
Fibronectin	CASP3	LUNG CANCER		*	*
Fibronectin	MAPK1	SQUAMOUS CELL CARCINOMA, HEAD AND NECK	*		*
Fibronectin	MAPK1	PANCREATIC CANCER	*
Fibronectin	TNFRSF10B	HEPATOCELLULAR CARCINOMA		*	*
Fibronectin	TNFRSF10B	LUNG CANCER		*	*
Fibronectin	TNFRSF10B	PANCREATIC CANCER		*
Fibronectin	SMAD4	HEPATOCELLULAR CARCINOMA		*	*
Fibronectin	SMAD4	SQUAMOUS CELL CARCINOMA, HEAD AND NECK		*	*
Fibronectin	SMAD4	LUNG CANCER		*	*
Fibronectin	SMAD4	PANCREATIC CANCER		*
Fibronectin	ITK	PANCREATIC CANCER	*	*
Fibronectin	CAV1	PANCREATIC CANCER	*
Fibronectin	LOXL2	PANCREATIC CANCER	*	*
Fibronectin	TNFSF10	HEPATOCELLULAR CARCINOMA		*	*
Fibronectin	TNFSF10	LUNG CANCER		*	*
Fibronectin	TNFSF10	PANCREATIC CANCER		*
Fibronectin	CXCR4	HEPATOCELLULAR CARCINOMA		*	*
Fibronectin	CXCR4	SQUAMOUS CELL CARCINOMA, HEAD AND NECK			*
Fibronectin	CXCR4	LUNG CANCER		*	*
Fibronectin	CXCR4	PANCREATIC CANCER		*
Fibronectin	CD44	HEPATOCELLULAR CARCINOMA		*	*
Fibronectin	CD44	LUNG CANCER		*	*
Fibronectin	CD44	PANCREATIC CANCER		*
Fibronectin	SPP1	HEPATOCELLULAR CARCINOMA		*	*
Fibronectin	SPP1	LUNG CANCER		*	*
Fibronectin	SPP1	PANCREATIC CANCER
Fibronectin	RHOA	CONTRACTURAL ARACHNODACTYLY, CONGENITAL	*
Fibronectin	RHOA	PANCREATIC CANCER	*	*
Fibronectin	PTGS2	PANCREATIC CANCER	*	*
Fibronectin	MAPK8	PANCREATIC CANCER	*
Fibronectin	MYC	CONTRACTURAL ARACHNODACTYLY, CONGENITAL	*	*
Fibronectin	MYC	PANCREATIC CANCER	*	*
Fibronectin	DPP4	PANCREATIC CANCER	*
Fibronectin	MMP3	HEPATOCELLULAR CARCINOMA		*	*
Fibronectin	MMP3	LUNG CANCER		*	*
Fibronectin	SRC	PANCREATIC CANCER	*
Ethanol	NFKB1	BODY MASS INDEX QUANTITATIVE TRAIT LOCUS 20	*		*
Ethanol	TP53	PROSTATE CANCER	*	*
Ethanol	TP53	NASOPHARYNGEAL CARCINOMA	*	*
Ethanol	RB1	BREAST CANCER	*		*
Ethanol	RB1	NASOPHARYNGEAL CARCINOMA	*	*
Ethanol	RB1	PANCREATIC CANCER	*		*
Ethanol	FBN2	BREAST CANCER		*	*
Ethanol	FBN2	HEPATOCELLULAR CARCINOMA		*	*
Ethanol	FBN2	PANCREATIC CANCER		*	*
Oprelvekin	AREG	HEPATOCELLULAR CARCINOMA		*	*
Oprelvekin	AREG	GASTRIC CANCER		*	*
Oprelvekin	STAT3	CARONTE	*	*
Oprelvekin	IL6	CARONTE	*	*
Ursodeoxycholic acid	ABCD1	HEPATOCELLULAR CARCINOMA		*	*
Fluorouracil	MSH2	ENDOMETRIAL CANCER	*	*
Fluorouracil	TYMS	SQUAMOUS CELL CARCINOMA, HEAD AND NECK	*
Regramostim	TNF	BODY MASS INDEX QUANTITATIVE TRAIT LOCUS 20	*	*
Regramostim	TNF	PULMONARY DISEASE, CHRONIC OBSTRUCTIVE	*	*
Regramostim	TNF	CARONTE	*	*
Regramostim	KRAS	PULMONARY DISEASE, CHRONIC OBSTRUCTIVE	*	*
Regramostim	HMOX1	PULMONARY DISEASE, CHRONIC OBSTRUCTIVE	*
Regramostim	NFKB1	BODY MASS INDEX QUANTITATIVE TRAIT LOCUS 20	*
Regramostim	VEGFA	PULMONARY DISEASE, CHRONIC OBSTRUCTIVE	*	*
Regramostim	IL13	HEPATOCELLULAR CARCINOMA		*	*
Regramostim	IL1B	PULMONARY DISEASE, CHRONIC OBSTRUCTIVE	*	*
Regramostim	CCL2	BODY MASS INDEX QUANTITATIVE TRAIT LOCUS 20	*	*
Regramostim	CCL2	PULMONARY DISEASE, CHRONIC OBSTRUCTIVE	*	*
Regramostim	MAP2K7	HEPATOCELLULAR CARCINOMA		*	*
Regramostim	MAP2K7	CARONTE		*
Regramostim	MAP2K7	LUNG CANCER		*	*
Regramostim	IFNA1	PULMONARY DISEASE, CHRONIC OBSTRUCTIVE	*
Regramostim	CD274	PULMONARY DISEASE, CHRONIC OBSTRUCTIVE	*
Regramostim	TGFB1	CARONTE	*
Regramostim	MAPK1	BODY MASS INDEX QUANTITATIVE TRAIT LOCUS 20	*
Regramostim	MAPK1	CARONTE	*	*
Regramostim	CD40	HEPATOCELLULAR CARCINOMA		*	*
Regramostim	IL17A	BODY MASS INDEX QUANTITATIVE TRAIT LOCUS 20	*
Regramostim	IL17A	PULMONARY DISEASE, CHRONIC OBSTRUCTIVE	*
Regramostim	CEBPB	HEPATOCELLULAR CARCINOMA		*	*
Regramostim	PTGS2	PULMONARY DISEASE, CHRONIC OBSTRUCTIVE	*	*
Regramostim	IL4	HEPATOCELLULAR CARCINOMA		*	*
Regramostim	IL4	PULMONARY DISEASE, CHRONIC OBSTRUCTIVE
Regramostim	IL4	LUNG CANCER		*	*
Regramostim	STAT3	CARONTE	*	*
Regramostim	IL10	BODY MASS INDEX QUANTITATIVE TRAIT LOCUS 20
Regramostim	IL10	HEPATOCELLULAR CARCINOMA		*	*
Regramostim	IL10	PULMONARY DISEASE, CHRONIC OBSTRUCTIVE		*
Regramostim	IL10	LUNG CANCER		*	*
Regramostim	MYC	PULMONARY DISEASE, CHRONIC OBSTRUCTIVE	*
Regramostim	MYC	CARONTE	*	*
Regramostim	IL6	BODY MASS INDEX QUANTITATIVE TRAIT LOCUS 20	*	*
Regramostim	IL6	PULMONARY DISEASE, CHRONIC OBSTRUCTIVE	*
Regramostim	IL6	CARONTE	*	*
Regramostim	MCL1	CARONTE	*	*
Regramostim	CCL5	BODY MASS INDEX QUANTITATIVE TRAIT LOCUS 20
Regramostim	CCL5	HEPATOCELLULAR CARCINOMA		*	*
Regramostim	CCL5	PULMONARY DISEASE, CHRONIC OBSTRUCTIVE
Regramostim	CCL5	LUNG CANCER		*	*
Interferon Gamma	TNF	CARONTE	*	*
Interferon Gamma	TNF	CYSTIC FIBROSIS	*	*
Interferon Gamma	SOAT1	CARONTE	*
Interferon Gamma	STAT1	CYSTIC FIBROSIS	*	*
Interferon Gamma	NFKB1	CYSTIC FIBROSIS	*	*
Interferon Gamma	HSPB1	CARONTE	*
Interferon Gamma	CA2	HEPATOCELLULAR CARCINOMA		*	*
Interferon Gamma	IL1B	CYSTIC FIBROSIS	*	*
Interferon Gamma	CCL2	CYSTIC FIBROSIS	*
Interferon Gamma	CD274	LEUKEMIA, ACUTE MYELOID	*		*
Interferon Gamma	EGFR	SQUAMOUS CELL CARCINOMA, HEAD AND NECK	*	*
Interferon Gamma	EGFR	CARONTE	*	*
Interferon Gamma	MIR21	LEUKEMIA, ACUTE MYELOID	*		*
Interferon Gamma	MIR21	SQUAMOUS CELL CARCINOMA, HEAD AND NECK	*	*
Interferon Gamma	TYMS	SQUAMOUS CELL CARCINOMA, HEAD AND NECK	*
Interferon Gamma	MMP2	SQUAMOUS CELL CARCINOMA, HEAD AND NECK	*	*
Interferon Gamma	TLR4	CYSTIC FIBROSIS	*	*
Interferon Gamma	MAPK1	SQUAMOUS CELL CARCINOMA, HEAD AND NECK	*
Interferon Gamma	MAPK1	CARONTE	*	*
Interferon Gamma	MAPK1	CYSTIC FIBROSIS	*	*
Interferon Gamma	ITK	HEPATOCELLULAR CARCINOMA		*	*
Interferon Gamma	ITK	LUNG CANCER		*	*
Interferon Gamma	MAPK14	CARONTE	*	*
Interferon Gamma	TNFSF10	HEPATOCELLULAR CARCINOMA		*	*
Interferon Gamma	TNFSF10	LEUKEMIA, ACUTE MYELOID			*
Interferon Gamma	TNFSF10	LUNG CANCER		*	*
Interferon Gamma	TIMP1	HEPATOCELLULAR CARCINOMA		*	*
Interferon Gamma	TIMP1	SQUAMOUS CELL CARCINOMA, HEAD AND NECK
Interferon Gamma	TIMP1	LUNG CANCER		*	*
Interferon Gamma	ICAM1	CYSTIC FIBROSIS	*
Interferon Gamma	PTGS2	SQUAMOUS CELL CARCINOMA, HEAD AND NECK	*	*
Interferon Gamma	PTGS2	CYSTIC FIBROSIS	*
Interferon Gamma	STAT3	SQUAMOUS CELL CARCINOMA, HEAD AND NECK	*	*
Interferon Gamma	STAT3	CARONTE	*	*
Interferon Gamma	IL18	CYSTIC FIBROSIS	*
Interferon Gamma	IFNG	HEPATOCELLULAR CARCINOMA		*	*
Interferon Gamma	IFNG	LUNG CANCER		*	*
Interferon Gamma	IFNG	CYSTIC FIBROSIS
Interferon Gamma	MYC	CARONTE	*	*
Interferon Gamma	SOD2	HEPATOCELLULAR CARCINOMA		*	*
Interferon Gamma	SOD2	LUNG CANCER		*	*
Interferon Gamma	SOD2	CYSTIC FIBROSIS
Interferon Gamma	IL6	CARONTE	*	*
Interferon Gamma	IL6	CYSTIC FIBROSIS	*	*
Interferon Gamma	HCCS	CARONTE	*	*
Interferon Gamma	CCL5	HEPATOCELLULAR CARCINOMA		*	*
Interferon Gamma	CCL5	LUNG CANCER		*	*
Interferon Gamma	CCL5	CYSTIC FIBROSIS		*
Interferon Gamma	PDCD1	SQUAMOUS CELL CARCINOMA, HEAD AND NECK	*	*
Interferon Gamma	PDCD1	CARONTE	*	*
Dexamethasone	SCLC1	LUNG CANCER		*	*
Leptin	IRS2	OBESITY	*		*
Leptin	LEP	BODY MASS INDEX QUANTITATIVE TRAIT LOCUS 20		*	*
Leptin	LEP	HEPATOCELLULAR CARCINOMA		*	*
Leptin	LEP	OBESITY		*	*
Leptin	VEGFA	OBESITY	*		*
Leptin	PTPN1	OBESITY	*		*
Leptin	PRKAB1	HEPATOCELLULAR CARCINOMA		*	*
Leptin	HNF4A	HEPATOCELLULAR CARCINOMA		*	*
Leptin	PPARG	OBESITY		*	*
Leptin	PPARA	BODY MASS INDEX QUANTITATIVE TRAIT LOCUS 20			*
Leptin	PPARA	HEPATOCELLULAR CARCINOMA		*	*
Leptin	PPARA	OBESITY		*	*
Leptin	NR3C1	OBESITY		*	*
Leptin	PRKAA1	OBESITY	*		*
Leptin	MAPK1	BODY MASS INDEX QUANTITATIVE TRAIT LOCUS 20	*		*
Leptin	MAPK1	OBESITY	*		*
Leptin	INSR	OBESITY	*		*
Leptin	IL6	BODY MASS INDEX QUANTITATIVE TRAIT LOCUS 20		*	*
Leptin	IL6	HEPATOCELLULAR CARCINOMA		*	*
Leptin	IL6	OBESITY		*	*
Leptin	JAK2	OBESITY	*		*
Doxorubicin	MTLN	LUNG CANCER		*	*
Doxorubicin	ITK	PANCREATIC CANCER	*	*
Rasagiline	OSM	LUNG CANCER	*		*
Rasagiline	TNF	BODY MASS INDEX QUANTITATIVE TRAIT LOCUS 20	*	*
Rasagiline	TNF	PANCREATIC CANCER	*		*
Rasagiline	IRS2	HEPATOCELLULAR CARCINOMA		*	*
Rasagiline	IRS2	LUNG CANCER		*	*
Rasagiline	IRS2	PANCREATIC CANCER		*	*
Rasagiline	KRAS	PROSTATE CANCER	*
Rasagiline	KRAS	SQUAMOUS CELL CARCINOMA, HEAD AND NECK	*
Rasagiline	EREG	BODY MASS INDEX QUANTITATIVE TRAIT LOCUS 20	*
Rasagiline	EREG	SQUAMOUS CELL CARCINOMA, HEAD AND NECK	*
Rasagiline	ABCG2	BODY MASS INDEX QUANTITATIVE TRAIT LOCUS 20	*
Rasagiline	ABCG2	PANCREATIC CANCER	*		*
Rasagiline	S100A8	PANCREATIC CANCER	*		*
Rasagiline	CDKN2A	SQUAMOUS CELL CARCINOMA, HEAD AND NECK	*	*
Rasagiline	CDKN2A	MELANOMA, UVEAL	*		*
Rasagiline	PTPN11	SQUAMOUS CELL CARCINOMA, HEAD AND NECK	*
Rasagiline	BRAF	PROSTATE CANCER	*
Rasagiline	BRAF	PANCREATIC CANCER	*		*
Rasagiline	RASSF1	SQUAMOUS CELL CARCINOMA, HEAD AND NECK	*	*
Rasagiline	RASSF1	PANCREATIC CANCER	*		*
Rasagiline	AREG	PANCREATIC CANCER	*		*
Rasagiline	MTOR	TUBEROUS SCLEROSIS 2	*	*
Rasagiline	MTOR	SQUAMOUS CELL CARCINOMA, HEAD AND NECK	*	*
Rasagiline	PIK3CA	BODY MASS INDEX QUANTITATIVE TRAIT LOCUS 20	*
Rasagiline	PTEN	BODY MASS INDEX QUANTITATIVE TRAIT LOCUS 20		*
Rasagiline	PTEN	HEPATOCELLULAR CARCINOMA		*	*
Rasagiline	PTEN	PROSTATE CANCER		*
Rasagiline	PTEN	LUNG CANCER		*	*
Rasagiline	PTEN	PANCREATIC CANCER			*
Rasagiline	PPARG	SQUAMOUS CELL CARCINOMA, HEAD AND NECK
Rasagiline	PPARG	LUNG CANCER		*	*
Rasagiline	PPARG	PANCREATIC CANCER		*	*
Rasagiline	TP53	TUBEROUS SCLEROSIS 2	*	*
Rasagiline	TP53	PROSTATE CANCER	*	*
Rasagiline	TP53	SQUAMOUS CELL CARCINOMA, HEAD AND NECK	*	*
Rasagiline	CREBBP	LUNG CANCER		*	*
Rasagiline	CREBBP	PANCREATIC CANCER		*	*
Rasagiline	MAP2K7	PROSTATE CANCER	*
Rasagiline	MAP2K7	SQUAMOUS CELL CARCINOMA, HEAD AND NECK	*
Rasagiline	MAP2K7	PANCREATIC CANCER	*		*
Rasagiline	PROM1	HEPATOCELLULAR CARCINOMA		*	*
Rasagiline	PROM1	SQUAMOUS CELL CARCINOMA, HEAD AND NECK
Rasagiline	PROM1	LUNG CANCER		*	*
Rasagiline	PROM1	PANCREATIC CANCER		*	*
Rasagiline	RAC1	HEPATOCELLULAR CARCINOMA		*	*
Rasagiline	RAC1	LUNG CANCER		*	*
Rasagiline	RAC1	PANCREATIC CANCER			*
Rasagiline	NDRG1	SQUAMOUS CELL CARCINOMA, HEAD AND NECK	*
Rasagiline	CD274	PROSTATE CANCER	*	*
Rasagiline	CD274	PANCREATIC CANCER	*		*
Rasagiline	EGFR	TUBEROUS SCLEROSIS 2	*	*
Rasagiline	EGFR	SQUAMOUS CELL CARCINOMA, HEAD AND NECK	*	*
Rasagiline	RNF43	PANCREATIC CANCER	*		*
Rasagiline	DNMT1	PANCREATIC CANCER	*		*
Rasagiline	NOTCH1	PANCREATIC CANCER	*		*
Rasagiline	CD24	SQUAMOUS CELL CARCINOMA, HEAD AND NECK	*
Rasagiline	CDKN1A	HEPATOCELLULAR CARCINOMA		*	*
Rasagiline	CDKN1A	LUNG CANCER		*	*
Rasagiline	CDKN1A	PANCREATIC CANCER			*
Rasagiline	STAT5A	HEPATOCELLULAR CARCINOMA		*	*
Rasagiline	STAT5A	LUNG CANCER		*	*
Rasagiline	TGFB1	HEPATOCELLULAR CARCINOMA		*	*
Rasagiline	TGFB1	LUNG CANCER		*	*
Rasagiline	TGFB1	PANCREATIC CANCER		*	*
Rasagiline	ERBB2	PROSTATE CANCER	*
Rasagiline	ERBB2	SQUAMOUS CELL CARCINOMA, HEAD AND NECK	*	*
Rasagiline	PIK3CB	PANCREATIC CANCER	*		*
Rasagiline	MET	SQUAMOUS CELL CARCINOMA, HEAD AND NECK	*
Rasagiline	CCND1	PANCREATIC CANCER	*		*
Rasagiline	MAPK1	TUBEROUS SCLEROSIS 2	*
Rasagiline	MAPK1	BODY MASS INDEX QUANTITATIVE TRAIT LOCUS 20	*
Rasagiline	MAPK1	PROSTATE CANCER	*
Rasagiline	MAPK1	SQUAMOUS CELL CARCINOMA, HEAD AND NECK	*
Rasagiline	MAPK1	PANCREATIC CANCER	*		*
Rasagiline	SMAD4	SQUAMOUS CELL CARCINOMA, HEAD AND NECK	*	*
Rasagiline	NFE2L2	HEPATOCELLULAR CARCINOMA		*	*
Rasagiline	NFE2L2	PROSTATE CANCER
Rasagiline	NFE2L2	LUNG CANCER		*	*
Rasagiline	NFE2L2	PANCREATIC CANCER			*
Rasagiline	MAPK14	PANCREATIC CANCER	*		*
Rasagiline	PLK1	PANCREATIC CANCER	*		*
Rasagiline	HGF	HEPATOCELLULAR CARCINOMA		*	*
Rasagiline	HGF	PROSTATE CANCER
Rasagiline	HGF	LUNG CANCER		*	*
Rasagiline	HGF	MELANOMA, UVEAL		*	*
Rasagiline	HGF	PANCREATIC CANCER		*	*
Rasagiline	NKX2-1	LUNG CANCER		*	*
Rasagiline	H3P23	BODY MASS INDEX QUANTITATIVE TRAIT LOCUS 20	*	*
Rasagiline	H3P23	SQUAMOUS CELL CARCINOMA, HEAD AND NECK	*
Rasagiline	H3P23	PANCREATIC CANCER	*		*
Rasagiline	SMAD3	PANCREATIC CANCER	*		*
Rasagiline	EPHB2	BODY MASS INDEX QUANTITATIVE TRAIT LOCUS 20		*
Rasagiline	EPHB2	HEPATOCELLULAR CARCINOMA		*	*
Rasagiline	EPHB2	LUNG CANCER		*	*
Rasagiline	EPHB2	NEUROFIBROMATOSIS, TYPE I		*	*
Rasagiline	EPHB2	PANCREATIC CANCER			*
Rasagiline	CD44	HEPATOCELLULAR CARCINOMA		*	*
Rasagiline	CD44	LUNG CANCER		*	*
Rasagiline	CD44	PANCREATIC CANCER		*	*
Rasagiline	RHOA	HEPATOCELLULAR CARCINOMA		*	*
Rasagiline	RHOA	LUNG CANCER		*	*
Rasagiline	RHOA	PANCREATIC CANCER		*	*
Rasagiline	KIT	NEUROFIBROMATOSIS, TYPE I	*		*
Rasagiline	KIT	PANCREATIC CANCER	*		*
Rasagiline	STAT3	HEPATOCELLULAR CARCINOMA		*	*
Rasagiline	STAT3	SQUAMOUS CELL CARCINOMA, HEAD AND NECK		*
Rasagiline	STAT3	LUNG CANCER		*	*
Rasagiline	STAT3	PANCREATIC CANCER		*	*
Rasagiline	LILRB1	PROSTATE CANCER	*
Rasagiline	SERPINB3	HEPATOCELLULAR CARCINOMA		*	*
Rasagiline	SERPINB3	SQUAMOUS CELL CARCINOMA, HEAD AND NECK		*
Rasagiline	SERPINB3	LUNG CANCER		*	*
Rasagiline	SCLC1	LUNG CANCER		*	*
Rasagiline	MAPK8	HEPATOCELLULAR CARCINOMA		*	*
Rasagiline	MAPK8	PROSTATE CANCER
Rasagiline	MAPK8	LUNG CANCER		*	*
Rasagiline	MAPK8	PANCREATIC CANCER			*
Rasagiline	MYC	PROSTATE CANCER	*	*
Rasagiline	IL6	BODY MASS INDEX QUANTITATIVE TRAIT LOCUS 20		*
Rasagiline	IL6	HEPATOCELLULAR CARCINOMA		*	*
Rasagiline	IL6	PROSTATE CANCER		*
Rasagiline	IL6	LUNG CANCER		*	*
Rasagiline	IL6	PANCREATIC CANCER			*
Rasagiline	HCCS	BODY MASS INDEX QUANTITATIVE TRAIT LOCUS 20	*	*
Rasagiline	SRC	MELANOMA, UVEAL	*		*
Rasagiline	SRC	PANCREATIC CANCER	*		*
Rasagiline	AXIN1	HEPATOCELLULAR CARCINOMA		*	*
Rasagiline	AXIN1	LUNG CANCER		*	*
Natural Killer Cell	FBN2	HEPATOCELLULAR CARCINOMA		*	*
Etoposide	ATM	CHOANAL ATRESIA, POSTERIOR	*	*
Etoposide	ATM	PANCREATIC CANCER	*	*
Etoposide	MRC1	BLADDER CANCER	*
Etoposide	MRC1	PANCREATIC CANCER	*
Sirolimus	STK11	TUBEROUS SCLEROSIS 2	*		*
Sirolimus	STK11	CHOANAL ATRESIA, POSTERIOR	*
Sirolimus	STK11	OVARIAN CANCER	*
Sirolimus	MTOR	TUBEROUS SCLEROSIS 1	*	*
Sirolimus	MTOR	OVARIAN CANCER	*
Sirolimus	TSC1	TUBEROUS SCLEROSIS 1	*	*
Sirolimus	TSC1	LEUKEMIA, ACUTE MYELOID	*	*
Albumin human	CCN2	PANCREATIC CANCER	*
Albumin human	SMARCA2	PANCREATIC CANCER	*	*
Albumin human	TGFB1	CARONTE	*
Albumin human	TGFB1	PANCREATIC CANCER	*	*
Albumin human	HGF	CARONTE	*
Albumin human	HGF	PANCREATIC CANCER	*	*
Albumin human	IL6	OBESITY	*	*
Albumin human	IL6	CARONTE	*	*
Albumin human	IL6	PANCREATIC CANCER	*
Albumin human	HCCS	CARONTE	*	*
Filgrastim	TNF	CYSTIC FIBROSIS	*	*
Filgrastim	IL1B	CYSTIC FIBROSIS	*	*
Filgrastim	CD274	LUNG CANCER		*	*
Filgrastim	MAPK1	CYSTIC FIBROSIS	*	*
Filgrastim	PTGS2	CYSTIC FIBROSIS	*
Filgrastim	IL18	CYSTIC FIBROSIS	*
Filgrastim	IL10	CYSTIC FIBROSIS	*	*
Filgrastim	IL6	CYSTIC FIBROSIS	*	*

## Sheet: colon_cancer
Drug	Gene	Disease	Drug-Gene	Gene-Disease	Disease-Drug
Insulin-like growth factor II	CDKN1A	COLORECTAL CANCER		*	*
Insulin-like growth factor II	CD44	COLORECTAL CANCER		*	*
Insulin-like growth factor II	PPARG	COLORECTAL CANCER		*	*
Insulin-like growth factor II	MYC	COLORECTAL CANCER		*	*
Regramostim	TNF	COLORECTAL CANCER		*	*
Regramostim	MUTYH	GASTRIC CANCER	*	*
Regramostim	KRAS	GASTRIC CANCER	*	*
Regramostim	ERBB2	GASTRIC CANCER	*	*
Regramostim	PTGS2	GASTRIC CANCER	*	*
Regramostim	VEGFA	GASTRIC CANCER	*	*
Regramostim	MYC	GASTRIC CANCER	*	*
Regramostim	BRAF	GASTRIC CANCER		*
Regramostim	BRAF	COLORECTAL CANCER		*	*
Basic Fibroblast Growth Factor	VEGFA	LUNG CANCER	*
Basic Fibroblast Growth Factor	VEGFA	GASTRIC CANCER	*	*
Basic Fibroblast Growth Factor	VEGFA	PANCREATIC CANCER	*
Basic Fibroblast Growth Factor	CCND1	LUNG CANCER	*	*
Basic Fibroblast Growth Factor	CCND1	NASOPHARYNGEAL CARCINOMA	*	*
Basic Fibroblast Growth Factor	CCND1	PANCREATIC CANCER	*
Basic Fibroblast Growth Factor	MYC	LUNG CANCER	*	*
Basic Fibroblast Growth Factor	MYC	GASTRIC CANCER	*	*
Basic Fibroblast Growth Factor	MYC	PANCREATIC CANCER	*
Insulin pork	PDXP	COLORECTAL CANCER		*	*
Insulin pork	STAT3	COLORECTAL CANCER		*	*
Trastuzumab	ERBB2	LUNG CANCER	*	*
Oxaliplatin	TYMS	GASTRIC CANCER	*	*
Oxaliplatin	BRCA1	LUNG CANCER	*
MCC	MAPK1	PANCREATIC CANCER	*	*
MCC	SMAD4	PANCREATIC CANCER	*	*
Interferon Gamma	IL1B	COLORECTAL CANCER		*	*
Interferon Gamma	NFKB1	COLORECTAL CANCER		*	*
Interferon Gamma	IFNG	COLORECTAL CANCER		*	*
Interferon Gamma	CDKN2A	COLORECTAL CANCER		*	*
Interferon Gamma	IFNA1	COLORECTAL CANCER		*	*
Tantalum	H3P16	PROSTATE CANCER	*
Interferon Kappa	IFNG	COLORECTAL CANCER		*	*
Leptin	ITK	COLORECTAL CANCER		*	*
Celecoxib	PTGS2	COLORECTAL CANCER		*	*
Vitamin D3	TYMS	COLORECTAL CANCER		*	*
Vitamin D3	PVT1	LUNG CANCER	*		*
Vitamin D3	MTHFR	PROSTATE CANCER	*
Inosine	CA2	COLORECTAL CANCER		*	*
Inosine	IL22	GASTRIC CANCER	*		*
Inosine	STAT3	GASTRIC CANCER		*	*
Inosine	STAT3	COLORECTAL CANCER		*	*
Inosine	IL17A	COLORECTAL CANCER		*	*
Interleukin-10	CA2	COLORECTAL CANCER		*	*
Interleukin-10	TIMP1	GASTRIC CANCER	*
Interleukin-10	PIK3CA	GASTRIC CANCER	*	*
Interleukin-10	HMOX1	COLORECTAL CANCER		*	*
Interleukin-10	PTGS2	GASTRIC CANCER		*
Interleukin-10	PTGS2	COLORECTAL CANCER		*	*
Interleukin-10	STAT3	GASTRIC CANCER	*	*
Interleukin-10	MAPK8	GASTRIC CANCER
Interleukin-10	MAPK8	COLORECTAL CANCER		*	*
Interleukin-10	PDCD1	COLORECTAL CANCER		*	*
Rasagiline	MDM2	LUNG CANCER	*
Rasagiline	KRAS	LUNG CANCER	*	*
Rasagiline	KRAS	MISMATCH REPAIR CANCER SYNDROME	*	*
Rasagiline	CDKN1A	COLORECTAL CANCER		*	*
Rasagiline	CD44	COLORECTAL CANCER		*	*
Rasagiline	HMGB1	LUNG CANCER	*	*
Rasagiline	HMGB1	PANCREATIC CANCER	*		*
Rasagiline	ERBB2	LUNG CANCER	*	*
Rasagiline	RHOA	COLORECTAL CANCER		*	*
Rasagiline	PIK3CA	PANCREATIC CANCER			*
Rasagiline	PIK3CA	COLORECTAL CANCER		*	*
Rasagiline	TCF7L2	LUNG CANCER	*	*
Rasagiline	TCF7L2	PANCREATIC CANCER	*		*
Rasagiline	NRAS	LUNG CANCER	*
Rasagiline	VEGFA	LUNG CANCER	*
Rasagiline	VEGFA	PANCREATIC CANCER	*		*
Rasagiline	TP53	LUNG CANCER	*	*
Rasagiline	TP53	MISMATCH REPAIR CANCER SYNDROME	*	*
Rasagiline	MAP2K7	PANCREATIC CANCER	*		*
Rasagiline	CCND1	LUNG CANCER	*	*
Rasagiline	CCND1	PANCREATIC CANCER	*		*
Rasagiline	MAPK1	LUNG CANCER	*	*
Rasagiline	AKT1	LUNG CANCER	*
Rasagiline	AKT1	PANCREATIC CANCER	*		*
Rasagiline	MYC	LUNG CANCER		*
Rasagiline	MYC	PANCREATIC CANCER			*
Rasagiline	MYC	COLORECTAL CANCER		*	*
Rasagiline	IL6	PANCREATIC CANCER			*
Rasagiline	IL6	COLORECTAL CANCER		*	*
Rasagiline	SMAD4	LUNG CANCER	*	*
Rasagiline	ITK	COLORECTAL CANCER		*	*
Rasagiline	CD274	LUNG CANCER	*	*
Rasagiline	CD274	PANCREATIC CANCER	*		*
Rasagiline	BRAF	LUNG CANCER	*
Rasagiline	BRAF	MISMATCH REPAIR CANCER SYNDROME	*	*
Rasagiline	BRAF	PANCREATIC CANCER	*		*
Rasagiline	MIR31	LUNG CANCER	*
Rasagiline	SIRT1	PANCREATIC CANCER	*		*
Rasagiline	MIR143	PANCREATIC CANCER			*
Rasagiline	MIR143	COLORECTAL CANCER		*	*
Rasagiline	RNF43	PANCREATIC CANCER	*		*
Ethanol	ITK	COLORECTAL CANCER		*	*
Myricetin	TCF7L2	BREAST CANCER	*		*
Cetuximab	CD44	COLORECTAL CANCER		*	*
Cetuximab	ERBB2	LUNG CANCER		*	*
Cetuximab	ERBB2	GASTRIC CANCER		*	*
Cetuximab	ERBB2	COLORECTAL CANCER		*	*
Cetuximab	PIK3CA	PANCREATIC CANCER	*		*
Cetuximab	HIF1A	PROSTATE CANCER	*	*
Cetuximab	HIF1A	PANCREATIC CANCER	*		*
Cetuximab	VEGFA	LUNG CANCER	*		*
Cetuximab	VEGFA	PROSTATE CANCER	*
Cetuximab	VEGFA	PANCREATIC CANCER	*		*
Cetuximab	BCL2	LUNG CANCER	*		*
Cetuximab	BCL2	PROSTATE CANCER	*
Cetuximab	MYC	PROSTATE CANCER	*	*
Cetuximab	MYC	PANCREATIC CANCER	*		*
Cetuximab	MIR145	GASTRIC CANCER	*		*
Cetuximab	MIR145	PROSTATE CANCER	*
Cetuximab	MIR145	PANCREATIC CANCER	*		*
Cetuximab	FOXO3	LUNG CANCER	*		*
Cetuximab	FOXO3	GASTRIC CANCER	*		*
Cetuximab	FOXO3	PANCREATIC CANCER	*		*
Cetuximab	MIR143	PANCREATIC CANCER	*		*
Etoposide	MRC1	MISMATCH REPAIR CANCER SYNDROME	*	*
Rofecoxib	HCA1	COLORECTAL CANCER		*	*
Vitamin D	ACF	COLORECTAL CANCER		*	*
Calcium	ACF	COLORECTAL CANCER		*	*
Interferon alfa	PDCD1	MISMATCH REPAIR CANCER SYNDROME	*	*
Apigenin	PDXP	COLORECTAL CANCER		*	*
Fluorouracil	TYMS	PANCREATIC CANCER	*	*
Fluorouracil	MRC1	GASTRIC CANCER	*		*
Fluorouracil	MSH2	PANCREATIC CANCER	*
Fluorouracil	ITK	HEPATOCELLULAR CARCINOMA	*		*

## Sheet: gallbladder_cancer
Drug	Gene	Disease	Drug-Gene	Gene-Disease	Disease-Drug

## Sheet: gastric_cancer
Drug	Gene	Disease	Drug-Gene	Gene-Disease	Disease-Drug
Epigallocatechin	TP53	COLORECTAL CANCER	*	*
Epigallocatechin	TP53	BREAST CANCER	*	*
Epigallocatechin	TP53	NASOPHARYNGEAL CARCINOMA	*	*
Epigallocatechin	RNF43	COLORECTAL CANCER	*
Epigallocatechin	RNF43	BREAST CANCER	*
Trastuzumab	KRAS	BREAST CANCER
Trastuzumab	ERBB2	BREAST CANCER	*	*
MCC	TP53	BREAST CANCER	*	*
Rasagiline	TNFAIP8L2	COLORECTAL CANCER	*
Rasagiline	S100A8	COLORECTAL CANCER	*
Fluorouracil	GC	COLORECTAL CANCER	*		*
Fluorouracil	GC	HEPATOCELLULAR CARCINOMA	*	*

## Sheet: liver_cancer
Drug	Gene	Disease	Drug-Gene	Gene-Disease	Disease-Drug
Curcumin	TERT	HEPATOCELLULAR CARCINOMA		*	*
Curcumin	FBN2	LUNG CANCER	*		*
Curcumin	HCCS	BREAST CANCER	*		*
Curcumin	HCCS	LUNG CANCER	*		*
Protein C	TNF	RHEUMATOID ARTHRITIS	*	*
Vitamin D3	HSPG2	HEPATOCELLULAR CARCINOMA		*	*
Vitamin D3	NQO1	BREAST CANCER	*
Vitamin D3	IL10	BREAST CANCER	*	*
Inosine	IGKV1-27	HEPATOCELLULAR CARCINOMA		*	*
Inosine	HMGB1	HEPATOCELLULAR CARCINOMA		*	*
Inosine	MYD88	HEPATOCELLULAR CARCINOMA		*	*
Inosine	TLR4	HEPATOCELLULAR CARCINOMA		*	*
Inosine	MET	HEPATOCELLULAR CARCINOMA		*	*
Inosine	PRRT2	HEPATOCELLULAR CARCINOMA		*	*
Inosine	MAPK1	HEPATOCELLULAR CARCINOMA		*	*
Inosine	CD40	HEPATOCELLULAR CARCINOMA		*	*
Inosine	ICAM1	HEPATOCELLULAR CARCINOMA		*	*
Inosine	SLC25A3	HEPATOCELLULAR CARCINOMA		*	*
Inosine	IL4	HEPATOCELLULAR CARCINOMA		*	*
Inosine	STAT3	HEPATOCELLULAR CARCINOMA		*	*
Inosine	IL18	HEPATOCELLULAR CARCINOMA		*	*
Insulin human	CCL2	OBESITY	*	*
Insulin human	PPARA	OBESITY		*
Edodekin alfa	NLRP3	HEPATOCELLULAR CARCINOMA		*	*
Insulin beef	TNF	BODY MASS INDEX QUANTITATIVE TRAIT LOCUS 20		*	*
Insulin beef	TNF	OBESITY		*	*
Insulin beef	TNF	HEPATOCELLULAR CARCINOMA		*	*
Insulin beef	SOAT1	OBESITY	*		*
Insulin beef	SHBG	BREAST CANCER	*	*
Insulin beef	SHBG	BODY MASS INDEX QUANTITATIVE TRAIT LOCUS 20	*		*
Insulin beef	SOCS3	BREAST CANCER	*
Insulin beef	SOCS3	BODY MASS INDEX QUANTITATIVE TRAIT LOCUS 20	*		*
Insulin beef	SOCS3	OBESITY	*		*
Insulin beef	FOXO1	BREAST CANCER	*
Insulin beef	TCF7L2	BREAST CANCER	*
Insulin beef	NFKB1	BREAST CANCER	*
Insulin beef	NFKB1	BODY MASS INDEX QUANTITATIVE TRAIT LOCUS 20	*		*
Insulin beef	NFKB1	OBESITY	*		*
Insulin beef	STK11	BREAST CANCER	*	*
Insulin beef	STK11	BODY MASS INDEX QUANTITATIVE TRAIT LOCUS 20	*		*
Insulin beef	SERPINE1	BREAST CANCER	*
Insulin beef	APOB	BODY MASS INDEX QUANTITATIVE TRAIT LOCUS 20	*		*
Insulin beef	APOB	OBESITY	*		*
Insulin beef	MTOR	BREAST CANCER
Insulin beef	MTOR	BODY MASS INDEX QUANTITATIVE TRAIT LOCUS 20			*
Insulin beef	MTOR	HEPATOCELLULAR CARCINOMA		*	*
Insulin beef	PTEN	BREAST CANCER	*
Insulin beef	PTEN	BODY MASS INDEX QUANTITATIVE TRAIT LOCUS 20	*		*
Insulin beef	PPARG	BODY MASS INDEX QUANTITATIVE TRAIT LOCUS 20	*		*
Insulin beef	PPARG	OBESITY	*		*
Insulin beef	PPARG	TYPE 2 DIABETES MELLITUS	*		*
Insulin beef	PPARA	BREAST CANCER	*	*
Insulin beef	PPARA	BODY MASS INDEX QUANTITATIVE TRAIT LOCUS 20	*		*
Insulin beef	NR1H4	BREAST CANCER
Insulin beef	NR1H4	BODY MASS INDEX QUANTITATIVE TRAIT LOCUS 20			*
Insulin beef	NR1H4	OBESITY		*	*
Insulin beef	NR1H4	HEPATOCELLULAR CARCINOMA		*	*
Insulin beef	PIK3CB	BREAST CANCER	*
Insulin beef	PIK3CB	BODY MASS INDEX QUANTITATIVE TRAIT LOCUS 20	*		*
Insulin beef	PRRT2	BREAST CANCER	*
Insulin beef	PRRT2	BODY MASS INDEX QUANTITATIVE TRAIT LOCUS 20	*		*
Insulin beef	PRKAA1	BREAST CANCER		*
Insulin beef	PRKAA1	BODY MASS INDEX QUANTITATIVE TRAIT LOCUS 20			*
Insulin beef	PRKAA1	OBESITY			*
Insulin beef	PRKAA1	HEPATOCELLULAR CARCINOMA		*	*
Insulin beef	MAPK1	BREAST CANCER	*	*
Insulin beef	AKT1	BREAST CANCER	*	*
Insulin beef	GLYAT	OBESITY	*		*
Insulin beef	LDLR	BODY MASS INDEX QUANTITATIVE TRAIT LOCUS 20	*		*
Insulin beef	LDLR	OBESITY	*		*
Insulin beef	IGFBP1	BODY MASS INDEX QUANTITATIVE TRAIT LOCUS 20	*		*
Insulin beef	INSR	OBESITY	*		*
Insulin beef	FASN	BREAST CANCER	*	*
Insulin beef	STAT3	BREAST CANCER	*
Insulin beef	STAT3	OBESITY	*		*
Insulin beef	TRPC4AP	BODY MASS INDEX QUANTITATIVE TRAIT LOCUS 20	*		*
Insulin beef	MAPK8	HEPATOCELLULAR CARCINOMA		*	*
Insulin beef	RETN	OBESITY	*		*
Insulin beef	IL6	OBESITY	*		*
Insulin beef	JAK2	BODY MASS INDEX QUANTITATIVE TRAIT LOCUS 20	*		*
Insulin beef	PPARGC1A	BODY MASS INDEX QUANTITATIVE TRAIT LOCUS 20		*	*
Insulin beef	PPARGC1A	HEPATOCELLULAR CARCINOMA		*	*
Nepidermin	PTK2	PANCREATIC CANCER	*
Nepidermin	TGFB1	PANCREATIC CANCER	*	*
Nepidermin	MAPK1	PANCREATIC CANCER	*
Nepidermin	AKT1	HEPATOCELLULAR CARCINOMA		*	*
Nepidermin	HGF	PANCREATIC CANCER	*	*
Nepidermin	SETD2	PANCREATIC CANCER	*
Nepidermin	STAT3	PANCREATIC CANCER	*	*
Basic Fibroblast Growth Factor	MAPK8	HEPATOCELLULAR CARCINOMA		*	*
Cisplatin	HCCS	LUNG CANCER			*
Cisplatin	HCCS	HEPATOCELLULAR CARCINOMA		*	*
Fibrinogen human	TNF	BODY MASS INDEX QUANTITATIVE TRAIT LOCUS 20	*	*
Fibrinogen human	CEBPB	BODY MASS INDEX QUANTITATIVE TRAIT LOCUS 20	*
Fibrinogen human	CEBPB	OBESITY	*		*
Fibrinogen human	STAT3	OBESITY	*		*
Fibrinogen human	IL6	OBESITY	*		*
Interferon alfa	TNF	BODY MASS INDEX QUANTITATIVE TRAIT LOCUS 20	*	*
Interferon alfa	SOCS3	BODY MASS INDEX QUANTITATIVE TRAIT LOCUS 20	*
Interferon alfa	MIR122	BODY MASS INDEX QUANTITATIVE TRAIT LOCUS 20	*
Interferon alfa	MIR122	CHOLANGITIS, PRIMARY SCLEROSING	*
Interferon alfa	MIR122	LUNG CANCER	*
Interferon alfa	FASLG	HEPATOCELLULAR CARCINOMA		*	*
Interferon alfa	MIR221	BODY MASS INDEX QUANTITATIVE TRAIT LOCUS 20	*
Interferon alfa	VEGFA	BODY MASS INDEX QUANTITATIVE TRAIT LOCUS 20	*
Interferon alfa	VEGFA	LUNG CANCER	*	*
Interferon alfa	MAT1A	CARONTE	*		*
Interferon alfa	JUN	CARONTE			*
Interferon alfa	JUN	LUNG CANCER		*
Interferon alfa	JUN	HEPATOCELLULAR CARCINOMA		*	*
Interferon alfa	EGFR	LUNG CANCER	*	*
Interferon alfa	MMP2	HEPATOCELLULAR CARCINOMA		*	*
Interferon alfa	MMP9	HEPATOCELLULAR CARCINOMA		*	*
Interferon alfa	STAT5A	HEPATOCELLULAR CARCINOMA		*	*
Interferon alfa	MET	LUNG CANCER	*	*
Interferon alfa	MET	MELANOMA, UVEAL	*	*
Interferon alfa	MAPK1	MELANOMA, UVEAL	*	*
Interferon alfa	XIAP	HEPATOCELLULAR CARCINOMA		*	*
Interferon alfa	FAS	HEPATOCELLULAR CARCINOMA		*	*
Interferon alfa	EZH2	LUNG CANCER	*
Interferon alfa	HGF	LUNG CANCER	*	*
Interferon alfa	HGF	MELANOMA, UVEAL	*	*
Interferon alfa	TNFSF10	CHOLANGITIS, PRIMARY SCLEROSING		*
Interferon alfa	TNFSF10	HEPATOCELLULAR CARCINOMA		*	*
Interferon alfa	SETD2	BODY MASS INDEX QUANTITATIVE TRAIT LOCUS 20	*
Interferon alfa	SETD2	LUNG CANCER	*
Interferon alfa	STAT3	LUNG CANCER	*	*
Glucose	HNF4A	BODY MASS INDEX QUANTITATIVE TRAIT LOCUS 20	*
Glucose	HNF4A	CARONTE	*
Hepatitis B Vaccine (Recombinant)	TNF	BODY MASS INDEX QUANTITATIVE TRAIT LOCUS 20	*	*
Hepatitis B Vaccine (Recombinant)	PML	BODY MASS INDEX QUANTITATIVE TRAIT LOCUS 20	*	*
Hepatitis B Vaccine (Recombinant)	MTOR	BODY MASS INDEX QUANTITATIVE TRAIT LOCUS 20	*
Hepatitis B Vaccine (Recombinant)	MTOR	LUNG CANCER	*
Hepatitis B Vaccine (Recombinant)	TP53	LUNG CANCER	*	*
Hepatitis B Vaccine (Recombinant)	TP53	RETINOBLASTOMA	*	*
Hepatitis B Vaccine (Recombinant)	YY1	BODY MASS INDEX QUANTITATIVE TRAIT LOCUS 20	*
Hepatitis B Vaccine (Recombinant)	STAT3	LUNG CANCER	*	*
Hepatitis B Vaccine (Recombinant)	IFNG	HEPATOCELLULAR CARCINOMA		*	*
Endostatin	AKT1	COLORECTAL CANCER		*	*
Endostatin	AKT1	HEPATOCELLULAR CARCINOMA		*	*
Endostatin	TNFSF10	COLORECTAL CANCER	*		*
Insulin-like growth factor II	TNF	HEPATOCELLULAR CARCINOMA		*	*
Insulin-like growth factor II	NFKB1	HEPATOCELLULAR CARCINOMA		*	*
Insulin-like growth factor II	HDAC9	HEPATOCELLULAR CARCINOMA		*	*
Insulin-like growth factor II	TP53	HEPATOCELLULAR CARCINOMA		*	*
Insulin-like growth factor II	KLF4	HEPATOCELLULAR CARCINOMA		*	*
Insulin-like growth factor II	TLR4	HEPATOCELLULAR CARCINOMA		*	*
Insulin-like growth factor II	RB1	HEPATOCELLULAR CARCINOMA		*	*
Insulin-like growth factor II	AKT1	HEPATOCELLULAR CARCINOMA		*	*
Insulin-like growth factor II	MAPK8	HEPATOCELLULAR CARCINOMA		*	*
Insulin-like growth factor II	IL6	HEPATOCELLULAR CARCINOMA		*	*
Insulin pork	TNF	BODY MASS INDEX QUANTITATIVE TRAIT LOCUS 20	*	*
Insulin pork	TNF	OBESITY	*	*
Insulin pork	ESR1	HEPATOCELLULAR CARCINOMA		*	*
Insulin pork	FOXO1	OBESITY	*	*
Insulin pork	SERPINE1	OBESITY	*	*
Insulin pork	APOB	BODY MASS INDEX QUANTITATIVE TRAIT LOCUS 20	*
Insulin pork	APOB	OBESITY	*
Insulin pork	IL1B	HEPATOCELLULAR CARCINOMA		*	*
Insulin pork	PPARG	BODY MASS INDEX QUANTITATIVE TRAIT LOCUS 20
Insulin pork	PPARG	OBESITY
Insulin pork	PPARG	HEPATOCELLULAR CARCINOMA		*	*
Insulin pork	PPARA	BODY MASS INDEX QUANTITATIVE TRAIT LOCUS 20
Insulin pork	PPARA	OBESITY		*
Insulin pork	PPARA	HEPATOCELLULAR CARCINOMA		*	*
Insulin pork	ADAM17	BODY MASS INDEX QUANTITATIVE TRAIT LOCUS 20	*
Insulin pork	PIK3CB	BODY MASS INDEX QUANTITATIVE TRAIT LOCUS 20	*
Insulin pork	PRRT2	BODY MASS INDEX QUANTITATIVE TRAIT LOCUS 20	*
Insulin pork	AKT1	BODY MASS INDEX QUANTITATIVE TRAIT LOCUS 20		*
Insulin pork	AKT1	HEPATOCELLULAR CARCINOMA		*	*
Insulin pork	NELFE	OBESITY	*
Insulin pork	GLYAT	OBESITY	*
Insulin pork	FOS	BODY MASS INDEX QUANTITATIVE TRAIT LOCUS 20	*
Insulin pork	FOS	OBESITY	*	*
Insulin pork	SETD2	BODY MASS INDEX QUANTITATIVE TRAIT LOCUS 20	*
Insulin pork	IGFBP1	BODY MASS INDEX QUANTITATIVE TRAIT LOCUS 20	*
Insulin pork	ICAM1	HEPATOCELLULAR CARCINOMA		*	*
Insulin pork	INSR	OBESITY	*
Insulin pork	PTGS2	BODY MASS INDEX QUANTITATIVE TRAIT LOCUS 20	*
Insulin pork	STAT3	OBESITY	*
Insulin pork	MAPK8	HEPATOCELLULAR CARCINOMA		*	*
Insulin pork	ANGPTL3	OBESITY	*
Insulin pork	IL6	OBESITY	*
Interferon Kappa	TNF	BODY MASS INDEX QUANTITATIVE TRAIT LOCUS 20	*	*
Interferon Kappa	MIR122	BODY MASS INDEX QUANTITATIVE TRAIT LOCUS 20	*
Interferon Kappa	IL22	BODY MASS INDEX QUANTITATIVE TRAIT LOCUS 20	*
Interferon Kappa	TLR4	BODY MASS INDEX QUANTITATIVE TRAIT LOCUS 20		*
Interferon Kappa	TLR4	HEPATOCELLULAR CARCINOMA		*	*
Interferon Kappa	PRRT2	BODY MASS INDEX QUANTITATIVE TRAIT LOCUS 20	*
Interleukin-10	TNF	BODY MASS INDEX QUANTITATIVE TRAIT LOCUS 20	*	*
Interleukin-10	IL22	BODY MASS INDEX QUANTITATIVE TRAIT LOCUS 20	*
Interleukin-10	IL22	BILIARY CIRRHOSIS, PRIMARY, 1	*		*
Interleukin-10	NFKB1	BODY MASS INDEX QUANTITATIVE TRAIT LOCUS 20	*
Interleukin-10	VEGFA	BODY MASS INDEX QUANTITATIVE TRAIT LOCUS 20	*
Interleukin-10	MOK	BODY MASS INDEX QUANTITATIVE TRAIT LOCUS 20	*
Interleukin-10	IL1B	HEPATOCELLULAR CARCINOMA		*	*
Interleukin-10	CD274	BILIARY CIRRHOSIS, PRIMARY, 1	*		*
Interleukin-10	NLRP3	HEPATOCELLULAR CARCINOMA		*	*
Interleukin-10	TGFB1	BODY MASS INDEX QUANTITATIVE TRAIT LOCUS 20	*
Interleukin-10	TGFB1	BILIARY CIRRHOSIS, PRIMARY, 1	*		*
Interleukin-10	IL10	HEPATOCELLULAR CARCINOMA		*	*
Interleukin-10	IL6	HEPATOCELLULAR CARCINOMA		*	*
Bortezomib	HSPG2	HEPATOCELLULAR CARCINOMA		*	*
Fibronectin	EGFR	HEPATOCELLULAR CARCINOMA		*	*
Fibronectin	CCND1	HEPATOCELLULAR CARCINOMA		*	*
Fibronectin	STAT3	HEPATOCELLULAR CARCINOMA		*	*
Ethanol	SHBG	BODY MASS INDEX QUANTITATIVE TRAIT LOCUS 20	*		*
Ethanol	NFKB1	BODY MASS INDEX QUANTITATIVE TRAIT LOCUS 20	*		*
Ethanol	NFKB1	OBESITY	*		*
Oprelvekin	IL6	HEPATOCELLULAR CARCINOMA		*	*
Interferon Gamma	TNF	BODY MASS INDEX QUANTITATIVE TRAIT LOCUS 20	*	*
Interferon Gamma	TNF	OBESITY	*	*
Interferon Gamma	TNF	CARONTE	*	*
Interferon Gamma	SOAT1	OBESITY	*
Interferon Gamma	IL22	BODY MASS INDEX QUANTITATIVE TRAIT LOCUS 20	*
Interferon Gamma	MIR144	BODY MASS INDEX QUANTITATIVE TRAIT LOCUS 20	*
Interferon Gamma	NFKB1	BODY MASS INDEX QUANTITATIVE TRAIT LOCUS 20	*
Interferon Gamma	NFKB1	OBESITY	*
Interferon Gamma	NFKB1	CARONTE	*
Interferon Gamma	CYP2E1	COLORECTAL CANCER		*	*
Interferon Gamma	CYP2E1	HEPATOCELLULAR CARCINOMA		*	*
Interferon Gamma	IL1B	LEUKEMIA, ACUTE MYELOID	*	*
Interferon Gamma	IFNA1	HEPATOCELLULAR CARCINOMA		*	*
Interferon Gamma	CD274	LEUKEMIA, ACUTE MYELOID	*	*
Interferon Gamma	EGFR	CARONTE	*	*
Interferon Gamma	TLR4	BODY MASS INDEX QUANTITATIVE TRAIT LOCUS 20		*
Interferon Gamma	TLR4	COLORECTAL CANCER		*	*
Interferon Gamma	TLR4	HEPATOCELLULAR CARCINOMA		*	*
Interferon Gamma	MAPK14	BODY MASS INDEX QUANTITATIVE TRAIT LOCUS 20	*
Interferon Gamma	MAPK14	CARONTE	*	*
Interferon Gamma	SETD2	BODY MASS INDEX QUANTITATIVE TRAIT LOCUS 20
Interferon Gamma	SETD2	COLORECTAL CANCER		*	*
Interferon Gamma	SETD2	HEPATOCELLULAR CARCINOMA		*	*
Interferon Gamma	ICAM1	HEPATOCELLULAR CARCINOMA		*	*
Interferon Gamma	STAT3	OBESITY	*
Interferon Gamma	STAT3	LEUKEMIA, ACUTE MYELOID	*	*
Interferon Gamma	IFNG	HEPATOCELLULAR CARCINOMA		*	*
Interferon Gamma	IL6	OBESITY	*
Interferon Gamma	IL6	CARONTE	*	*
Interferon Gamma	HCCS	BODY MASS INDEX QUANTITATIVE TRAIT LOCUS 20	*	*
Interferon Gamma	HCCS	CARONTE	*	*
Interferon Gamma	GAS5	LEUKEMIA, ACUTE MYELOID	*
Leptin	SOAT1	OBESITY			*
Leptin	SOAT1	HEPATOCELLULAR CARCINOMA		*	*
Leptin	SOCS3	BODY MASS INDEX QUANTITATIVE TRAIT LOCUS 20	*		*
Leptin	SOCS3	OBESITY	*		*
Leptin	PPARA	BODY MASS INDEX QUANTITATIVE TRAIT LOCUS 20			*
Leptin	PPARA	OBESITY		*	*
Leptin	PPARA	HEPATOCELLULAR CARCINOMA		*	*
Leptin	PCK2	HEPATOCELLULAR CARCINOMA		*	*
Leptin	CPT1A	OBESITY		*	*
Leptin	C1QTNF3	OBESITY	*		*
Leptin	PRKAA1	BODY MASS INDEX QUANTITATIVE TRAIT LOCUS 20	*		*
Leptin	PRKAA1	OBESITY	*		*
Leptin	FGF21	BODY MASS INDEX QUANTITATIVE TRAIT LOCUS 20	*		*
Leptin	FGF21	OBESITY	*		*
Leptin	INSR	OBESITY	*		*
Leptin	FASN	HEPATOCELLULAR CARCINOMA		*	*
Leptin	STAT3	OBESITY	*		*
Leptin	IL6	OBESITY			*
Leptin	IL6	HEPATOCELLULAR CARCINOMA		*	*
Somatotropin	NLRP3	HEPATOCELLULAR CARCINOMA		*	*
Somatotropin	STAT5A	HEPATOCELLULAR CARCINOMA		*	*
Rasagiline	MIR122	GASTRIC CANCER	*
Rasagiline	MIR122	LUNG CANCER	*
Rasagiline	MIR122	PANCREATIC CANCER	*
Rasagiline	CCND1	GASTRIC CANCER
Rasagiline	CCND1	COLORECTAL CANCER		*	*
Rasagiline	CCND1	LUNG CANCER		*
Rasagiline	CCND1	HEPATOCELLULAR CARCINOMA		*	*
Rasagiline	MAPK1	GASTRIC CANCER	*	*
Rasagiline	MAPK1	PANCREATIC CANCER	*
Rasagiline	SMAD4	GASTRIC CANCER	*
Rasagiline	SMAD4	LUNG CANCER	*
Rasagiline	SMAD4	PANCREATIC CANCER	*
Rasagiline	FBN2	LUNG CANCER	*
Rasagiline	MYC	GASTRIC CANCER	*	*
Rasagiline	MYC	LUNG CANCER	*	*
Rasagiline	MYC	RETINOBLASTOMA	*	*
Rasagiline	MYC	PANCREATIC CANCER	*	*
Rasagiline	HCCS	LUNG CANCER	*
Zinc	SLC25A3	HEPATOCELLULAR CARCINOMA		*	*
Albumin human	NLRP3	HEPATOCELLULAR CARCINOMA		*	*
Albumin human	CEBPB	OBESITY	*
Albumin human	GPT	OBESITY		*
Albumin human	GPT	HEPATOCELLULAR CARCINOMA		*	*
Albumin human	IL6	OBESITY	*

## Sheet: lung_cancer
Drug	Gene	Disease	Drug-Gene	Gene-Disease	Disease-Drug
Gefitinib	PIK3CA	BREAST CANCER	*		*
Gefitinib	ATM	SQUAMOUS CELL CARCINOMA, HEAD AND NECK	*		*
Gefitinib	ATM	NASOPHARYNGEAL CARCINOMA	*	*
Gefitinib	SERPINB3	SQUAMOUS CELL CARCINOMA, HEAD AND NECK			*
Gefitinib	SERPINB3	LUNG CANCER		*	*
Gefitinib	SCLC1	CARONTE		*
Gefitinib	SCLC1	LUNG CANCER		*	*
Regramostim	MMP9	COLORECTAL CANCER		*	*
Regramostim	MMP9	NASOPHARYNGEAL CARCINOMA
Regramostim	MMP9	HEPATOCELLULAR CARCINOMA		*	*
Regramostim	MMP9	LUNG CANCER		*	*
Regramostim	IL1B	NASOPHARYNGEAL CARCINOMA	*
Regramostim	PTGS2	NASOPHARYNGEAL CARCINOMA	*	*
Regramostim	PTGS2	HEPATOCELLULAR CARCINOMA	*		*
Regramostim	STAT3	NASOPHARYNGEAL CARCINOMA	*	*
Regramostim	CXCL8	NASOPHARYNGEAL CARCINOMA		*
Regramostim	IFNG	NASOPHARYNGEAL CARCINOMA	*
Regramostim	MAPK8	NASOPHARYNGEAL CARCINOMA
Regramostim	MAPK8	HEPATOCELLULAR CARCINOMA		*	*
Regramostim	MAPK8	LUNG CANCER		*	*
Regramostim	IL6	COLORECTAL CANCER	*		*
Regramostim	IL6	NASOPHARYNGEAL CARCINOMA	*	*
Regramostim	JAK2	NASOPHARYNGEAL CARCINOMA		*
Regramostim	JAK2	LUNG CANCER		*	*
Regramostim	EGR1	LUNG CANCER		*	*
Regramostim	IL17A	NASOPHARYNGEAL CARCINOMA	*
Regramostim	FOS	NASOPHARYNGEAL CARCINOMA	*	*
Regramostim	CCL5	LUNG CANCER		*	*
Basic Fibroblast Growth Factor	TNFSF10	LUNG CANCER		*	*
Basic Fibroblast Growth Factor	NFKB1	LUNG CANCER		*	*
Basic Fibroblast Growth Factor	PIK3CB	LUNG CANCER		*	*
Basic Fibroblast Growth Factor	EGF	LUNG CANCER		*	*
Basic Fibroblast Growth Factor	JUN	LUNG CANCER		*	*
Basic Fibroblast Growth Factor	IFNG	LUNG CANCER		*	*
Basic Fibroblast Growth Factor	EP300	LUNG CANCER		*	*
Basic Fibroblast Growth Factor	TNFRSF10B	LUNG CANCER		*	*
Basic Fibroblast Growth Factor	IL6	LUNG CANCER		*	*
Basic Fibroblast Growth Factor	PARP1	LUNG CANCER		*	*
Trastuzumab	ERBB2	SQUAMOUS CELL CARCINOMA, HEAD AND NECK	*	*
Trastuzumab	MIR125A	SQUAMOUS CELL CARCINOMA, HEAD AND NECK	*
Interferon Gamma	MMP2	HEPATOCELLULAR CARCINOMA	*	*
Interferon Gamma	MMP9	HEPATOCELLULAR CARCINOMA		*
Interferon Gamma	MMP9	LUNG CANCER		*	*
Interferon Gamma	TGFB1	HEPATOCELLULAR CARCINOMA		*
Interferon Gamma	TGFB1	LUNG CANCER		*	*
Interferon Gamma	NFKB1	HEPATOCELLULAR CARCINOMA	*	*
Interferon Gamma	PTEN	HEPATOCELLULAR CARCINOMA	*	*
Interferon Gamma	PTGS2	HEPATOCELLULAR CARCINOMA	*
Interferon Gamma	PTK2B	HEPATOCELLULAR CARCINOMA	*	*
Interferon Gamma	NOS2	LUNG CANCER		*	*
Interferon Gamma	MAPK1	HEPATOCELLULAR CARCINOMA	*	*
Interferon Gamma	IFNG	LUNG CANCER		*	*
Interferon Gamma	MAPK8	HEPATOCELLULAR CARCINOMA		*
Interferon Gamma	MAPK8	LUNG CANCER		*	*
Interferon Gamma	RELA	HEPATOCELLULAR CARCINOMA		*
Interferon Gamma	RELA	LUNG CANCER		*	*
Interferon Gamma	IL6	HEPATOCELLULAR CARCINOMA	*	*
Interferon Gamma	NFKBIA	LUNG CANCER		*	*
Interferon Gamma	CD274	HEPATOCELLULAR CARCINOMA	*	*
Cisplatin	ATM	BREAST CANCER		*	*
Cisplatin	ATM	SQUAMOUS CELL CARCINOMA, HEAD AND NECK			*
Cisplatin	ATM	LUNG CANCER		*	*
Cisplatin	SCLC1	CARONTE	*	*
Cisplatin	PML	BLADDER CANCER	*		*
Cisplatin	CREB1	BLADDER CANCER	*		*
Erlotinib	SRC	HEPATOCELLULAR CARCINOMA	*
Inosine	TNF	CYSTIC FIBROSIS	*	*
Inosine	SETD2	COLORECTAL CANCER	*
Inosine	ICAM1	COLORECTAL CANCER
Inosine	ICAM1	LUNG CANCER		*	*
Inosine	HIF1A	COLORECTAL CANCER	*	*
Inosine	NFKB1	COLORECTAL CANCER	*	*
Inosine	NFKB1	CYSTIC FIBROSIS	*	*
Inosine	PTGS2	COLORECTAL CANCER	*	*
Inosine	PTGS2	CYSTIC FIBROSIS	*
Inosine	IFNG	NASOPHARYNGEAL CARCINOMA	*		*
Inosine	KEAP1	COLORECTAL CANCER	*
Inosine	IL6	COLORECTAL CANCER
Inosine	IL6	NASOPHARYNGEAL CARCINOMA		*	*
Inosine	IL6	CYSTIC FIBROSIS		*
Inosine	IL6	LUNG CANCER		*	*
Inosine	FOS	NASOPHARYNGEAL CARCINOMA		*	*
Inosine	FOS	CYSTIC FIBROSIS
Inosine	FOS	LUNG CANCER		*	*
Interleukin-10	EPHB2	LUNG CANCER		*	*
Interleukin-10	TGFB1	LUNG CANCER		*	*
Interleukin-10	ICAM1	LUNG CANCER		*	*
Interleukin-10	PTGS2	NASOPHARYNGEAL CARCINOMA	*	*
Interleukin-10	STAT3	NASOPHARYNGEAL CARCINOMA	*	*
Interleukin-10	CXCL8	NASOPHARYNGEAL CARCINOMA	*	*
Interleukin-10	IFNG	NASOPHARYNGEAL CARCINOMA	*
Interleukin-10	RELA	NASOPHARYNGEAL CARCINOMA	*	*
Interleukin-10	IL6	NASOPHARYNGEAL CARCINOMA	*	*
Interleukin-10	CD274	NASOPHARYNGEAL CARCINOMA	*
Paclitaxel	BCL2	SQUAMOUS CELL CARCINOMA, HEAD AND NECK	*		*
Paclitaxel	MYC	BREAST CANCER	*	*
Paclitaxel	EZH2	BREAST CANCER	*	*
Paclitaxel	EZH2	SQUAMOUS CELL CARCINOMA, HEAD AND NECK	*		*
Rasagiline	NOTCH1	COLORECTAL CANCER	*		*
Rasagiline	NOTCH1	OVARIAN CANCER	*
Rasagiline	ERBB2	OVARIAN CANCER	*
Rasagiline	ERBB2	PANCREATIC CANCER	*		*
Rasagiline	PIK3CA	RETINOBLASTOMA	*	*
Rasagiline	PIK3CA	PANCREATIC CANCER	*		*
Rasagiline	ATM	LUNG CANCER		*	*
Rasagiline	PTEN	COLORECTAL CANCER		*	*
Rasagiline	PTEN	RETINOBLASTOMA		*
Rasagiline	PTEN	PROSTATE CANCER		*
Rasagiline	PTEN	OVARIAN CANCER		*
Rasagiline	PTEN	LUNG CANCER		*	*
Rasagiline	MIR203A	PANCREATIC CANCER	*		*
Rasagiline	MET	COLORECTAL CANCER		*	*
Rasagiline	MET	PANCREATIC CANCER			*
Rasagiline	MET	LUNG CANCER		*	*
Rasagiline	TP53	RETINOBLASTOMA	*	*
Rasagiline	TP53	PROSTATE CANCER	*	*
Rasagiline	TP53	OVARIAN CANCER	*	*
Rasagiline	MAPK1	PROSTATE CANCER
Rasagiline	MAPK1	PANCREATIC CANCER		*	*
Rasagiline	MAPK1	LUNG CANCER		*	*
Rasagiline	ZEB1	COLORECTAL CANCER	*		*
Rasagiline	STK11	COLORECTAL CANCER	*		*
Rasagiline	STK11	PROSTATE CANCER	*	*
Rasagiline	LOX	OVARIAN CANCER	*	*
Rasagiline	CD274	RETINOBLASTOMA	*	*
Rasagiline	CD274	PROSTATE CANCER	*	*
Rasagiline	CD274	PANCREATIC CANCER	*		*
Rasagiline	RASSF1	COLORECTAL CANCER	*		*
Rasagiline	RASSF1	OVARIAN CANCER	*	*
Rasagiline	SRC	OVARIAN CANCER	*	*
Rasagiline	NKX2-1	LUNG CANCER		*	*
Fibronectin	TNFSF10	GASTRIC CANCER	*
Fibronectin	TNFSF10	HEPATOCELLULAR CARCINOMA	*
Fibronectin	STAT1	LYMPHANGIOLEIOMYOMATOSIS	*	*
Fibronectin	MMP2	LYMPHANGIOLEIOMYOMATOSIS	*	*
Fibronectin	MMP2	HEPATOCELLULAR CARCINOMA	*	*
Fibronectin	MMP9	LYMPHANGIOLEIOMYOMATOSIS	*
Fibronectin	MMP9	HEPATOCELLULAR CARCINOMA	*	*
Fibronectin	TGFB1	HEPATOCELLULAR CARCINOMA	*	*
Fibronectin	NFKB1	HEPATOCELLULAR CARCINOMA	*	*
Fibronectin	PTEN	HEPATOCELLULAR CARCINOMA	*	*
Fibronectin	PTGS2	HEPATOCELLULAR CARCINOMA	*
Fibronectin	CCND1	SQUAMOUS CELL CARCINOMA, HEAD AND NECK	*		*
Fibronectin	CCND1	HEPATOCELLULAR CARCINOMA	*	*
Fibronectin	EGF	SQUAMOUS CELL CARCINOMA, HEAD AND NECK		*	*
Fibronectin	EGF	HEPATOCELLULAR CARCINOMA		*
Fibronectin	MAPK1	LYMPHANGIOLEIOMYOMATOSIS		*
Fibronectin	MAPK1	GASTRIC CANCER		*
Fibronectin	MAPK1	SQUAMOUS CELL CARCINOMA, HEAD AND NECK			*
Fibronectin	MAPK1	HEPATOCELLULAR CARCINOMA		*
Fibronectin	LOX	GASTRIC CANCER	*	*
Fibronectin	LOX	HEPATOCELLULAR CARCINOMA	*
Fibronectin	RELA	HEPATOCELLULAR CARCINOMA	*	*
Fibronectin	MYC	HEPATOCELLULAR CARCINOMA	*	*
Fibronectin	ITK	GASTRIC CANCER	*	*
Fibronectin	ITK	HEPATOCELLULAR CARCINOMA	*	*
Fibronectin	SRC	GASTRIC CANCER
Fibronectin	SRC	HEPATOCELLULAR CARCINOMA
Fibronectin	NKX2-1	SQUAMOUS CELL CARCINOMA, HEAD AND NECK			*
Cetuximab	PLAUR	SQUAMOUS CELL CARCINOMA, HEAD AND NECK	*
Cetuximab	RB1	LUNG CANCER		*	*
Cetuximab	EGF	BREAST CANCER	*	*
Cetuximab	EGF	SQUAMOUS CELL CARCINOMA, HEAD AND NECK	*	*
Etoposide	ATM	SQUAMOUS CELL CARCINOMA, HEAD AND NECK	*
Arsenic trioxide	SCLC1	LUNG CANCER		*	*
Human interleukin-2	TNF	PULMONARY FIBROSIS, IDIOPATHIC	*	*
Human interleukin-2	STAT1	LUNG CANCER		*	*
Human interleukin-2	FASLG	LUNG CANCER		*	*
Human interleukin-2	TGFB1	PULMONARY FIBROSIS, IDIOPATHIC	*	*
Human interleukin-2	PLAU	LUNG CANCER		*	*
Human interleukin-2	ICAM1	LUNG CANCER		*	*
Human interleukin-2	IL1B	PULMONARY FIBROSIS, IDIOPATHIC	*
Human interleukin-2	CCL2	LUNG CANCER		*	*
Human interleukin-2	STAT3	LUNG CANCER		*	*
Human interleukin-2	IL6	PULMONARY FIBROSIS, IDIOPATHIC		*
Human interleukin-2	IL6	LUNG CANCER		*	*
Human interleukin-2	MUC5AC	LUNG CANCER		*	*
Interferon alfa	VEGFA	HEPATOCELLULAR CARCINOMA		*	*
Interferon alfa	VEGFA	LUNG CANCER		*	*
Filgrastim	TNF	OBESITY	*	*
Filgrastim	PTGS2	SQUAMOUS CELL CARCINOMA, HEAD AND NECK	*	*
Vitamin D3	HSPB1	PULMONARY DISEASE, CHRONIC OBSTRUCTIVE	*		*
Crizotinib	MTLN	LUNG CANCER		*	*

## Sheet: alzheimer_disease
Drug	Gene	Disease	Drug-Gene	Gene-Disease	Disease-Drug
Omega-3 fatty acids	MCIDAS	PARKINSON DISEASE, LATE-ONSET	*
Insulin pork	MAPK1	ICHTHYOSIS, LAMELLAR, AUTOSOMAL DOMINANT		*	*
Insulin pork	MAPK1	ALZHEIMER DISEASE 3		*
Insulin pork	MAPT	ALZHEIMER DISEASE 3	*	*
Thyroid, porcine	APOE	DOWN SYNDROME			*
Vitamin D3	PSEN1	DISORGANIZATION, MOUSE, HOMOLOG OF	*	*
Vitamin D3	MCIDAS	DISORGANIZATION, MOUSE, HOMOLOG OF	*
Vitamin D3	MCIDAS	MAJOR DEPRESSIVE DISORDER	*
Vitamin D3	MCIDAS	HOMOCYSTEINEMIA	*
Vitamin D3	IL6	DISORGANIZATION, MOUSE, HOMOLOG OF	*	*
Vitamin D3	IL6	TYPE 2 DIABETES MELLITUS	*		*
Vitamin D3	IL6	MAJOR DEPRESSIVE DISORDER	*	*
Inosine	GFAP	ALZHEIMER DISEASE		*	*
Inosine	STAT3	ICHTHYOSIS, LAMELLAR, AUTOSOMAL DOMINANT		*	*
Interleukin-10	TNF	ICHTHYOSIS, LAMELLAR, AUTOSOMAL DOMINANT		*	*
Interleukin-10	TNF	ALZHEIMER DISEASE 3		*	*
Interleukin-10	TNF	ALZHEIMER DISEASE		*	*
Interleukin-10	TNF	AGING
Interleukin-10	IL1B	AGING	*
Interleukin-10	PTGS2	ICHTHYOSIS, LAMELLAR, AUTOSOMAL DOMINANT		*	*
Interleukin-10	PTGS2	ALZHEIMER DISEASE 3		*	*
Interleukin-10	PTGS2	ALZHEIMER DISEASE		*	*
Interleukin-10	PTGS2	AGING
Interleukin-10	STAT3	ICHTHYOSIS, LAMELLAR, AUTOSOMAL DOMINANT		*	*
Interleukin-10	SUCLA2	AGING	*	*
Interleukin-10	PSEN2	ICHTHYOSIS, LAMELLAR, AUTOSOMAL DOMINANT		*	*
Interleukin-10	PSEN2	ALZHEIMER DISEASE 3		*	*
Interleukin-10	PSEN2	ALZHEIMER DISEASE		*	*
Interleukin-10	CLU	ICHTHYOSIS, LAMELLAR, AUTOSOMAL DOMINANT		*	*
Interleukin-10	CLU	ALZHEIMER DISEASE 3		*	*
Interleukin-10	CLU	ALZHEIMER DISEASE		*	*
Interleukin-10	MAPT	AGING	*
Interleukin-10	CREB1	ICHTHYOSIS, LAMELLAR, AUTOSOMAL DOMINANT		*	*
Interleukin-10	CREB1	ALZHEIMER DISEASE 3		*	*
Interleukin-10	CREB1	ALZHEIMER DISEASE		*	*
Nerve Growth Factor	MCIDAS	FRONTOTEMPORAL DEMENTIA	*
Nerve Growth Factor	MAPT	FRONTOTEMPORAL DEMENTIA	*	*
Acetylcholine	NGF	ALZHEIMER DISEASE 3	*	*
Acetylcholine	SUCLA2	ALZHEIMER DISEASE 3	*	*
Insulin beef	AMD1P2	ALZHEIMER DISEASE 3		*	*
Insulin beef	NGF	ICHTHYOSIS, LAMELLAR, AUTOSOMAL DOMINANT		*	*
Insulin beef	NGF	ALZHEIMER DISEASE 3		*	*
Insulin beef	CCL2	ICHTHYOSIS, LAMELLAR, AUTOSOMAL DOMINANT		*	*
Insulin beef	CCL2	ALZHEIMER DISEASE 3		*	*
Insulin beef	APOA1	ICHTHYOSIS, LAMELLAR, AUTOSOMAL DOMINANT		*	*
Insulin beef	APOA1	ALZHEIMER DISEASE 3		*	*
Insulin beef	IGF1	ICHTHYOSIS, LAMELLAR, AUTOSOMAL DOMINANT		*	*
Insulin beef	IGF1	ALZHEIMER DISEASE 3		*	*
Insulin beef	BDNF-AS	ICHTHYOSIS, LAMELLAR, AUTOSOMAL DOMINANT		*	*
Insulin beef	BDNF-AS	ALZHEIMER DISEASE 3		*	*
Copper	APOE	ICHTHYOSIS, LAMELLAR, AUTOSOMAL DOMINANT		*	*
Copper	APOE	ALZHEIMER DISEASE 3		*	*
Copper	APOE	ALZHEIMER DISEASE		*	*
Glutathione	MCIDAS	PARKINSON DISEASE, LATE-ONSET	*		*
Glutathione	MCIDAS	MAJOR DEPRESSIVE DISORDER	*
Glutathione	MCIDAS	SCHIZOPHRENIA	*		*

## Sheet: COPD
Drug	Gene	Disease	Drug-Gene	Gene-Disease	Disease-Drug
Interferon alfa	COPD	PULMONARY DISEASE, CHRONIC OBSTRUCTIVE			*
Salmeterol	MUC5AC	PULMONARY DISEASE, CHRONIC OBSTRUCTIVE		*	*
Basic Fibroblast Growth Factor	TNF	PULMONARY DISEASE, CHRONIC OBSTRUCTIVE		*	*
Quercetin	COPD	LUNG CANCER			*
Quercetin	COPD	PULMONARY DISEASE, CHRONIC OBSTRUCTIVE			*
Dinoprostone	COPD	PULMONARY DISEASE, CHRONIC OBSTRUCTIVE	*		*
Dinoprostone	COPD	CYSTIC FIBROSIS	*
Fibrinogen human	COPD	PULMONARY DISEASE, CHRONIC OBSTRUCTIVE	*		*
Fibrinogen human	COPD	CYSTIC FIBROSIS	*
Interferon Gamma	TNF	CYSTIC FIBROSIS	*
Vitamin D3	COPD	LUNG CANCER	*		*
Vitamin D3	COPD	PULMONARY DISEASE, CHRONIC OBSTRUCTIVE	*		*
Vitamin D3	SERPINE2	PULMONARY DISEASE, CHRONIC OBSTRUCTIVE		*	*
Interleukin-10	MMP12	CYSTIC FIBROSIS	*	*

## Sheet: coronary_heart_disease
Drug	Gene	Disease	Drug-Gene	Gene-Disease	Disease-Drug
Aldosterone	NOS3	HYPERTENSION, ESSENTIAL		*	*
Atorvastatin	LDLR	OBESITY	*	*
Atorvastatin	ACOD1	OBESITY	*	*
Insulin beef	LDLR	OBESITY	*	*
Insulin beef	PPARA	OBESITY	*	*
Insulin beef	SERPINE1	OBESITY	*	*
Insulin beef	ACOD1	HYPERLIPIDEMIA, FAMILIAL COMBINED, 3	*	*
Insulin beef	ACOD1	OBESITY	*	*
Insulin beef	PPARG	OBESITY	*
Insulin beef	ADIPOQ	OBESITY	*	*
Insulin beef	USF1	HYPERLIPIDEMIA, FAMILIAL COMBINED, 3	*	*
Insulin beef	USF1	OBESITY	*	*

[truncated: 3 more sheets: diabetes, heart_failure, rheumatoid_arthritis]
